# Supplementary material for: Avalanches during epithelial tissue growth; Uniform Growth and a drosophila eye disc model
Source: PLoS Comput Biol. 2022 Mar 18;18(3):e1009952. doi: 10.1371/journal.pcbi.1009952 (PMC8932575; doi:10.1371/journal.pcbi.1009952)
Supplement: S1 Table — Additional model parameters can be found in the github repository https://github.com/gcourcou/ChemoMechScript.git. (XLSX) [file pcbi.1009952.s001.xlsx]

## Sheet: Sheet1
Parameter	Description	Value	Reference
Λ	Cell-cell adhesion	0.12	Ref. 32
Γ	Cortical contractility	0.04	Ref. 32
Α'(0)	Prefered cell area	1	Ref. 32
l'T1	T1 transition threshold length uniform growth model	0.01	Ref. 69
l'T1	T1 transition threshold length eye disc growth model	1e-06	NA
rconversion	Spatial scale conversion from simulation to experiment	0.232 pixel μm-1	Inferred by equating 9 μm2, the average posterior cell size in the developing eye disc (Ref. 44), with average area from the computational model
tconversion	Time scale conversion from simulation to experiment	0.0671hrs/simulation iteration	Inferred by equating 3.4μm/hr, the speed of the MF in the eye disc (Ref. 44), with the MF speed from the computational model
k0	Growth rate in the uniform growth case and initial growth rate in the eye disc	410-5 s-1	Ref. 44
δPL	Exponential decay coefficient for eye disc growth	0.0107 μm2	Ref. 44
A0uniform	Initial uniform growth tissue size	470 μm2	NA
A0eye	Initial eye disc growth tissue size	104 μm2	Ref. 44
