# Supplementary material for: Avalanches during epithelial tissue growth; Uniform Growth and a drosophila eye disc model
Source: PLoS Comput Biol. 2022 Mar 18;18(3):e1009952. doi: 10.1371/journal.pcbi.1009952 (PMC8932575; doi:10.1371/journal.pcbi.1009952)
Supplement: S1 Data. Numerical data underlying graphics — (XLSX) [file pcbi.1009952.s004.xlsx]

## Sheet: Figure 3
	Cell Pressure Before	Cell Pressure After
	0.161784	-0.352964
	-0.970878	-0.0824455
	-0.430556	-0.798041
	0.35479	-0.234322
	-0.43598	-0.641368
	-0.0782077	1.03295
	0.0455839	-0.677391
	-0.710449	0.358874
	-0.299497	-0.306225
	0.0182483	0.984294
	0.0184353	-0.457869
	0.0427487	1.65203
	-2.95744	0.418168
	0.40362	-1.4217
	0.421197	1.43545
	0.0468055	-0.6142
	1.26509	-0.348968
	-0.606181	-1.51793
	-0.440115	-0.727681
	0.590564	-0.837137
	0.00439395	0.904835
	0.107757	-0.703555
	-0.00117119	-2.32345
	0.603219	0.339317
	-0.170617	-0.0428314
	-0.0874655	-3.92632
	0.0406681	1.33765
	0.275339	-0.81726
	0.870574	2.86285
	-0.394048	1.81417
	-0.600144	-2.91819
	-0.39736	-0.773355
	0.201592	-1.87175
	0.129263	-0.850019
	0.406438	-0.425868
	0.0429582	3.00073
	0.412717	-0.317511
	-2.3484	-1.54058
	0.327413	0.390201
	0.0510462	-0.277711
	0.778666	-1.2148
	-3.33382	0.283439
	0.0614381	0.215526
	0.0919317	1.73095
	0.0583342	0.0435399
	0.0366959	0.162427
	-1.77168	-0.109434
	-0.161636	0.325657
	0.0294148	0.708
	0.416356	-0.447497
	-0.183596	-0.646716
	-1.29143	0.696289
	-0.118075	0.719552
	0.189948	0.790908
	0.0490468	0.0411645
	0.353062	0.778271
	0.352432	-1.64456
	0.00856391	-1.85012
	0.693697	-0.94973
	0.0234644	-1.64735
	-1.69322	1.18571
	-0.510851	-0.534343
	0.453389	0.908491
	0.177332	0.346565
	0.13106	-0.176454
	-0.11001	0.509502
	36.3628	-3.75126
	0.0812329	-1.53726
	1.50322	-3.01472
	0.759604	-1.65541
	-0.109935	1.96646
	-0.189628	-0.883835
	1.14081	-1.32042
	0.974032	-0.25287
	0.150369	0.405705
	-0.178025	-2.60526
	0.300548	-3.85197
	0.195637	-2.14648
	-0.783703	3.64666
	0.813344	-0.86836
	0.0255793	-1.92805
	0.137156	-1.56444
	0.0401194	-0.831038
	0.163614	1.295
	-4.29661	0.865354
	-0.284848	-1.32601
	-0.0499325	-4.27958
	0.836642	0.504466
	0.0444193	-0.564944
	0.0114192	1.83435
	-1.54296	2.00637
	0.0279031	-4.3997
	-0.0160084	0.550074
	-0.224681	-1.16606
	0.0784516	-0.0218067
	0.417265	-0.954512
	0.673558	-1.75504
	-0.0217756	1.62127
	0.286111	1.68965
	-0.143609	1.96312
	0.0716528	0.908776
	-0.257553	2.61793
	-0.157417	-0.637911
	0.126267	-0.546971
	0.528068	0.242652
	10.9361	0.527627
	0.653916	0.699095
	0.130195	-0.86097
	0.148082	0.41971
	-0.755746	1.95663
	1.67385	-0.856413
	0.0627938	3.50893
	0.108342	-0.521323
	-0.0904298	-0.698669
	-5.92142	-1.22051
	-0.520616	-0.616754
	-12.8136	0.785647
	0.728767	-0.182548
	0.482304	-1.02185
	0.0359661	-0.647586
	0.556284	-1.59688
	0.664357	0.82415
	-2.20813	0.327366
	-0.381518	0.370767
	-0.194	2.40751
	0.347336	1.95169
	-0.320368	-4.07845
	-0.00723316	0.18285
	-0.30839	-0.0235679
	0.201065	-1.7317
	0.0571647	-0.299809
	0.0918709	1.26486
	-2.24968	1.10424
	0.136348	0.277918
	-0.067961	-0.28096
	-1.45344	-0.761805
	-1.75166	1.58609
	0.446668	0.89567
	4.95425	3.02205
	-0.0711203	1.0473
	0.306572	-1.39199
	-0.713261	-1.16525
	-0.243965	3.2376
	0.480633	-0.0475686
	0.193818	-4.04825
	0.328413	-1.69615
	0.0290558	2.00712
	0.626368	0.435238
	0.0212533	-0.545474
	-0.0879606	0.0793432
	1.84316	-0.0286851
	0.390913	1.65233
	0.718413	1.44485
	-1.36274	-0.0396977
	1.1027	0.904634
	-1.05821	-1.73375
	-0.58666	4.1051
	2.9799	3.9104
	-0.0591445	-0.445434
	-0.852841	0.451036
	0.236451	1.51764
	-0.200329	1.56192
	0.969933	-1.78908
	0.744605	1.20197
	-6.19851	-0.971117
	-12.0732	-1.42285
	0.874169	0.890161
	0.160424	-0.33112
	0.226376	1.24728
	-0.405297	-1.33131
	1.04852	3.77236
	0.193656	1.49868
	-1.60496	0.0286859
	-0.192505	-1.76673
	-0.313177	-0.9319
	-0.0315442	-0.0519336
	0.456799	-1.77631
	-1.67677	3.41712
	-10.1826	-0.507093
	-0.840074	-1.1847
	0.292741	-0.623235
	0.540707	0.910385
	-0.0634161	0.507388
	-1.55529	2.22516
	0.0218859	0.0842511
	0.225906	-1.09887
	-1.64045	-0.706524
	-1.86685	1.2823
	0.167746	-0.0931242
	-0.0625198	0.918841
	0.605872	-1.95435
	0.0184431	4.49495
	0.10589	-1.34074
	0.813319	-0.0798597
	0.181358	-2.35222
	-0.177749	-0.528315
	-0.00178684	-0.799929
	0.0619912	-0.246708
	-1.08073	1.08864
	-0.240162	0.858141
	-0.802702	-2.23466
	0.822715	1.50894
	-0.736887	-2.06324
	-0.286991	0.948205
	1.64915	2.08316
	-0.286826	-0.307126
	0.328518	-3.99502
	0.282548	-3.1835
	-0.490848	-0.916003
	0.868548	-2.01893
	-9.22581	0.550903
	0.0563286	0.737196
	-10.7553	-0.128216
	-0.521331	1.54119
	-0.00505946	-1.04059
	0.521891	-0.982411
	0.929903	0.455355
	23.4022	3.58981
	1.17552	-0.846949
	0.223968	-1.17164
	0.207594	2.58996
	-0.171445	0.0481358
	-0.0382487	0.0934747
	-0.26489	-1.22904
	2.04275	2.33527
	0.0904922	-2.02692
	-4.21525	0.071412
	-0.0795214	-1.09945
	0.031001	0.382
	-0.58667	0.201367
	0.132716	-1.33296
	-5.95517	-0.614414
	-0.12258	0.18777
	-0.255308	0.0599658
	0.124321	-0.4344
	0.879739	-0.385753
	0.166031	1.37953
	0.277512	-0.358537
	0.298385	2.04302
	0.450799	0.957786
	-0.133726	0.147036
	-0.463177	1.10194
	-0.356613	0.924216
	0.0148681	-1.66804
	-0.158208	-5.08184
	0.597164	0.021588
	0.812007	-0.620654
	0.0478526	1.51451
	-9.28485	0.442443
	-0.879316	1.05577
	-1.43814	-1.16441
	0.534781	2.34711
	0.401059	1.03751
	0.229084	1.58299
	0.465775	-0.432743
	0.676801	2.08774
	0.264476	-1.28278
	0.519692	2.40312
	0.0282358	-2.08566
	0.27614	0.549234
	0.727601	0.547074
	-0.588866	-1.9359
	3.36378	0.121983
	0.14924	0.138828
	-16.2637	1.25363
	-0.470994	0.400526
	-0.137165	1.04652
	-0.45097	0.960949
	0.05734	-0.303796
	-11.3361	5.77283
	0.549029	0.0180251
	-0.812866	-4.39691
	-0.116002	-0.935367
	0.230408	-1.0636
	0.260978	0.928575
	0.688518	2.63254
	-0.142323	2.93643
	0.0979048	-2.29701
	-0.0627873	-0.630634
	-1.65756	-0.8941
	0.0897328	-0.0593746
	0.294515	1.73142
	-0.21656	1.48657
	-0.121866	-0.540169
	5.59905	0.827976
	-0.669301	0.458139
	0.514881	-0.558341
	-1.95311	-2.14299
	0.0756553	0.792151
	1.30462	-0.614517
	0.386456	0.976879
	0.193928	0.426546
	-0.436213	2.00711
	0.739755	0.262551
	0.0379167	-0.165626
	0.175496	0.297793
	-0.297354	1.11363
	-0.566076	0.0545173
	0.210946	-0.518038
	98.5152	-0.281592
	-0.788599	0.213903
	-0.239373	3.20652
	-0.387361	0.164826
	0.517389	-0.382107
	-0.379038	4.64643
	27.0382	-2.1779
	-0.154519	2.1299
	-0.00976455	-0.489093
	0.00440755	-0.422996
	-0.0339974	-0.6765
	-4.17973	1.59282
	-0.238225	3.52422
	-1.19698	-1.1405
	1.05948	-0.608077
	-0.267979	1.03164
	0.334402	1.02851
	0.0854494	1.4407
	-0.185258	1.01162
	-0.0434291	1.87506
	-0.0763332	-0.407925
	-0.0423228	2.71281
	0.0227232	-1.45665
	0.345885	-2.87986
	-1.25533	0.859731
	0.514196	-2.22421
	-0.132458	-1.48773
	-0.0563733	-0.127612
	0.0706739	-0.592501
	-0.668425	-0.213482
	-0.179866	1.05229
	-1.03932	-3.19078
	-0.0130407	0.177565
	0.619457	-0.0378375
	0.21519	-0.731127
	-1.33139	0.554031
	-0.0892169	-2.38725
	0.159996	0.0446659
	1.37776	1.8769
	0.148435	-0.543972
	0.309879	1.60446
	0.147062	-3.85126
	0.550403	5.93756
	0.0180745	0.252148
	-0.438255	0.469495
	0.593586	-2.46808
	-0.263854	1.88169
	0.48923	0.677508
	-0.211163	-2.24748
	-2.22025	-0.292374
	-4.20669	1.46321
	-0.310253	-2.147
	1.79628	-3.60219
	0.151232	-0.788061
	-0.286579	0.910552
	0.334349	-3.21857
	0.199163	0.306731
	-0.460027	0.412396
	0.9343	1.54388
	0.698295	2.58407
	0.154607	1.88576
	1.07356	0.517117
	-0.209575	0.236292
	0.0408537	0.862165
	0.110681	-0.680887
	0.298769	1.41017
	-1.74093	-1.91627
	170.56	2.28544
	0.0482866	-0.554663
	0.64698	-1.62713
	-0.255558	0.484175
	0.0391641	-2.71698
	0.396625	0.059355
	-0.176107	1.50683
	0.0365944	1.59418
	0.187487	-3.16616
	0.0911776	-0.130362
	-0.105365	-3.39363
	0.354739	1.97651
	-1.64154	2.69598
	0.148194	-0.959876
	-0.00139553	-2.30073
	0.0700805	-0.528988
	0.336892	-0.298598
	-12.6314	1.05315
	0.413337	4.48976
	0.109212	1.19238
	-0.289221	-1.13917
	0.125199	1.72443
	-1.43959	0.673462
	-2.61858	-2.72078
	0.41714	1.09638
	0.866702	2.60616
	0.36497	-0.853917
	110.884	-0.542588
	-0.313381	0.41788
	0.710886	-1.89314
	-0.400206	-0.570303
	-0.377537	0.152868
	0.0640989	1.16758
	-0.475699	0.719887
	0.217326	1.19154
	0.211878	-2.12865
	-1.32956	0.837886
	0.00444215	-2.00259
	-0.047402	-1.83968
	1.37862	-1.81325
	-0.0530579	-8.17276
	0.217289	0.205321
	0.603111	2.8703
	0.0408792	1.3061
	-0.268651	1.17114
	-1.56426	1.78337
	0.432716	3.6241
	0.268206	0.895909
	0.0842831	0.339231
	0.203173	-0.365615
	-0.500273	-1.08038
	-0.634112	1.49636
	0.0586832	0.683035
	0.685268	1.8599
	-0.37065	0.881543
	-0.761378	-0.939428
	-0.0620633	-1.76687
	0.343799	0.870135
	-0.254289	3.14481
	-0.00171747	2.23658
	0.471167	-0.649917
	-0.433264	1.74695
	-2.37961	-0.545138
	0.419307	-0.324971
	0.0121957	2.70182
	-2.22639	4.14862
	-0.096373	0.0683758
	0.954502	-0.370986
	1.75362	0.374212
	0.337992	0.934554
	0.424533	-1.24948
	-1.62116	-3.09762
	-4.61319	1.48479
	-0.208399	-0.874779
	0.135212	-0.550299
	-0.49005	-0.423572
	55.8416	-1.19412
	1.15393	2.63056
	-1.97311	1.66367
	-0.0466857	-2.31407
	-0.0882863	-0.150773
	0.463466	0.822638
	-2.12027	-1.50094
	0.0300132	0.121534
	0.313564	0.209808
	0.505254	-1.86596
	-1.10881	-2.10331
	0.586948	-2.93617
	-0.586328	0.419625
	0.247947	1.24794
	0.880627	-0.39515
	-33.9227	-3.27299
	-0.130442	0.742146
	-0.943528	-0.756945
	-0.104767	0.658222
	0.514006	0.153375
	0.325901	-2.5812
	0.553047	1.41371
	-0.205306	0.272481
	-0.141998	0.0280588
	0.0313632	-1.16895
	-0.211125	0.600021
	-1.15193	-0.405659
	-0.667669	1.22781
	-0.515336	-1.55137
	-11.8395	-2.57797
	0.0139075	1.79279
	0.238008	-0.306817
	0.0465188	-0.13049
	0.91502	-1.523
	-0.255404	0.238143
	0.0918774	-2.03268
	1.10267	-2.87417
	-1.48122	-4.08973
	0.7269	-1.83728
	-0.336496	0.204681
	-1.34831	1.12403
	-0.0263884	-5.02289
	-0.028187	-0.731646
	0.0162296	-1.03768
	-1.33156	-0.555741
	0.0493503	1.67057
	-0.0841615	-0.363044
	0.0557971	-0.022033
	-0.731955	-1.08227
	-0.550669	1.57572
	0.835189	0.233842
	-3.46003	0.629962
	0.635597	0.707746
	-0.527665	-0.437717
	-5.24839	-0.289343
	0.493949	0.783381
	-0.304274	-1.46004
	62.4787	-1.47719
	0.501409	0.68101
	-0.202214	-1.06604
	-0.244958	-1.53057
	-0.831532	0.256572
	-1.98656	-1.03809
	0.106166	1.20787
	-0.193778	1.08824
	-0.108627	0.774952
	-0.349657	-1.06533
	-0.0263771	4.12187
	0.921805	0.23931
	-0.29678	0.338861
	-0.126439	2.57727
	-186.247	4.74229
	-0.0146071	-0.362147
	0.737244	0.364008
	0.280273	-0.594856
	1.84059	-0.473914
	27.9454	-0.906437
	-0.152027	-0.0535989
	0.398923	-1.61919
	-2.75099	-1.82183
	-0.250328	2.83205
	0.138681	1.00047
	0.27689	1.15305
	1.03961	1.17137
	-0.41992	2.18097
	0.195553	-0.705035
	1.34132	-0.232071
	3.92622	0.115905
	0.508608	2.19701
	-0.166807	1.77341
	-0.116421	-1.08844
	-0.0999548	-0.384501
	-0.205164	-1.28068
	0.728068	-0.0116673
	0.164783	1.05213
	0.0417769	-2.98037
	-0.257077	-1.21867
	0.624731	-1.01236
	0.235237	0.323134
	0.0330063	-0.19102
	0.534162	-1.27024
	-0.225578	0.238858
	-0.326705	1.92836
	0.380447	-0.0183643
	1.62557	-1.681
	0.217493	-1.34328
	0.274583	1.39931
	0.298622	-2.23937
	0.563535	-0.0999073
	1.82864	-0.227854
	-0.00152815	0.0672396
	-0.199028	0.438439
	-1.17844	-4.74037
	1.55198	-0.30457
	-0.316378	-3.27798
	0.768151	-0.749129
	0.249613	-0.865643
	0.626407	1.13788
	-0.152052	0.246518
	-2.05128	-1.12302
	0.172267	0.729494
	0.0741072	0.773107
	-0.0599562	0.0359601
	0.302572	2.02083
	0.290367	-0.0185958
	0.596326	-6.11847
	0.353674	4.76995
	-0.00037326	0.702921
	-94.8028	-12.1339
	8.71157	-1.15917
	0.410867	3.43191
	-0.118028	1.05776
	0.036551	-0.0225249
	-17.9414	0.32373
	0.413583	-2.71604
	0.208225	-1.63368
	0.0180651	0.244932
	-2.18153	0.635309
	-7.76415	-3.21645
	-0.0501677	-0.567085
	-0.355538	-1.00325
	1.56705	-3.47985
	-0.256457	1.58059
	-1.69046	-4.62764
	0.525913	-1.27709
	0.077595	-1.86242
	-1.51179	-0.987647
	0.340722	-0.711811
	0.0902967	0.0878446
	-0.0630509	0.672084
	10	-2.41616
	0.838009	0.188115
	-0.0309718	2.97892
	0.50595	1.98315
	0.090972	0.294713
	0.120723	-1.83688
	-0.598627	0.059161
	-25.5612	1.72048
	-0.564492	1.72461
	0.0770197	-3.39294
	0.0182851	-0.0393114
	-0.0358148	-1.41414
	7.99729e-05	-0.846279
	0.589273	0.372431
	0.890615	1.95521
	0.0595077	-0.4627
	0.0278587	0.648879
	-0.2058	-2.27244
	-0.61407	-1.07369
	1.1631	-3.62027
	-15.8573	-0.401541
	-1.1452	2.03466
	0.0431931	0.851101
	2.0373	0.1723
	0.307118	0.465159
	0.330291	1.48393
	0.0307012	0.115635
	-0.106023	-0.999953
	0.718743	-0.960986
	-0.251939	-0.691384
	0.50194	-1.1661
	0.463887	1.7552
	1.66299	1.74335
	-0.195646	-2.31284
	0.486816	1.2163
	-0.158198	0.256586
	-0.429375	0.381628
	0.0123815	-0.73787
	2.54696	3.85864
	0.0470225	0.561925
	0.192221	0.111965
	0.146019	-0.564938
	0.339901	-1.788
	0.277655	0.42155
	-1.21625	-1.86155
	-6.9538	-1.23892
	-0.0506209	0.482216
	0.272119	0.858194
	0.129262	3.82537
	1.34474	-1.0636
	0.512095	1.60509
	0.382356	0.795676
	-0.067127	-0.118282
	-0.0891042	-2.04971
	0.0547164	-0.445719
	1.72541	-1.155
	0.324372	-0.825625
	-0.622142	-0.912273
	-6.96671	0.892943
	-1.06362	-1.60475
	-0.904654	-0.880737
	-0.762404	0.270437
	0.728581	-0.820566
	-0.106922	-0.310671
	-1.61585	-4.59929
	0.487393	-2.49942
	0.220051	-1.52628
	0.721388	2.25947
	-0.101357	1.48627
	-0.177321	0.878824
	0.0389373	0.164356
	-7.43132	-1.28664
	1.24215	1.03698
	0.120152	-0.608042
	0.842623	-0.0244022
	0.451964	-0.792967
	0.27283	-4.533
	0.211413	2.04409
	0.159521	-0.301152
	0.197653	0.525274
	-0.269704	-0.355743
	0.798027	0.913077
	-1.77272	-0.71442
	-0.0844722	1.51944
	-0.117996	-3.74654
	1.31649	-1.45775
	0.0640913	1.09656
	-0.2516	0.734495
	0.169035	0.474185
	-0.268491	-2.59348
	0.778556	0.209923
	0.509519	-0.655391
	0.542151	-0.637978
	-0.253508	-2.46313
	-2.52359	2.2442
	-0.0321352	-0.271905
	-10.0695	-4.11244
	0.356468	1.1176
	-0.199009	0.896122
	-0.246876	0.12984
	93.4628	21.6759
	0.153106	0.383309
	0.236653	-0.108781
	-0.0582651	1.62052
	-0.188874	-0.17418
	-10.8061	4.0133
	0.138273	0.203308
	0.30522	0.2155
	0.313469	-0.236307
	0.483156	-0.476786
	-0.210829	-2.69207
	-0.411511	2.52609
	0.0660916	-1.01359
	0.808046	1.76989
	0.132528	0.423904
	-0.255	-1.80881
	0.232175	-0.878217
	1.14961	0.0259939
	-0.620524	1.56497
	-6.88831	0.507263
	1.11694	0.108691
	-2.55615	1.53137
	0.186835	-0.654219
	-0.957433	-1.45995
	0.415413	-2.80043
	0.377991	3.17072
	-1.19752	0.658545
	0.260102	0.656783
	0.123805	0.200466
	-0.852481	-0.416747
	0.720265	2.29294
	0.516541	-0.699628
	0.253982	-0.673146
	0.198804	-0.311732
	-0.178135	-0.599825
	0.562075	1.3213
	0.120961	0.987886
	0.0263871	0.954584
	0.224302	-0.268468
	-1.00454	-4.71408
	0.109591	-1.7828
	0.0760054	-0.481132
	0.817862	4.30562
	-0.209324	2.64194
	0.195837	0.454615
	-1.57554	-1.52046
	-0.096003	-1.73566
	-0.0688832	-2.01352
	-0.862017	-4.23013
	0.109911	0.672745
	-0.0383503	3.3442
	-0.135364	-0.16591
	0.289398	-0.794449
	-0.959848	0.515781
	0.12795	0.772537
	-12.4431	2.43098
	-0.601735	0.0383127
	0.0245477	1.96904
	-0.88433	0.723945
	-0.08024	0.13521
	-0.767947	1.29482
	0.205891	1.35655
	0.024207	-0.531772
	-0.699413	-0.0737938
	1.66863	3.09109
	-0.0434788	2.42971
	-0.583969	0.568506
	-0.800216	1.67783
	0.415098	3.00206
	-1.02228	1.73153
	-3.06531	-1.24325
	0.34165	-1.04318
	0.319505	2.069
	-0.313543	-0.078256
	0.434979	-0.232974
	0.403365	-1.25448
	0.511918	-1.26743
	-1.56497	-0.256923
	1.01214	0.134802
	0.281646	-2.09669
	-0.0114454	2.03529
	1.08361	-0.326975
	-0.20293	-0.310471
	-0.113788	1.13294
	-0.0104367	1.59754
	-0.919675	-4.23005
	-0.065205	-0.378225
	0.256637	0.0956461
	0.0470578	-1.81939
	2.11305	-0.528021
	0.193817	-0.10372
	0.0244172	-0.937674
	-0.138547	-0.259984
	-0.0740987	0.36188
	-0.173382	-0.449747
	0.341077	0.645025
	0.920141	1.37669
	-0.026856	-0.304824
	-0.0610763	1.67351
	1.28145	0.190831
	-0.384919	-0.648019
	0.156101	2.35996
	-15.1158	1.7872
	-0.365122	-0.111491
	-0.289303	4.9555
	-0.163347	0.80498
	0.875197	-1.57883
	-1.5696	-1.26606
	-0.415447	3.58574
	0.0373073	0.68244
	-0.270429	-0.726332
	0.0990985	0.553001
	-0.343076	-1.70206
	0.065375	-1.61645
	-1.3859	0.57737
	-0.715344	0.72631
	0.250194	-0.276506
	-0.615788	-1.40447
	1.53382	2.52252
	1.34798	-0.672312
	0.498334	0.387779
	0.0568097	1.04808
	0.801298	-0.541153
	0.247574	-3.02409
	-0.501101	3.17609
	-4.29848	1.897
	0.45	-4.02648
	0.0442091	0.33199
	0.4155	0.381799
	0.422733	-0.551961
	0.0532135	3.45459
	0.82406	-0.088524
	0.275072	-2.26667
	0.612798	2.5325
	0.466372	-0.36244
	-1.37206	1.36817
	0.856051	-0.181957
	-0.027774	-0.101594
	-0.722444	-1.10003
	-0.0246752	0.513925
	0.191459	2.18956
	-0.0617829	1.19484
	-0.853573	3.49593
	-0.0234045	0.146923
	0.4509	-1.70373
	-0.389163	-0.143636
	1.24318	-2.14432
	-0.643934	-1.37852
	0.644108	0.00807834
	-0.572488	-1.60142
	-0.0296449	-0.392365
	0.113827	0.49544
	-0.567506	0.155585
	0.16037	0.5039
	0.0589395	0.560002
	-4.38061	0.45018
	-1.05738	-0.234911
	0.248093	-0.499284
	-8.17486	2.15389
	0.0610543	0.31658
	0.248315	-0.753233
	-42.6399	0.226733
	0.36057	-4.79654
	0.253727	0.170851
	0.287121	1.69371
	0.160878	0.703261
	0.00131623	-0.635181
	-0.192171	0.646281
	0.110128	-1.37547
	-25.8462	-1.35596
	0.441841	-2.41823
	0.209152	-1.57691
	-0.184294	-1.24415
	0.461265	-0.315588
	0.370902	-1.12116
	0.0722468	-1.12672
	0.0887114	0.0556841
	0.392512	-1.42568
	-0.546963	-0.462116
	0.045067	1.97791
	-0.0100351	1.33183
	0.168727	-0.985038
	-0.0609502	0.590687
	-0.206167	-0.867023
	2.33776	1.68229
	-0.457053	-0.507197
	-0.526423	1.03002
	-0.110658	0.813252
	0.232976	-0.837754
	0.352945	-0.994887
	1.29632	-3.10373
	0.180555	-0.451094
	0.347888	0.444081
	-0.659093	8.12566
	0.0173321	-1.24528
	0.721338	0.439814
	1.18658	0.27907
	0.179475	-2.54356
	25.5456	0.67634
	0.178981	1.26433
	-0.951056	2.33156
	-1.05208	2.00618
	0.00477822	0.892708
	-0.118823	0.743544
	0.185234	-1.00387
	-1.4655	2.09335
	0.297703	-10.6071
	-1.44015	-1.56374
	0.267992	1.29132
	0.270405	0.130545
	1.34095	3.41745
	-0.431373	-1.44066
	-0.986324	-2.61805
	0.276907	1.51601
	0.490172	-1.33776
	-0.975053	2.22386
	0.104862	0.396963
	0.552567	1.04196
	-0.125455	-2.67833
	0.415178	1.63218
	-0.0810367	0.889465
	-0.216753	1.15453
	-0.0275259	0.102619
	1.8093	-2.11634
	-1.64943	1.31948
	0.558861	0.387655
	0.275654	-0.565576
	-6.8918	0.503349
	0.286098	-0.205625
	0.589454	-1.51903
	0.33723	0.757052
	0.791541	0.789772
	0.519263	-0.251423
	0.247987	3.42099
	0.320743	0.741446
	0.0225579	-0.729448
	-0.780632	0.057182
	-0.138558	-0.304248
	-0.256421	3.02837
	-0.0944887	-0.202953
	0.296199	1.37214
	-0.0265987	0.851207
	-0.637985	-0.805459
	0.00467921	1.31264
	-0.187385	1.98601
	-0.421055	-0.541146
	0.176603	1.40467
	-0.0801324	-2.00226
	-1.76624	2.70112
	0.529148	2.35504
	-0.136191	-0.680313
	-0.382505	-1.778
	0.267298	-0.776063
	-0.446477	0.709503
	0.49176	1.58144
	-22.1587	0.107991
	-0.743774	1.29917
	0.145854	-0.431346
	-0.104759	-1.722
	0.631852	-0.078691
	0.173534	0.348117
	-1.23642	-0.461957
	0.0490783	1.90924
	0.0414394	-0.301455
	-14.417	-2.55681
	-13.8581	1.37113
	-0.313821	-1.844
	1.25585	1.20811
	-0.222976	-0.325139
	0.058473	0.406677
	-11.6594	-2.5957
	0.0714449	-4.0974
	0.33532	-2.65492
	-112.657	-1.74858
	0.142171	-0.748688
	0.151128	-0.741805
	-0.633505	0.69658
	0.24422	0.256615
	0.0498937	-0.26269
	-0.266196	3.11475
	-0.156806	1.02868
	-0.124881	0.534708
	0.0671234	-1.35194
	0.322739	-1.3728
	0.914265	-0.11403
	-0.275698	2.28198
	-1.99271	-1.36573
	85.7675	-0.527599
	0.135736	2.24018
	0.387278	0.730125
	-0.354211	-0.534972
	0.579572	0.803437
	-0.265478	2.35677
	-3.10692	0.957225
	-1.34824	0.601519
	-0.694164	0.182833
	0.462928	-4.2122
	0.0810402	-0.586828
	0.109614	-1.59817
	0.0400138	0.649051
	-0.0227009	-0.413885
	31.1496	-1.22398
	0.39723	1.18134
	-0.138079	-0.513126
	0.627091	0.443682
	-0.0530313	-0.43133
	0.498402	-1.64238
	-0.356512	-0.471019
	-0.0484562	-0.0137216
	-0.0555638	1.2638
	2.24816	4.74734
	0.319456	0.64817
	0.0717556	-1.7957
	0.133908	0.246896
	-0.810562	1.571
	-2.09366	-0.493375
	-0.635521	-0.177206
	-0.64489	0.80578
	0.037431	4.19175
	-0.0792334	1.05639
	0.206327	-0.0336795
	0.649691	0.731513
	0.475102	-0.4586
	-0.236175	-0.577455
	0.17462	-0.39016
	1.59684	-0.442003
	0.284296	0.582467
	0.0540981	0.198634
	0.0495049	1.06104
	-0.702328	0.0512428
	-0.0785087	0.980967
	7.33272	-4.09386
	-0.0118846	-0.618181
	0.53365	0.564971
	-0.292228	1.95871
	0.434647	0.0561931
	-0.0728658	-0.0272269
	-0.703329	-0.569957
	0.624596	1.20382
	0.520527	0.62582
	-0.920344	0.976211
	-0.0621344	-0.452335
	0.467184	-1.00823
	0.502344	2.37221
	-0.0470389	-1.19338
	0.174734	0.355099
	-0.713591	-0.133076
	0.308325	1.4266
	0.0487965	-0.242274
	-10.0949	-4.15197
	-0.236538	-1.10519
	0.453603	0.144981
	1.01876	-1.47629
	1.58067	3.40235
	-0.323337	-0.47465
	-0.398141	0.825502
	1.39312	1.45883
	-0.177503	1.89088
	0.136515	-0.707336
	0.408126	1.19078
	0.958337	0.74238
	-0.375133	2.31301
	0.709332	2.22182
	1.24077	-0.249311
	-4.27714	-0.412457
	1.72539	0.202418
	-0.0614587	0.780675
	-0.1092	-0.0441727
	0.405501	1.44558
	0.315178	-0.716461
	-0.0249573	1.11451
	-0.0663443	0.263789
	-0.162402	0.113316
	0.0749151	0.578702
	-0.278769	-0.708712
	-0.726956	1.54892
	-0.021069	0.13561
	-0.120252	1.88944
	-1.67209	0.138364
	0.424332	0.310309
	0.44831	-5.12513
	-0.0380561	2.51331
	0.00881377	-0.203475
	0.0154327	-0.0629347
	-0.223502	0.3536
	-0.766982	3.14205
	-0.0222179	0.83845
	-0.142886	-0.641297
	-0.177079	1.46781
	0.613799	-0.403022
	-0.108987	0.150699
	-128.266	2.88328
	0.379952	-1.00689
	-0.0725044	-1.15304
	0.831469	-0.692952
	-0.6355	1.53592
	3.62554	1.44795
	0.114834	0.225191
	0.0539896	0.598505
	-0.12465	-1.59553
	0.548721	-2.08595
	1.60977	-1.35142
	0.430816	-2.38318
	-0.348542	0.64026
	0.495889	2.38022
	0.103665	0.562973
	-0.323164	-0.473898
	0.115238	-0.281384
	0.101681	-0.746795
	0.289353	1.37543
	0.0227392	-1.35006
	0.710042	1.57137
	-0.430968	-1.36393
	0.530587	-0.127178
	-0.00925121	0.759039
	0.580085	4.66085
	-1.7707	-3.05241
	0.949422	0.0775487
	-0.16357	-0.421305
	-0.00727562	-1.24518
	-0.100385	-1.54859
	-0.232548	1.36655
	0.0432819	-1.36697
	0.105836	-0.0994409
	-0.15331	-1.36713
	7.37168	-0.370482
	-4.50698	0.104684
	-0.179694	1.11593
	0.00820013	0.420348
	-0.242721	0.616198
	0.251427	-6.81088
	0.732435	1.24795
	0.0972954	1.34065
	-0.678243	-2.37437
	-0.0351146	1.67898
	-0.00725459	1.745
	0.717831	-0.170507
	0.47192	-0.0177327
	0.0724286	0.185339
	0.360785	-0.607058
	0.373782	-2.33329
	0.0382658	0.683099
	0.745949	0.282059
	0.710545	-0.164395
	-1.00403	3.20779
	-3.87213	-3.53716
	-0.366237	1.46009
	0.301241	1.82358
	-0.266217	2.49725
	0.778806	0.566686
	-0.13131	0.386697
	0.39075	1.1418
	-0.154495	-0.1144
	0.155695	3.08452
	0.520507	-0.65043
	-0.0866849	-0.255215
	0.101746	-0.251199
	0.38943	-1.32206
	0.00711403	2.08033
	-2.37155	3.2574
	0.646305	-0.957931
	0.0178399	-0.134793
	-0.162051	-0.0606381
	0.615385	0.329895
	-0.134779	3.41478
	-0.185716	-0.173979
	-0.052831	-2.22412
	-0.0834678	-1.36608
	-12.4285	1.52199
	-7.12458	1.50232
	-0.174623	-0.449298
	-0.227793	3.7566
	-0.369795	-0.726522
	-0.489785	0.071055
	-0.525064	0.885765
	-22.3006	1.06064
	0.12392	-0.484618
	0.363137	-0.544921
	81.4582	18.8085
	-0.415141	-0.00512863
	-0.456731	0.251695
	0.853073	0.255933
	-0.036278	1.40627
	-0.252121	0.815667
	-1.55006	0.48872
	0.169501	-1.56313
	-1.01504	1.05039
	-0.793442	-2.06311
	-1.62956	-2.1347
	-0.170658	0.18391
	0.476618	1.41287
	-0.139914	0.533657
	0.419239	0.132855
	-0.0461466	-1.8292
	0.298563	-4.6661
	-0.0293281	-1.54084
	-0.71715	0.794638
	0.110956	0.93517
	0.29975	-0.66729
	0.244954	-0.912448
	0.121535	-1.1212
	0.0356355	-0.0442496
	-0.085376	-0.163327
	0.142737	2.0378
	1.00632	1.61324
	-0.148169	-0.743036
	0.394342	1.544
	0.479331	-0.27912
	-0.0485568	-2.44749
	0.130489	-0.605645
	0.21739	2.56344
	-10.3135	-1.68736
	-2.11445	-3.02145
	1.97141	2.42832
	0.17725	-1.57251
	0.0802228	0.331077
	0.15504	1.29898
	0.222998	2.51798
	-0.888951	-1.69271
	-0.116112	-3.15489
	0.0553345	-0.99837
	0.0505891	1.68973
	-0.906262	0.134847
	0.65303	1.91178
	-0.150681	0.588576
	0.0968052	1.34283
	0.0054917	0.267602
	-0.41925	-1.20653
	0.552359	2.06084
	-0.1326	1.57068
	-0.216373	-2.73653
	0.262538	1.05569
	-0.0420682	1.07388
	-0.913161	0.808069
	-0.0957254	-0.235969
	-0.758154	1.70335
	0.104893	0.652582
	-0.0376272	-1.85487
	0.276606	0.838792
	-0.941238	0.165895
	-0.0368337	-0.679317
	-0.292706	-0.882994
	3.68653	0.0324639
	-0.956978	0.261051
	-0.555448	-0.379369
	3.50205	3.2865
	0.37553	1.34988
	0.0550438	0.189233
	0.391704	-1.53705
	-3.19247	-0.519
	0.821958	2.33328
	-0.258092	-2.65702
	-0.336077	0.99747
	0.808999	-1.07902
	-1.30002	-1.45772
	-0.145207	1.14528
	0.424924	0.29445
	0.258766	-1.36159
	-0.169244	-1.17376
	-0.0780826	0.486792
	-0.502283	-1.7286
	-0.296317	1.05111
	-0.00202013	0.0192513
	2.1203	-1.62105
	-0.368537	0.594659
	0.580704	-0.58024
	-1.54057	0.668289
	-10.6524	2.27661
	0.194193	-0.159385
	0.22573	1.08908
	-0.801082	-0.791938
	0.945349	-0.333849
	0.0358006	-0.536284
	0.190775	1.35812
	-0.000268429	0.360237
	-0.141529	-4.2254
	-0.00199692	-2.47857
	-0.265297	-0.51616
	-0.0739819	-0.742717
	0.118446	-0.199359
	-0.101761	-1.2236
	-0.0227719	0.626369
	-0.0912691	0.128225
	-0.210766	-0.558621
	-0.180976	-0.517644
	-0.282979	-0.984029
	0.00723562	2.21613
	0.0920772	0.356315
	-0.980392	0.0109068
	0.421778	-3.99174
	0.0331157	0.613086
	1.29251	-0.38305
	1.13396	-1.1991
	-1.81131	1.5371
	-0.0460201	3.99982
	0.425061	0.956246
	-0.087631	1.407
	-0.0847138	0.568216
	-0.129531	0.345507
	0.150624	-0.418764
	-0.381272	0.0724262
	-0.479911	-0.371703
	-1.26582	-0.980416
	0.00792443	2.00901
	-0.0429914	0.561524
	0.268755	-0.533737
	0.622991	0.312458
	0.601688	-1.22974
	0.427829	-1.029
	0.45402	1.65955
	0.639264	-0.328946
	0.186675	0.246064
	0.460192	0.742776
	-0.114367	2.21872
	-0.24753	-0.750444
	-0.111797	1.81486
	-0.097577	-0.131347
	-0.142912	-3.67079
	-0.0253774	0.990661
	0.686203	0.538075
	-0.215473	-1.64439
	0.0320697	-0.675696
	0.0949637	-0.59874
	-0.272153	1.85258
	-0.148375	-0.179916
	-23.268	3.56407
	-0.300352	-0.976226
	-0.0259775	-0.727384
	-1.12187	-1.91355
	-24.8921	-1.70334
	-0.723055	2.33744
	-0.360977	-1.49612
	0.13489	-3.13438
	-10.103	0.348107
	-0.202645	0.82209
	-0.409474	-0.248884
	-0.19824	0.625294
	0.701862	-0.650027
	-1.11186	-0.106039
	0.544466	-0.0233166
	0.137178	-0.216288
	2.54163	-0.917846
	-0.261682	-2.34757
	-0.7721	1.4911
	0.138258	-0.756028
	0.343718	0.25118
	0.380017	-2.19263
	0.264196	0.31832
	0.377548	0.177077
	0.304785	-0.529214
	-0.0776471	-0.482244
	-0.631191	0.0726726
	0.793669	-0.611118
	-0.291021	-2.25811
	-0.666263	0.702207
	0.329127	1.37214
	-0.338822	-2.22093
	-44.4315	-2.76214
	0.220484	-0.804755
	0.912413	0.0540875
	-0.313215	-0.47348
	0.135395	-1.05235
	0.0379298	1.56983
	0.566442	-1.2078
	0.0919245	0.567831
	-0.00351755	-1.35617
	0.349864	0.499889
	-0.0492743	0.158318
	-0.357935	-0.955249
	0.0225904	0.724097
	-0.313243	0.957844
	-0.0572665	2.77181
	0.160666	0.280042
	64.2246	-0.906477
	0.546685	0.520904
	-0.312614	1.62306
	0.47957	-1.72346
	-1.52677	1.25024
	-0.113313	1.48118
	0.366601	0.4385
	0.362021	0.659272
	0.0386124	-1.38443
	0.319204	0.369215
	0.621407	-0.500843
	-0.40165	-1.01863
	0.320097	3.05608
	0.0824025	0.784028
	0.338064	-1.61014
	-0.493905	0.573072
	0.404513	-1.02495
	0.262177	0.0976177
	-0.320819	1.39994
	1.40968	-0.20637
	0.675304	0.361946
	0.0223657	-0.299294
	35.8897	-0.362858
	0.280048	-0.604759
	-0.386293	0.252778
	0.0310132	-2.91433
	0.130672	-1.14489
	-0.166164	1.27704
	0.0190747	0.980939
	0.39376	-1.62666
	0.378714	-3.4811
	0.437263	-3.15185
	-0.519551	-1.07073
	0.0884201	-0.88969
	2.82781	1.26586
	0.228859	1.57664
	1.01804	-1.40358
	0.478306	-0.40323
	-0.183915	-0.0260553
	-1.3012	1.04059
	0.190922	0.366853
	-0.490587	-1.51648
	-0.201798	0.838307
	0.0518798	1.44727
	-0.0251541	-4.73122
	0.0356802	2.08084
	-0.150816	-0.516269
	-0.0230324	1.54323
	-0.335474	-0.510791
	0.445022	-0.763958
	1.77833	-0.356187
	-3.4434	5.28773
	0.190061	0.146619
	0.395507	-0.507534
	0.114977	0.319005
	-0.0157865	-1.85542
	0.138955	1.12661
	0.0115018	1.3667
	0.567149	-0.738395
	0.179118	0.820042
	0.0829233	-2.50083
	-0.103851	-0.00550615
	-0.168556	-1.98047
	0.0628107	0.572998
	-0.129555	-0.347567
	-2.23116	-1.59451
	-1.29743	-0.0898345
	0.151348	-1.60013
	-0.0391943	-0.0151201
	0.806526	-0.877323
	-0.507588	1.15203
	-0.0873379	1.88904
	0.0279243	-0.231114
	0.0451708	1.67638
	0.0510998	-0.289242
	1.53452	-2.71923
	0.0259096	0.198661
	-1.45388	1.77794
	0.172481	-0.100546
	-0.690461	0.48727
	-0.956517	2.78301
	-1.65849	-1.89157
	0.415403	0.222102
	1.32389	-0.298652
	0.268088	-2.71667
	0.0385363	-0.401857
	0.178152	1.39905
	0.12969	-1.26175
	-0.275911	0.434172
	0.02394	2.15347
	0.0866673	-2.17456
	1.04572	2.3318
	0.78987	0.374799
	-0.0087786	-0.374027
	0.179659	1.74063
	-2.44241	1.41076
	0.603327	0.0549684
	1.23338	-0.901021
	0.0349859	0.671115
	0.0714393	-0.443633
	0.0876499	1.72692
	-0.153008	-1.56286
	-0.294872	0.590971
	-0.0957363	3.01464
	-0.696021	-0.315123
	-0.20904	-1.46798
	-0.0303961	1.03469
	-0.533512	0.830943
	-0.152789	0.503878
	0.101168	-1.02392
	-0.0307539	-1.52654
	-5.01393	1.0534
	0.707922	2.26133
	-1.41286	-0.465337
	-18.6492	0.90226
	0.439119	-1.44956
	0.8486	1.38062
	-0.016618	-1.87061
	3.55304	-2.4561
	3.01515	3.33188
	-0.741709	-0.315565
	0.320033	-1.7915
	-26.8334	-4.81716
	0.172542	-0.727271
	0.40741	1.50521
	-0.0625687	-1.63659
	-0.333297	-3.86025
	-0.516564	3.72947
	1.16718	1.23109
	-0.0499858	0.50813
	0.0486519	1.3941
	2.0206	1.60444
	-0.915362	-0.761984
	1.5019	0.0885696
	0.765996	0.458696
	-0.248932	-0.164674
	-0.397944	0.229123
	0.189586	-0.358058
	0.0646275	0.610063
	0.320685	-0.624426
	-0.184745	-7.13569
	-0.681025	3.41794
	9.75259	1.58377
	0.383837	1.75855
	0.515865	0.422646
	0.663601	-1.48591
	0.367685	-0.834762
	0.106366	-2.79057
	3.15353	0.360629
	0.0270299	-0.748939
	0.000948926	-1.67641
	-0.0820172	0.44907
	0.27125	-1.23911
	0.193762	0.141974
	-0.0189928	1.40772
	0.0926425	0.747195
	-1.34817	-0.362223
	-0.25413	2.6259
	-0.758464	-0.227251
	-0.215077	-3.20645
	-0.202569	-5.03762
	1.11752	-0.768573
	-0.263162	-3.35731
	-8.4614	0.107837
	-0.109915	-1.23496
	-0.299738	0.185692
	0.277173	0.160532
	0.0281321	1.70035
	0.523888	0.251019
	0.558467	0.762289
	0.824805	-0.873854
	0.424548	-0.245816
	0.193076	-1.98784
	0.505371	-3.19174
	-0.0299115	-0.967604
	0.134027	2.81908
	-0.163141	0.582857
	0.587098	0.780281
	-3.64533	2.34228
	-0.116158	0.799946
	-10.9646	-6.73198
	0.417477	-0.52622
	-0.692904	0.987397
	-0.141908	0.534486
	0.195951	-1.36484
	0.817602	-0.31892
	-0.466821	-1.83292
	-0.336589	1.60428
	-0.15699	0.889751
	-4.2366	0.161637
	0.418531	-1.49839
	0.301436	-0.465198
	-0.0557671	0.285086
	0.345159	-0.701493
	1.24158	-1.8111
	0.713668	0.744318
	-0.327977	-0.0372582
	8.17731	-1.00483
	-0.13192	-1.22764
	-0.26194	1.50022
	-0.150602	1.23288
	-0.562195	0.970728
	0.0220456	-0.0893862
	-0.0255484	-1.97827
	-2.19198	0.575333
	-0.0904332	-0.0986596
	-2.4586	-1.79718
	0.0384866	-0.569574
	-0.660173	-0.462545
	0.178314	1.32876
	0.777078	3.2888
	0.484502	1.52322
	-0.292883	0.512905
	0.259384	1.82639
	0.488103	-0.912455
	-0.81116	1.12861
	0.0889979	1.22957
	0.445758	0.554968
	0.202526	0.767285
	0.12013	2.49572
	0.575317	0.0401375
	0.235396	-0.263019
	0.0819923	0.311931
	-0.639969	-0.0911892
	-0.0060931	-3.61691
	-0.251033	-0.347032
	31.1513	0.837055
	-0.091879	0.153959
	0.944057	1.05897
	-0.557008	-0.862998
	-24.492	0.739223
	0.444092	1.64621
	0.141906	3.38313
	0.344951	1.24573
	-3.65644	-2.98479
	-0.0806495	-0.916841
	-0.232016	-0.21089
	-14.45	1.33994
	-0.870181	-6.80016
	0.0298198	2.64791
	-0.0951495	1.05897
	0.135386	1.51594
	0.0448129	-2.77773
	0.388344	0.882648
	0.708959	-0.373785
	0.134823	3.56874
	-0.0870093	-1.84831
	-0.549694	-0.881645
	0.203517	-5.0808
	0.000852309	0.45577
	0.164192	3.64549
	0.118545	-3.34099
	0.163078	0.784937
	0.134712	-0.0848381
	-0.295207	2.09199
	-0.0360089	-2.32033
	-0.0407091	3.14874
	-0.388472	1.21881
	-0.0263551	0.509922
	1.12297	-3.37163
	-1.19579	1.91264
	-0.191773	2.452
	0.670756	-0.435184
	-1.28767	4.43871
	-0.605099	0.0674069
	0.82891	-1.37524
	1.07017	-0.657114
	-0.494395	1.31102
	-0.710594	3.72059
	0.459941	2.6637
	0.149496	-0.20865
	0.175911	-0.882569
	0.855415	-0.0819683
	0.374778	-0.427548
	0.35814	1.74474
	0.568968	-2.46803
	0.0233743	1.12764
	0.38104	-2.44279
	0.968608	0.615793
	7.06319	1.02048
	0.772267	0.931103
	0.185848	3.2827
	-0.1673	2.42896
	0.478936	0.524234
	0.0572013	-0.586112
	0.152806	0.456853
	0.131466	1.88858
	0.0709775	1.29875
	-0.319073	-0.152793
	0.0530416	0.133756
	0.149427	-0.155569
	0.0416333	1.83538
	-1.55507	1.32963
	-0.11698	-1.15431
	-0.733291	-1.96553
	0.100322	-1.01321
	0.303557	-0.0175826
	0.0546518	2.2561
	-0.210132	-3.77382
	-0.0519117	-0.509458
	0.00437893	-0.853675
	0.379371	-0.78596
	2.07212	0.105542
	0.176678	-0.0176609
	2.25863	-0.397894
	-0.00980758	1.58567
	0.285368	1.02228
	0.568611	-2.58013
	-6.91168	0.237452
	-0.531621	0.994423
	0.286519	-0.800544
	-2.6446	1.78489
	1.19754	-1.40709
	-0.642512	0.75193
	-0.401763	0.171745
	-0.549057	-0.243872
	0.0671443	1.59311
	-0.149414	0.232153
	0.533402	0.902271
	0.110807	0.0764524
	0.0550021	-0.293612
	0.111642	0.0833271
	-3.47556	-0.823746
	0.0589812	-0.322933
	-0.067121	0.329166
	-1.10203	-1.42965
	0.203233	-3.29569
	0.16799	1.20023
	-0.170056	1.2803
	10.6952	-0.296564
	0.292114	2.07413
	0.448718	-1.91367
	0.184668	0.109905
	0.299654	0.256757
	-0.235502	1.29843
	37.6254	-0.765574
	-0.182251	-1.05511
	0.447118	0.898606
	0.196448	-0.650731
	0.0871745	-0.205199
	-0.22449	1.87555
	-0.00611147	3.10645
	32.4553	-2.12829
	-0.0644122	2.43079
	-0.0437659	1.16939
	0.338211	-0.692294
	0.210392	0.293117
	0.223983	1.68338
	0.387618	0.119743
	-0.00202745	-0.254518
	-0.54638	1.795
	0.0338469	-2.13762
	0.890035	-1.63484
	0.0522888	-0.906823
	14.5943	2.59318
	0.276819	-0.0281281
	-4.05702	0.352655
	0.0348998	2.79344
	-1.01983	0.6928
	0.00586991	1.76284
	0.388108	-0.344413
	-0.325211	1.19008
	0.818498	-0.831653
	1.43397	-0.825212
	0.139674	1.11838
	1.50661	0.62061
	0.757324	-0.823438
	0.225135	-0.0640671
	-0.13156	-0.227583
	0.37416	1.79369
	-15.2616	2.86028
	-0.74986	-1.44697
	-5.00387	1.31255
	-0.220161	0.756267
	-0.0668525	1.37227
	0.402446	1.65312
	0.436829	1.84508
	5.86994	2.95701
	0.0772056	0.751794
	0.456535	-1.41727
	-0.397689	-0.59243
	0.202014	0.408903
	0.428353	0.817552
	-0.196167	-1.29753
	0.786957	-2.44311
	-0.1944	2.20881
	0.288198	2.48844
	0.058375	0.570227
	0.366539	-0.775199
	-0.374566	1.23661
	0.135315	0.546961
	0.112237	0.364821
	-0.170317	0.543974
	-0.168124	-2.58309
	-1.00173	0.492448
	-5.32099	1.0225
	0.623164	1.64692
	0.0121223	3.29729
	0.0315806	-1.36272
	4.14012	-1.23717
	-0.403449	1.82183
	-20.8478	0.245057
	0.211365	-2.37744
	0.0876618	0.268279
	-0.180252	0.240765
	-0.0271717	-0.0508065
	-0.195664	-0.163078
	-0.230908	1.49697
	0.449735	-0.509468
	0.116265	0.333751
	0.41443	-1.24405
	0.227013	0.597256
	-1.00149	-1.57135
	1.26406	-0.854438
	-1.8313	-1.47789
	-0.474161	-1.65841
	-5.66194	-4.36707
	0.133663	-0.287569
	1.04985	-2.61239
	0.0429303	-0.925105
	0.934011	3.11433
	0.305355	-1.19787
	0.0278256	0.425069
	-2.02051	-10.4452
	-0.805697	-0.784014
	0.0576498	-0.946982
	0.606743	0.239243
	-0.116233	-1.6216
	0.0653367	0.71845
	-0.310491	0.350893
	0.0265556	0.50357
	-1.33349	2.69089
	-1.66848	2.61084
	0.0424545	-0.694396
	-0.228928	0.857434
	0.0163424	-1.1738
	0.33848	0.926197
	-0.0568138	0.317875
	0.417265	3.16467
	-5.5419	0.582616
	-2.04744	-1.19902
	-0.164534	-1.31496
	0.376898	-1.63025
	0.0649698	0.919685
	-0.0679583	-2.53175
	-0.290578	1.1973
	0.294684	-1.23142
	0.477447	-1.78524
	-0.699437	0.803392
	-0.576003	-0.295645
	-0.300229	-2.03632
	0.223467	-1.20943
	0.359819	-0.0609943
	-0.365624	2.51533
	0.871134	3.33707
	-0.284252	-1.95778
	0.252214	-0.493103
	-0.0267973	-0.909762
	0.239195	-4.92395
	-8.63986	-1.61309
	-0.682052	-2.33465
	-0.190064	0.56231
	0.275412	-1.54291
	-0.0971312	-0.586991
	0.172862	2.83378
	-0.370554	-3.08297
	0.145005	-1.47842
	-0.149114	0.641833
	0.000656712	3.98652
	-0.201224	-2.54048
	0.184918	0.366642
	0.896575	2.77334
	-0.946682	2.09087
	0.216386	-0.420807
	-0.821867	-0.823059
	0.471416	-0.454397
	0.0532865	-1.20509
	0.412236	-2.44133
	0.161518	-0.0880217
	-1.08821	-0.546188
	-0.23014	-0.116513
	0.374102	0.136877
	-0.499808	-0.576534
	0.327194	0.879001
	0.795256	1.60655
	-0.596269	-0.883153
	-2.2648	1.96417
	-2.64745	0.214951
	0.303481	-1.60094
	0.392494	0.29278
	0.54563	0.758987
	0.516101	-0.0647888
	0.427454	-1.66547
	0.169185	0.99039
	0.105935	-0.742501
	0.103983	-0.5502
	0.702307	1.18689
	0.701712	-0.813707
	-0.36445	0.875057
	-72.7845	-4.80215
	0.494592	-0.0820746
	-0.731125	1.80212
	-0.932681	-1.20527
	-0.226498	0.0608507
	-1.1045	-0.543722
	-0.242474	-0.65354
	0.644463	0.184893
	0.625136	0.304181
	-1.62787	-1.17059
	9.4056	-0.600506
	0.408528	1.70984
	0.0389731	-0.970208
	-0.698574	-0.893387
	-0.018831	-1.62932
	-0.918107	-0.406514
	-0.00453516	-4.39709
	-5.0136	-3.67518
	0.443443	0.0799921
	-0.322843	0.913015
	0.319894	-1.55191
	-0.00764062	-2.04941
	0.0294509	-1.31634
	0.0174	1.21019
	-0.128146	2.18648
	-6.16245	0.165234
	-1.65656	1.9467
	-0.0422762	-0.138913
	-0.235954	-0.129289
	0.882556	-1.3051
	0.294266	-0.664402
	-0.0551892	-0.064319
	2.36595	0.0302326
	-0.0760713	-1.32941
	-5.6722	-1.43228
	4.03506	1.88709
	0.0919542	-1.463
	-1.13101	-0.735038
	-0.382579	0.0372632
	0.267531	-1.03745
	0.265818	-0.0797643
	-0.294256	-0.701139
	0.0687889	2.32481
	0.158917	-2.03149
	0.416528	0.149998
	0.116623	1.38951
	1.38544	-0.787568
	0.476759	-3.52042
	25.611	-1.07187
	-2.24854	-2.39619
	0.425407	0.445464
	0.0142713	-1.9177
	-0.23458	-0.688393
	0.433161	-0.0963738
	-0.193241	0.035176
	0.195833	0.689225
	-0.0570089	1.09788
	0.390542	-0.262508
	-1.29867	-0.804362
	0.159092	-0.563192
	-1.22213	2.02881
	2.44936	-1.36517
	-0.0381182	-4.56108
	0.698971	1.11501
	-1.28088	-0.528271
	-0.632264	3.32882
	0.98282	-0.0205874
	-2.16426	-3.99582
	0.503701	-0.506879
	0.374289	1.93981
	-0.462575	3.76075
	-0.237818	0.129059
	1.05051	0.00980175
	0.432855	1.30537
	0.42606	0.949634
	-2.03014	1.07349
	-1.70757	-0.921642
	0.454725	-3.54376
	-0.225416	-1.02736
	-0.605948	-3.77901
	-0.102512	-0.72214
	0.551665	-0.25633
	0.0644647	1.85817
	0.703432	-2.97889
	0.00471621	1.36133
	-0.540293	0.351351
	0.265524	0.69223
	0.296876	0.627666
	-0.149349	1.1771
	0.603103	0.998238
	-2.75733	2.95369
	0.12603	1.57088
	0.0121413	-2.49992
	0.84975	-0.311355
	0.489613	1.37533
	-2.7018	-0.174767
	0.170268	-2.04597
	-0.224391	-0.571554
	-4.61444	0.54457
	-0.389006	0.0164813
	-0.0785824	0.579823
	-0.081555	1.14905
	0.0434094	-0.25624
	0.827685	-0.642011
	-0.102931	1.63687
	-21.5088	0.801766
	-21.3304	-0.123855
	0.514463	-1.38518
	-0.146738	0.667132
	-2.26891	0.547003
	0.650325	0.17203
	0.101702	0.329639
	0.0752619	0.108721
	-0.574983	1.66176
	-0.0257986	1.41744
	-2.98856	-3.27718
	-0.516679	0.0194312
	-16.6117	1.78185
	1.86085	1.95965
	-2.98382	1.48499
	1.48613	-0.654158
	0.237135	-1.96327
	0.342831	-0.555393
	-0.556584	0.506661
	0.793835	2.58673
	0.257313	-0.785431
	-17.24	0.883503
	0.198839	-0.300222
	0.0816876	0.572985
	-0.250635	0.0890302
	-0.0391764	1.16035
	0.453889	-0.0677165
	0.235333	-1.79754
	0.421791	0.475702
	1.82255	2.69065
[truncated: 3,041 more rows]

## Sheet: Figure 4a
	Time	Tissue Area
	0	473.972
	0.0671262	330.459
	0.134252	330.476
	0.201379	339.529
	0.268505	352.459
	0.335631	352.455
	0.402757	370.083
	0.469883	373.611
	0.53701	379.428
	0.604136	379.499
	0.671262	379.53
	0.738388	397.114
	0.805514	398.777
	0.872641	398.826
	0.939767	398.85
	1.00689	398.88
	1.07402	404.041
	1.14115	404.057
	1.20827	404.097
	1.2754	415.442
	1.34252	422.589
	1.40965	434.502
	1.47678	434.526
	1.5439	434.56
	1.61103	434.577
	1.67815	457.474
	1.74528	457.492
	1.81241	457.505
	1.87953	457.517
	1.94666	467.755
	2.01379	487.006
	2.08091	495.094
	2.14804	495.201
	2.21516	495.699
	2.28229	522.883
	2.34942	522.875
	2.41654	522.876
	2.48367	536.298
	2.5508	553.998
	2.61792	564.447
	2.68505	564.436
	2.75217	564.435
	2.8193	564.436
	2.88643	564.437
	2.95355	577.918
	3.02068	577.922
	3.08781	589.301
	3.15493	589.307
	3.22206	597.14
	3.28918	614.024
	3.35631	614.035
	3.42344	624.94
	3.49056	633.013
	3.55769	633.002
	3.62481	632.996
	3.69194	647.09
	3.75907	647.166
	3.82619	649.13
	3.89332	649.154
	3.96045	665.562
	4.02757	665.557
	4.0947	678.711
	4.16182	678.706
	4.22895	687.231
	4.29608	695.614
	4.3632	711.661
	4.43033	711.661
	4.49746	718.134
	4.56458	728.741
	4.63171	728.762
	4.69883	728.825
	4.76596	738.888
	4.83309	744.464
	4.90021	744.477
	4.96734	744.483
	5.03446	756.364
	5.10159	764.278
	5.16872	764.321
	5.23584	794.926
	5.30297	794.918
	5.3701	794.911
	5.43722	798.443
	5.50435	822.49
	5.57147	823.283
	5.6386	823.393
	5.70573	841.114
	5.77285	868.942
	5.83998	868.913
	5.90711	880.482
	5.97423	904.212
	6.04136	947.572
	6.10848	947.621
	6.17561	951.415
	6.24274	960.675
	6.30986	983.348
	6.37699	988.862
	6.44412	997.702
	6.51124	997.804
	6.57837	1024.95
	6.64549	1049.75
	6.71262	1058.61
	6.77975	1058.61
	6.84687	1058.62
	6.914	1058.63
	6.98112	1074.09
	7.04825	1074.11
	7.11538	1103.69
	7.1825	1106.11
	7.24963	1112.72
	7.31676	1112.78
	7.38388	1126.09
	7.45101	1144.69
	7.51813	1161.52
	7.58526	1171.64
	7.65239	1171.65
	7.71951	1171.7
	7.78664	1181.08
	7.85377	1219.02
	7.92089	1228.07
	7.98802	1227.24
	8.05514	1227.23
	8.12227	1233.96
	8.1894	1248.25
	8.25652	1248.28
	8.32365	1253.59
	8.39077	1271.92
	8.4579	1283.98
	8.52503	1284.03
	8.59215	1284.05
	8.65928	1284.09
	8.72641	1294.83
	8.79353	1313.2
	8.86066	1321.58
	8.92778	1347.72
	8.99491	1363.83
	9.06204	1384.18
	9.12916	1412.81
	9.19629	1425.3
	9.26342	1429.91
	9.33054	1454.67
	9.39767	1476.96
	9.46479	1505.68
	9.53192	1531.87
	9.59905	1558.11
	9.66617	1570.41
	9.7333	1570.38
	9.80043	1576.56
	9.86755	1587.4
	9.93468	1657.22
	10.0018	1674.11
	10.0689	1680.42
	10.1361	1707.52
	10.2032	1736.27
	10.2703	1772.42
	10.3374	1772.43
	10.4046	1772.48
	10.4717	1774.72
	10.5388	1780.97
	10.6059	1789.47
	10.6731	1801.79
	10.7402	1801.93
	10.8073	1815.62
	10.8744	1833.82
	10.9416	1862.75
	11.0087	1894.13
	11.0758	1907.08
	11.1429	1918.53
	11.2101	1928.84
	11.2772	1945.06
	11.3443	1948.89
	11.4115	1971.24
	11.4786	1971.24
	11.5457	1996.03
	11.6128	2020.98
	11.68	2021.01
	11.7471	2036.72
	11.8142	2066.37
	11.8813	2099.31
	11.9485	2126.08
	12.0156	2148.93
	12.0827	2148.96
	12.1498	2192.02
	12.217	2200.15
	12.2841	2233.44
	12.3512	2255.34
	12.4183	2262.92
	12.4855	2263
	12.5526	2293.17
	12.6197	2302.96
	12.6869	2310.06
	12.754	2412.92
	12.8211	2431.34
	12.8882	2444.66
	12.9554	2485.53
	13.0225	2488.64
	13.0896	2520.82
	13.1567	2559.84
	13.2239	2601.77
	13.291	2606.16
	13.3581	2638.31
	13.4252	2644.27
	13.4924	2656.1
	13.5595	2684.58
	13.6266	2725.84
	13.6937	2776.96
	13.7609	2819.05
	13.828	2825.39
	13.8951	2825.41
	13.9622	2881.54
	14.0294	2882.35
	14.0965	2924.3
	14.1636	2984.12
	14.2308	3022.3
	14.2979	3052.76
	14.365	3063.79
	14.4321	3101.57
	14.4993	3116.9
	14.5664	3179.71
	14.6335	3188.49
	14.7006	3207.36
	14.7678	3230.88
	14.8349	3250.89
	14.902	3266.51
	14.9691	3300.8
	15.0363	3332.76
	15.1034	3332.77
	15.1705	3339.23
	15.2376	3354.56
	15.3048	3400.27
	15.3719	3424.33
	15.439	3434.47
	15.5062	3484.62
	15.5733	3500.07
	15.6404	3537.97
	15.7075	3586.9
	15.7747	3607.4
	15.8418	3682.53
	15.9089	3725.58
	15.976	3745.89
	16.0432	3837.66
	16.1103	3851.34
	16.1774	3886.93
	16.2445	3909.99
	16.3117	3918.22
	16.3788	3982.39
	16.4459	4020.26
	16.513	4030.91
	16.5802	4053.8
	16.6473	4073.27
	16.7144	4115.48
	16.7815	4138.11
	16.8487	4219.28
	16.9158	4229.06
	16.9829	4257.65
	17.0501	4369.7
	17.1172	4398
	17.1843	4444.39
	17.2514	4476.68
	17.3186	4557.27
	17.3857	4565.07
	17.4528	4618.96
	17.5199	4640.57
	17.5871	4707.69
	17.6542	4713.26
	17.7213	4729.9
	17.7884	4782.71
	17.8556	4801.85
	17.9227	4827.08
	17.9898	4901.7
	18.0569	4969.67
	18.1241	5025.25
	18.1912	5089.45
	18.2583	5103.18
	18.3255	5159.62
	18.3926	5174.6
	18.4597	5242.33
	18.5268	5314.6
	18.594	5387
	18.6611	5408.82
	18.7282	5468.13
	18.7953	5493.91
	18.8625	5556.88
	18.9296	5602.95
	18.9967	5606.47
	19.0638	5657.83
	19.131	5752.15
	19.1981	5813.6
	19.2652	5850.48
	19.3323	5936.36
	19.3995	6030.38
	19.4666	6052.86
	19.5337	6163.18
	19.6009	6188.2
	19.668	6245.59
	19.7351	6274.33
	19.8022	6348.08
	19.8694	6418.74
	19.9365	6423.81
	20.0036	6547.61
	20.0707	6577.98
	20.1379	6651.64
	20.205	6694.97
	20.2721	6777.53
	20.3392	6828.98
	20.4064	6846.73
	20.4735	6914.02
	20.5406	6995.71
	20.6077	7074.76
	20.6749	7132.52
	20.742	7145.58
	20.8091	7165.79
	20.8762	7352.47
	20.9434	7404.89
	21.0105	7474.97
	21.0776	7619.9
	21.1448	7657
	21.2119	7669.14
	21.279	7765.67
	21.3461	7789.81
	21.4133	7800.96
	21.4804	7880.02
	21.5475	7964.13
	21.6146	8009.87
	21.6818	8110.11
	21.7489	8146.95
	21.816	8240.75
	21.8831	8278.15
	21.9503	8344.2
	22.0174	8483.68
	22.0845	8565.71
	22.1516	8731.65
	22.2188	8790
	22.2859	8805.93
	22.353	8939.37
	22.4202	8967.64
	22.4873	9124.77
	22.5544	9136.95
	22.6215	9278.09
	22.6887	9285.58
	22.7558	9396.67
	22.8229	9489.93
	22.89	9526.13
	22.9572	9634.27
	23.0243	9700.46
	23.0914	9820.29
	23.1585	9978.46
	23.2257	10033.9
	23.2928	10097.1
	23.3599	10269.4
	23.427	10396.3
	23.4942	10473.5
	23.5613	10531.8
	23.6284	10589.8
	23.6955	10705
	23.7627	10731.8
	23.8298	10826.6
	23.8969	10832.6
	23.9641	11017.8
	24.0312	11076.1
	24.0983	11212.3
	24.1654	11352.4
	24.2326	11396.9
	24.2997	11450.4
	24.3668	11669.6
	24.4339	11813.4
	24.5011	11826.5
	24.5682	12005
	24.6353	12101.1
	24.7024	12157.2
	24.7696	12357.9
	24.8367	12375.8
	24.9038	12511.9
	24.9709	12567.4
	25.0381	12736.1
	25.1052	12772.7
	25.1723	12953.1
	25.2395	13000.9
	25.3066	13062.9
	25.3737	13107.4
	25.4408	13342.1
	25.508	13429.6
	25.5751	13474.3
	25.6422	13512
	25.7093	13661.5
	25.7765	13908.3
	25.8436	13994.3
	25.9107	14050.1
	25.9778	14468.7
	26.045	14527.1
	26.1121	14738.7
	26.1792	14755.1
	26.2463	14909.8
	26.3135	15057.8
	26.3806	15205.9
	26.4477	15428.3
	26.5148	15491.7
	26.582	15525.7
	26.6491	15830.7
	26.7162	15854.4
	26.7834	15989.8
	26.8505	16015
	26.9176	16424
	26.9847	16497.4
	27.0519	16627.5
	27.119	16663.6
	27.1861	16761.1
	27.2532	17265.2
	27.3204	17317.8
	27.3875	17445
	27.4546	17730.6
	27.5217	17760.3
	27.5889	17806.3
	27.656	17975.4
	27.7231	18309.8
	27.7902	18377.9
	27.8574	18601.5
	27.9245	18926.1
	27.9916	18967.9
	28.0588	19142.9
	28.1259	19265.9
	28.193	19399.7
	28.2601	19479.2
	28.3273	19517.6
	28.3944	19611
	28.4615	20178.3
	28.5286	20242.2
	28.5958	20306.8
	28.6629	20453.6
	28.73	20547.9
	28.7971	21164.2
	28.8643	21216.8
	28.9314	21325.6
	28.9985	21348.9
	29.0656	21794.3
	29.1328	21845.1
	29.1999	22139.7
	29.267	22158.5
	29.3341	22458.3
	29.4013	22666.1
	29.4684	22874.6
	29.5355	23199.9
	29.6027	23214.5
	29.6698	23338.6
	29.7369	23801.7
	29.804	23851.3
	29.8712	23957.1
	29.9383	24361
	30.0054	24413.7
	30.0725	24734.4
	30.1397	24767.7
	30.2068	25337.8
	30.2739	25410.2
	30.341	25557.3
	30.4082	25689.3
	30.4753	26338.1
	30.5424	26377.3
	30.6095	26474.7
	30.6767	27100.1
	30.7438	27142.5
	30.8109	27194.1
	30.8781	27614.9
	30.9452	27797.7
	31.0123	27883.9
	31.0794	28323.2
	31.1466	28376.7
	31.2137	28464.1
	31.2808	28572
	31.3479	29016.1
	31.4151	29653.6
	31.4822	29758.9
	31.5493	30540.3
	31.6164	30594.1
	31.6836	30662.7
	31.7507	30844.8
	31.8178	31585.3
	31.8849	31635.7
	31.9521	31789.9
	32.0192	31831.8
	32.0863	32142.7
	32.1534	32240.3
	32.2206	32810.8
	32.2877	32989.3
	32.3548	33772.3
	32.422	33877.4
	32.4891	34094
	32.5562	34164.4
	32.6233	34700.5
	32.6905	34758.1
	32.7576	34822.7
	32.8247	34979.4
	32.8918	35071.3
	32.959	35192.3
	33.0261	36257.5
	33.0932	36390.6
	33.1603	37386.3
	33.2275	37439.6
	33.2946	37632.5
	33.3617	37712.8
	33.4288	37841.3
	33.496	39021.1
	33.5631	39079.3
	33.6302	39484.6
	33.6974	39551.9
	33.7645	39747.2
	33.8316	40904.8
	33.8987	40980.4
	33.9659	41369.1
	34.033	41420.7
	34.1001	42382.2
	34.1672	42487.5
	34.2344	42549.1
	34.3015	42752.8
	34.3686	42823
	34.4357	44314.4
	34.5029	44418.4
	34.57	44462.4
	34.6371	44648.8
	34.7042	44761.9
	34.7714	46764.8
	34.8385	46831.7
	34.9056	47019.9
	34.9727	47239.4
	35.0399	47349.9
	35.107	47545.9
	35.1741	48846.1
	35.2413	48966.5
	35.3084	50260.4
	35.3755	50323.5
	35.4426	50465.4
	35.5098	51521.1
	35.5769	51590.9
	35.644	51740.2
	35.7111	51917.9
	35.7783	53283.4
	35.8454	53314.1
	35.9125	53502.6
	35.9796	53630.6
	36.0468	53800
	36.1139	55760
	36.181	55812
	36.2481	55867.2
	36.3153	56046.1
	36.3824	56386.2
	36.4495	56468.3
	36.5167	56645.3
	36.5838	59081.1
	36.6509	59092.1
	36.718	59271.4
	36.7852	59437.5
	36.8523	59542.7
	36.9194	60132.3
	36.9865	62320
	37.0537	62373.9
	37.1208	62512.4
	37.1879	62601.7
	37.255	62834.8
	37.3222	62959.9
	37.3893	63071.5
	37.4564	64603.8
	37.5235	64848.3
	37.5907	66335.9
	37.6578	66547.7
	37.7249	68244.4
	37.7921	68302.8
	37.8592	68498.6
	37.9263	69215.5
	37.9934	69305.4
	38.0606	69607.2
	38.1277	69719.9
	38.1948	70439.1
	38.2619	70546.9
	38.3291	73176.1
	38.3962	73283.7
	38.4633	73368.9
	38.5304	73557.4
	38.5976	73821.1
	38.6647	77375.3
	38.7318	77454.6
	38.7989	77677
	38.8661	78487.9
	38.9332	78577.2
	39.0003	78687.8
	39.0674	78773.6
	39.1346	79053.4
	39.2017	79950.3
	39.2688	81477.2
	39.336	81655.2
	39.4031	82145.6
	39.4702	82241.1
	39.5373	82325.3
	39.6045	84563.6
	39.6716	88019.6
	39.7387	88256.1
	39.8058	88370.4
	39.873	88418
	39.9401	88695.6
	40.0072	90657.5
	40.0743	90767.7
	40.1415	90962.3
	40.2086	94914.2
	40.2757	95006.8
	40.3428	95288.4
	40.41	95372.2
	40.4771	98013.4
	40.5442	98105.1
	40.6114	98201.7
	40.6785	98572.4
	40.7456	98784
	40.8127	98953.5
	40.8799	99125.1
	40.947	99557.1
	41.0141	100064
	41.0812	100176
	41.1484	102072
	41.2155	105652
	41.2826	105722
	41.3497	105951
	41.4169	106313
	41.484	108027
	41.5511	108247
	41.6182	109579
	41.6854	110055
	41.7525	116204
	41.8196	116291
	41.8867	116383
	41.9539	116587
	42.021	116728
	42.0881	116898
	42.1553	117498
	42.2224	117628
	42.2895	117905
	42.3566	118157
	42.4238	119037
	42.4909	119177
	42.558	125522
	42.6251	125739
	42.6923	125862
	42.7594	125966
	42.8265	126110
	42.8936	126243
	42.9608	126492
	43.0279	129310
	43.095	129515
	43.1621	130118
	43.2293	130430
	43.2964	130618
	43.3635	130837
	43.4307	131037
	43.4978	146260
	43.5649	146299
	43.632	146354
	43.6992	146437
	43.7663	146547
	43.8334	146843
	43.9005	146986
	43.9677	147338
	44.0348	147844
	44.1019	148021
	44.169	148567
	44.2362	148702
	44.3033	149084
	44.3704	149891
	44.4375	151380
	44.5047	162624
	44.5718	162827
	44.6389	163739
	44.706	163831
	44.7732	163971
	44.8403	164174
	44.9074	164434
	44.9746	164632
	45.0417	165130
	45.1088	165949
	45.1759	171142
	45.2431	171257
	45.3102	171696
	45.3773	174993
	45.4444	178553
	45.5116	179814
	45.5787	180034

## Sheet: Figure 4b
	Time	Cell area
	0	9.67291
	0.0671262	6.88457
	0.134252	6.88492
	0.201379	6.92917
	0.268505	6.91096
	0.335631	6.91088
	0.402757	6.9827
	0.469883	6.91873
	0.53701	6.89869
	0.604136	6.89997
	0.671262	6.90055
	0.738388	6.96692
	0.805514	6.87546
	0.872641	6.87632
	0.939767	6.87672
	1.00689	6.87725
	1.07402	6.84815
	1.14115	6.84842
	1.20827	6.8491
	1.2754	6.92403
	1.34252	6.92769
	1.40965	6.89686
	1.47678	6.89724
	1.5439	6.89778
	1.61103	6.89805
	1.67815	7.03806
	1.74528	7.03834
	1.81241	7.03853
	1.87953	7.03873
	1.94666	7.08719
	2.01379	7.16185
	2.08091	7.07277
	2.14804	7.0743
	2.21516	7.08141
	2.28229	7.26227
	2.34942	7.26215
	2.41654	7.26216
	2.48367	7.34655
	2.5508	7.38664
	2.61792	7.42693
	2.68505	7.42678
	2.75217	7.42678
	2.8193	7.42679
	2.88643	7.4268
	2.95355	7.50543
	3.02068	7.50548
	3.08781	7.55514
	3.15493	7.55522
	3.22206	7.55874
	3.28918	7.67529
	3.35631	7.67544
	3.42344	7.71531
	3.49056	7.71967
	3.55769	7.71953
	3.62481	7.71947
	3.69194	7.70346
	3.75907	7.70435
	3.82619	7.63682
	3.89332	7.63711
	3.96045	7.73909
	4.02757	7.73903
	4.0947	7.80128
	4.16182	7.80122
	4.22895	7.80944
	4.29608	7.81589
	4.3632	7.82045
	4.43033	7.82045
	4.49746	7.8058
	4.56458	7.83593
	4.63171	7.83615
	4.69883	7.83683
	4.76596	7.86052
	4.83309	7.83647
	4.90021	7.8366
	4.96734	7.83666
	5.03446	7.87879
	5.10159	7.87915
	5.16872	7.87959
	5.23584	7.94926
	5.30297	7.94918
	5.3701	7.94911
	5.43722	7.90537
	5.50435	7.98534
	5.57147	7.91618
	5.6386	7.91724
	5.70573	7.93504
	5.77285	8.04576
	5.83998	8.04549
	5.90711	8.00438
	5.97423	8.07332
	6.04136	8.16873
	6.10848	8.16915
	6.17561	8.13176
	6.24274	8.14131
	6.30986	8.19456
	6.37699	8.17242
	6.44412	8.17789
	6.51124	8.17872
	6.57837	8.19956
	6.64549	8.26573
	6.71262	8.27037
	6.77975	8.27043
	6.84687	8.2705
	6.914	8.27054
	6.98112	8.26225
	7.04825	8.26239
	7.11538	8.36132
	7.1825	8.31662
	7.24963	8.30388
	7.31676	8.30431
	7.38388	8.3414
	7.45101	8.29484
	7.51813	8.29657
	7.58526	8.30952
	7.65239	8.3096
	7.71951	8.30992
	7.78664	8.31749
	7.85377	8.34944
	7.92089	8.35424
	7.98802	8.34857
	8.05514	8.34852
	8.12227	8.33757
	8.1894	8.37755
	8.25652	8.37768
	8.32365	8.35726
	8.39077	8.36786
	8.4579	8.392
	8.52503	8.39236
	8.59215	8.3925
	8.65928	8.39273
	8.72641	8.40798
	8.79353	8.47223
	8.86066	8.47165
	8.92778	8.47622
	8.99491	8.47098
	9.06204	8.49191
	9.12916	8.51091
	9.19629	8.48393
	9.26342	8.46103
	9.33054	8.50686
	9.39767	8.53737
	9.46479	8.55502
	9.53192	8.60601
	9.59905	8.60834
	9.66617	8.62863
	9.7333	8.62846
	9.80043	8.61506
	9.86755	8.62719
	9.93468	8.67656
	10.0018	8.71934
	10.0689	8.70686
	10.1361	8.71182
	10.2032	8.72497
	10.2703	8.73111
	10.3374	8.7312
	10.4046	8.73142
	10.4717	8.69961
	10.5388	8.68764
	10.6059	8.64476
	10.6731	8.66243
	10.7402	8.66311
	10.8073	8.64583
	10.8744	8.69107
	10.9416	8.70445
	11.0087	8.7287
	11.0758	8.70812
	11.1429	8.68112
	11.2101	8.68848
	11.2772	8.68331
	11.3443	8.66175
	11.4115	8.68387
	11.4786	8.68386
	11.5457	8.7163
	11.6128	8.74885
	11.68	8.74895
	11.7471	8.74128
	11.8142	8.75581
	11.8813	8.78372
	11.9485	8.78547
	12.0156	8.77115
	12.0827	8.77127
	12.1498	8.80329
	12.217	8.80061
	12.2841	8.82781
	12.3512	8.80994
	12.4183	8.80512
	12.4855	8.80545
	12.5526	8.85393
	12.6197	8.85754
	12.6869	8.85079
	12.754	8.96997
	12.8211	8.93874
	12.8882	8.92211
	12.9554	8.97303
	13.0225	8.95195
	13.0896	8.97089
	13.1567	8.98189
	13.2239	9.03392
	13.291	9.01786
	13.3581	9.03529
	13.4252	9.0248
	13.4924	9.03436
	13.5595	9.00867
	13.6266	9.02596
	13.6937	9.04547
	13.7609	9.0354
	13.828	8.99806
	13.8951	8.99813
	13.9622	9.03303
	14.0294	9.00734
	14.0965	8.99786
	14.1636	9.04279
	14.2308	9.04879
	14.2979	9.05862
	14.365	9.03774
	14.4321	9.09551
	14.4993	9.08717
	14.5664	9.13711
	14.6335	9.10996
	14.7006	9.08601
	14.7678	9.05009
	14.8349	9.03026
	14.902	8.99865
	14.9691	9.04328
	15.0363	9.0811
	15.1034	9.08111
	15.1705	9.074
	15.2376	9.04194
	15.3048	9.06738
	15.3719	9.08311
	15.439	9.06191
	15.5062	9.09821
	15.5733	9.06754
	15.6404	9.07171
	15.7075	9.1038
	15.7747	9.10961
	15.8418	9.16052
	15.9089	9.15377
	15.976	9.15865
	16.0432	9.20303
	16.1103	9.16985
	16.1774	9.18897
	16.2445	9.17839
	16.3117	9.17616
	16.3788	9.21851
	16.4459	9.19967
	16.513	9.16116
	16.5802	9.17148
	16.6473	9.17402
	16.7144	9.18633
	16.7815	9.11478
	16.8487	9.23257
	16.9158	9.21363
	16.9829	9.19579
	17.0501	9.25784
	17.1172	9.22012
	17.1843	9.22072
	17.2514	9.19237
	17.3186	9.26274
	17.3857	9.22237
	17.4528	9.21948
	17.5199	9.20748
	17.5871	9.2489
	17.6542	9.2236
	17.7213	9.22008
	17.7884	9.25088
	17.8556	9.23433
	17.9227	9.21198
	17.9898	9.26597
	18.0569	9.27177
	18.1241	9.27167
	18.1912	9.27041
	18.2583	9.24489
	18.3255	9.29661
	18.3926	9.25688
	18.4597	9.29491
	18.5268	9.30753
	18.594	9.30397
	18.6611	9.27757
	18.7282	9.31538
	18.7953	9.29595
	18.8625	9.33929
	18.9296	9.32272
	18.9967	9.31307
	19.0638	9.25995
	19.131	9.3379
	19.1981	9.31666
	19.2652	9.27176
	19.3323	9.30463
	19.3995	9.33495
	19.4666	9.31209
	19.5337	9.36653
	19.6009	9.31958
	19.668	9.30788
	19.7351	9.29531
	19.8022	9.33541
	19.8694	9.32957
	19.9365	9.29639
	20.0036	9.38053
	20.0707	9.35701
	20.1379	9.38171
	20.205	9.35051
	20.2721	9.37418
	20.3392	9.35476
	20.4064	9.35346
	20.4735	9.39405
	20.5406	9.35255
	20.6077	9.38297
	20.6749	9.37257
	20.742	9.35286
	20.8091	9.34262
	20.8762	9.41417
	20.9434	9.37328
	21.0105	9.40248
	21.0776	9.44226
	21.1448	9.40663
	21.2119	9.37548
	21.279	9.43581
	21.3461	9.40798
	21.4133	9.38744
	21.4804	9.39215
	21.5475	9.41387
	21.6146	9.40125
	21.6818	9.40848
	21.7489	9.37509
	21.816	9.418
	21.8831	9.41769
	21.9503	9.41784
	22.0174	9.4368
	22.0845	9.41287
	22.1516	9.49092
	22.2188	9.46179
	22.2859	9.4282
	22.353	9.48977
	22.4202	9.42969
	22.4873	9.49508
	22.5544	9.46835
	22.6215	9.49651
	22.6887	9.46542
	22.7558	9.48201
	22.8229	9.48993
	22.89	9.47873
	22.9572	9.48255
	23.0243	9.40879
	23.0914	9.45168
	23.1585	9.49425
	23.2257	9.47484
	23.2928	9.47195
	23.3599	9.53522
	23.427	9.52039
	23.4942	9.52139
	23.5613	9.50525
	23.6284	9.50606
	23.6955	9.54951
	23.7627	9.51398
	23.8298	9.51369
	23.8969	9.46906
	23.9641	9.55573
	24.0312	9.53195
	24.0983	9.55869
	24.1654	9.56394
	24.2326	9.54513
	24.2997	9.47093
	24.3668	9.54961
	24.4339	9.58104
	24.5011	9.5375
	24.5682	9.5581
	24.6353	9.55852
	24.7024	9.52761
	24.7696	9.60211
	24.8367	9.55663
	24.9038	9.58767
	24.9709	9.53524
	25.0381	9.56885
	25.1052	9.5461
	25.1723	9.58776
	25.2395	9.55243
	25.3066	9.52105
	25.3737	9.48438
	25.4408	9.60554
	25.508	9.55842
	25.5751	9.50901
	25.6422	9.50212
	25.7093	9.52684
	25.7765	9.56551
	25.8436	9.50698
	25.9107	9.47409
	25.9778	9.62013
	26.045	9.56986
	26.1121	9.60175
	26.1792	9.56878
	26.2463	9.57596
	26.3135	9.58488
	26.3806	9.57549
	26.4477	9.63063
	26.5148	9.58646
	26.582	9.53665
	26.6491	9.62939
	26.7162	9.58547
	26.7834	9.5977
	26.8505	9.49321
	26.9176	9.64985
	26.9847	9.5971
	27.0519	9.60016
	27.119	9.55483
	27.1861	9.49097
	27.2532	9.68322
	27.3204	9.63168
	27.3875	9.57991
	27.4546	9.66244
	27.5217	9.61574
	27.5889	9.56813
	27.656	9.53094
	27.7231	9.64688
	27.7902	9.59181
	27.8574	9.60326
	27.9245	9.6611
	27.9916	9.59914
	28.0588	9.61953
	28.1259	9.60412
	28.193	9.60381
	28.2601	9.58623
	28.3273	9.51615
	28.3944	9.47392
	28.4615	9.66393
	28.5286	9.60713
	28.5958	9.54716
	28.6629	9.53105
	28.73	9.49096
	28.7971	9.69501
	28.8643	9.64838
	28.9314	9.61046
	28.9985	9.5821
	29.0656	9.70362
	29.1328	9.64038
	29.1999	9.6849
	29.267	9.62575
	29.3341	9.66779
	29.4013	9.65337
	29.4684	9.62737
	29.5355	9.69087
	29.6027	9.64058
	29.6698	9.61623
	29.7369	9.70708
	29.804	9.62909
	29.8712	9.59436
	29.9383	9.69783
	30.0054	9.6497
	30.0725	9.66188
	30.1397	9.6036
	30.2068	9.71541
	30.2739	9.65068
	30.341	9.6008
	30.4082	9.58912
	30.4753	9.75846
	30.5424	9.66557
	30.6095	9.60968
	30.6767	9.72375
	30.7438	9.68682
	30.8109	9.62284
	30.8781	9.66571
	30.9452	9.63524
	31.0123	9.57552
	31.0794	9.66991
	31.1466	9.577
	31.2137	9.52933
	31.2808	9.47662
	31.3479	9.52596
	31.4151	9.66229
	31.4822	9.61204
	31.5493	9.77916
	31.6164	9.70626
	31.6836	9.66059
	31.7507	9.62997
	31.8178	9.74553
	31.8849	9.70121
	31.9521	9.66554
	32.0192	9.61977
	32.0863	9.62933
	32.1534	9.60392
	32.2206	9.68729
	32.2877	9.63753
	32.3548	9.76926
	32.422	9.707
	32.4891	9.6693
	32.5562	9.62376
	32.6233	9.69559
	32.6905	9.6256
	32.7576	9.5904
	32.8247	9.5703
	32.8918	9.51733
	32.959	9.46029
	33.0261	9.68157
	33.0932	9.63735
	33.1603	9.79982
	33.2275	9.73723
	33.2946	9.71162
	33.3617	9.65509
	33.4288	9.59951
	33.496	9.81169
	33.5631	9.72363
	33.6302	9.7541
	33.6974	9.69647
	33.7645	9.64973
	33.8316	9.83524
	33.8987	9.75957
	33.9659	9.75227
	34.033	9.68453
	34.1001	9.82433
	34.1672	9.75154
	34.2344	9.67685
	34.3015	9.64856
	34.3686	9.56724
	34.4357	9.79974
	34.5029	9.72381
	34.57	9.65106
	34.6371	9.60189
	34.7042	9.52382
	34.7714	9.85351
	34.8385	9.79742
	34.9056	9.7249
	34.9727	9.66832
	35.0399	9.60834
	35.107	9.56851
	35.1741	9.74582
	35.2413	9.66953
	35.3084	9.85112
	35.3755	9.77535
	35.4426	9.7217
	35.5098	9.8304
	35.5769	9.77286
	35.644	9.70371
	35.7111	9.67535
	35.7783	9.83815
	35.8454	9.76271
	35.9125	9.71185
	35.9796	9.65099
	36.0468	9.61057
	36.1139	9.86379
	36.181	9.7933
	36.2481	9.73465
	36.3153	9.67479
	36.3824	9.66676
	36.4495	9.60346
	36.5167	9.54588
	36.5838	9.86494
	36.6509	9.79156
	36.718	9.73417
	36.7852	9.68985
	36.8523	9.61452
	36.9194	9.62886
	36.9865	9.88109
	37.0537	9.81031
	37.1208	9.73713
	37.1879	9.68766
	37.255	9.65353
	37.3222	9.61073
	37.3893	9.53174
	37.4564	9.67702
	37.5235	9.64
	37.5907	9.75097
	37.6578	9.71075
	37.7249	9.86475
	37.7921	9.79813
	37.8592	9.7396
	37.9263	9.74318
	37.9934	9.65929
	38.0606	9.61558
	38.1277	9.56246
	38.1948	9.57834
	38.2619	9.49359
	38.3291	9.76333
	38.3962	9.7103
	38.4633	9.64619
	38.5304	9.57031
	38.5976	9.50813
	38.6647	9.87811
	38.7318	9.81058
	38.7989	9.74373
	38.8661	9.7719
	38.9332	9.70808
	39.0003	9.63602
	39.0674	9.56919
	39.1346	9.52107
	39.2017	9.53946
	39.2688	9.62519
	39.336	9.55367
	39.4031	9.51972
	39.4702	9.44974
	39.5373	9.37539
	39.6045	9.55305
	39.6716	9.83569
	39.7387	9.78666
	39.8058	9.72171
	39.873	9.63369
	39.9401	9.59286
	40.0072	9.71469
	40.0743	9.6387
	40.1415	9.58506
	40.2086	9.89204
	40.2757	9.81475
	40.3428	9.75516
	40.41	9.66969
	40.4771	9.8605
	40.5442	9.77337
	40.6114	9.69223
	40.6785	9.64883
	40.7456	9.61121
	40.8127	9.53401
	40.8799	9.47297
	40.947	9.4349
	41.0141	9.38865
	41.0812	9.33958
	41.1484	9.44066
	41.2155	9.67241
	41.2826	9.60239
	41.3497	9.53223
	41.4169	9.48884
	41.484	9.55145
	41.5511	9.48705
	41.6182	9.52361
	41.6854	9.47847
	41.7525	9.91843
	41.8196	9.84016
	41.8867	9.76532
	41.9539	9.68492
	42.021	9.61201
	42.0881	9.53573
	42.1553	9.5094
	42.2224	9.45561
	42.2895	9.39703
	42.3566	9.33457
	42.4238	9.33109
	42.4909	9.2572
	42.558	9.67043
	42.6251	9.59764
	42.6923	9.51406
	42.7594	9.44062
	42.8265	9.37687
	42.8936	9.31474
	42.9608	9.2546
	43.0279	9.38593
	43.095	9.31766
	43.1621	9.27822
	43.2293	9.21571
	43.2964	9.14628
	43.3635	9.0935
	43.4307	9.02456
	43.4978	9.98836
	43.5649	9.90849
	43.632	9.83432
	43.6992	9.75338
	43.7663	9.68331
	43.8334	9.62335
	43.9005	9.54642
	43.9677	9.48365
	44.0348	9.4252
	44.1019	9.34832
	44.169	9.29763
	44.2362	9.22296
	44.3033	9.16314
	44.3704	9.13193
	44.4375	9.13303
	44.5047	9.72807
	44.5718	9.64955
	44.6389	9.61924
	44.706	9.5567
	44.7732	9.48688
	44.8403	9.41147
	44.9074	9.33646
	44.9746	9.26876
	45.0417	9.21898
	45.1088	9.17506
	45.1759	9.37456
	45.2431	9.2923
	45.3102	9.24141
	45.3773	9.33542
	45.4444	9.43626
	45.5116	9.42864
	45.5787	9.34948

## Sheet: Figure 4c
	x-axis at time 42.75	y-axis at time 42.75	x-axis at time 42.82	y-axis at time 42.82	x-axis at time 42.89	y-axis at time 42.89	x-axis at time 42.96	y-axis at time 42.96	x-axis at time 43.09	y-axis at time 43.09	x-axis at time 43.16	y-axis at time 43.16	x-axis at time 43.22	y-axis at time 43.22	x-axis at time 43.29	y-axis at time 43.29	x-axis at time 43.36	y-axis at time 43.36
	10.1301	8.83401	10.1379	8.81738	10.146	8.69147	10.1537	8.70073	10.2976	8.85168	10.3234	8.8501	10.3363	8.82612	10.3439	8.78326	10.3497	8.72531
	30.3904	9.06676	30.4138	9.00681	30.4379	8.92917	30.4612	8.85588	30.8928	8.89781	30.9702	8.8846	31.009	8.80811	31.0316	8.72492	31.0492	8.71695
	50.6506	9.18273	50.6896	9.12289	50.7299	9.09299	50.7687	9.0148	51.488	9.04376	51.6169	8.96323	51.6817	8.92281	51.7194	8.84541	51.7487	8.80672
	70.9108	9.27285	70.9655	9.20842	71.0218	9.14924	71.0762	9.08725	72.0833	9.0761	72.2637	9.01708	72.3544	8.94957	72.4072	8.88795	72.4481	8.84355
	91.1711	9.42762	91.2414	9.3544	91.3138	9.26804	91.3837	9.20189	92.6785	9.18132	92.9105	9.12749	93.0271	9.07925	93.0949	9.00777	93.1476	8.93854
	111.431	9.42039	111.517	9.35459	111.606	9.25897	111.691	9.20363	113.274	9.21666	113.557	9.16236	113.7	9.07032	113.783	8.9749	113.847	8.90508
	131.692	9.36747	131.793	9.29792	131.898	9.22792	131.999	9.15954	133.869	9.21122	134.204	9.14101	134.372	9.05159	134.47	8.97998	134.547	8.90764
	151.952	9.5702	152.069	9.49333	152.19	9.43281	152.306	9.34276	154.464	9.437	154.851	9.39197	155.045	9.33767	155.158	9.25554	155.246	9.18961
	172.212	9.56323	172.345	9.50436	172.482	9.44927	172.614	9.38512	175.059	9.52906	175.498	9.52088	175.718	9.45508	175.846	9.40387	175.945	9.36028

## Sheet: Figure 4d
	x-axis at time 43.09	y-axis at time 43.09	x-axis at time 43.16	y-axis at time 43.16	x-axis at time 43.22	y-axis at time 43.22	x-axis at time 43.29	y-axis at time 43.29	x-axis at time 43.36	y-axis at time 43.36	x-axis at time 43.43	y-axis at time 43.43	x-axis at time 43.49	y-axis at time 43.49
	10.2976	8.85168	10.3234	8.8501	10.3363	8.82612	10.3439	8.78326	10.3497	8.72531	10.3565	8.71931	10.9644	10.0436
	30.8928	8.89781	30.9702	8.8846	31.009	8.80811	31.0316	8.72492	31.0492	8.71695	31.0694	8.62405	32.8933	9.92506
	51.488	9.04376	51.6169	8.96323	51.6817	8.92281	51.7194	8.84541	51.7487	8.80672	51.7824	8.74237	54.8222	9.95745
	72.0833	9.0761	72.2637	9.01708	72.3544	8.94957	72.4072	8.88795	72.4481	8.84355	72.4953	8.79254	76.7511	9.93805
	92.6785	9.18132	92.9105	9.12749	93.0271	9.07925	93.0949	9.00777	93.1476	8.93854	93.2083	8.85161	98.6799	9.99307
	113.274	9.21666	113.557	9.16236	113.7	9.07032	113.783	8.9749	113.847	8.90508	113.921	8.81491	120.609	9.99003
	133.869	9.21122	134.204	9.14101	134.372	9.05159	134.47	8.97998	134.547	8.90764	134.634	8.85272	142.538	9.95782
	154.464	9.437	154.851	9.39197	155.045	9.33767	155.158	9.25554	155.246	9.18961	155.347	9.09049	164.467	10.0649
	175.059	9.52906	175.498	9.52088	175.718	9.45508	175.846	9.40387	175.945	9.36028	176.06	9.28843	186.395	10.0964

## Sheet: Figure 5a
	Avalanche Magnitudes Percent	Cell Area Before Jump
	2.21905	9.59855
	2.29898	9.58847
	2.51319	9.58713
	3.21722	9.59835
	2.36922	9.64698
	1.9506	9.65957
	1.96309	9.69417
	3.06132	9.62007
	2.47412	9.65849
	4.1674	9.48665
	2.46281	9.66988
	2.58602	9.63989
	3.07114	9.63933
	4.74773	9.46626
	2.70014	9.64098
	3.38377	9.64601
	3.20709	9.61307
	2.11088	9.62636
	3.33523	9.60248
	2.2395	9.46086
	2.24456	9.57906
	4.31523	9.56108
	2.28156	9.75003
	2.18932	9.60247
	3.55839	9.65631
	4.68924	9.52396
	1.96474	9.73969
	4.22573	9.51456
	3.88816	9.46033
	3.95213	9.34565
	8.07293	9.24622
	4.93811	9.47913
	4.04034	9.34716
	5.04417	9.24259
	3.21916	9.27247
	2.88923	9.40862
	2.17047	9.13225
	8.95469	9.17159
	3.99577	8.9592
	5.00481	8.97438
	4.44313	9.33669
	8.41158	8.96345
	2.90788	8.93841
	3.25209	8.96146
	8.4586	8.775
	2.51307	8.53368
	8.41193	8.67673
	2.47313	8.58329
	3.10038	8.20326
	4.10811	7.81234
	5.16087	8.06283
	2.22993	8.35624
	3.36814	9.58978
	2.82695	9.59404
	2.0963	9.6061
	2.44468	9.58979
	2.05867	9.57673
	3.25133	9.57062
	3.19654	9.55692
	2.06026	9.64699
	1.86971	9.63048
	2.69085	9.58464
	2.95903	9.62077
	1.87924	9.69769
	2.83261	9.63106
	2.52224	9.61369
	2.02726	9.6922
	4.30788	9.53166
	3.43535	9.58646
	3.34542	9.62852
	2.35913	9.64552
	4.62464	9.43308
	3.03001	9.44915
	5.17043	9.42871
	2.62302	9.59526
	3.2088	9.20475
	6.92308	9.30797
	3.57561	9.42988
	2.70831	9.3758
	2.6531	9.27333
	4.41642	9.39821
	2.51706	9.43862
	3.80385	9.29266
	4.13703	9.48002
	2.09347	9.10242
	8.26821	9.12514
	3.14236	9.36861
	5.73021	9.23945
	5.67959	9.12273
	4.84379	8.96637
	4.30792	9.11476
	3.39501	9.21182
	3.07906	8.99767
	2.00194	9.12531
	5.68684	8.7396
	5.03989	8.75526
	2.32799	8.89201
	5.06333	8.72536
	4.66062	8.3024
	2.47258	7.86458
	3.45005	7.99296
	2.26112	9.65791
	2.29237	9.61965
	3.12266	9.60661
	1.95028	9.66981
	3.45793	9.57288
	2.6651	9.61148
	1.9989	9.67693
	2.68569	9.63441
	2.35283	9.65794
	2.42564	9.66903
	3.44319	9.54341
	3.2884	9.64293
	3.21884	9.62012
	3.49137	9.61964
	2.33886	9.68905
	2.41855	9.70678
	3.04207	9.65803
	2.83587	9.55245
	2.57226	9.60969
	2.10601	9.6713
	3.53858	9.53685
	4.08137	9.62328
	3.92769	9.62769
	4.24467	9.58133
	2.5039	9.6219
	3.65638	9.6688
	5.07737	9.49506
	2.51032	9.68436
	4.29312	9.55474
	3.10065	9.30513
	5.13638	9.50414
	3.05141	9.45734
	3.5009	9.57437
	4.30149	9.42818
	3.50427	9.26598
	2.61542	9.52299
	7.24025	9.26387
	4.20128	9.49278
	4.97158	9.40019
	2.66631	9.03642
	5.60762	9.02631
	4.09959	9.02035
	11.6725	8.70933
	4.51682	8.76148
	3.9377	8.75955
	3.13022	8.24791
	3.40444	8.4373
	2.42568	8.7623
	3.18556	8.56351
	2.87178	8.72517
	2.59741	8.26966
	2.14094	8.40376
	2.16742	9.63467
	2.45301	9.57921
	3.00268	9.52165
	2.6355	9.56499
	2.71712	9.59477
	2.38059	9.56537
	2.66124	9.55392
	3.34355	9.55156
	3.1831	9.5736
	1.68498	9.66329
	2.42727	9.63175
	2.30726	9.66597
	2.16529	9.65904
	3.14485	9.60574
	3.08394	9.58972
	2.06737	9.67889
	2.35287	9.64612
	2.11472	9.5628
	2.20704	9.70088
	3.18683	9.49209
	3.2488	9.63528
	3.83797	9.55189
	3.11887	9.3687
	1.90553	9.52884
	2.75054	9.71792
	2.98312	9.63649
	4.21297	9.57639
	3.50342	9.60379
	2.70191	9.49077
	4.79627	9.44768
	3.0479	9.61078
	3.59801	9.50767
	5.36851	9.49604
	2.97095	9.31377
	5.85317	9.50187
	7.39459	9.2683
	2.34414	9.32878
	8.02759	9.11754
	6.24735	9.35161
	3.42633	9.14502
	3.47923	9.45441
	3.2861	8.96875
	3.65683	9.09122
	5.69954	9.33071
	2.42973	9.1368
	3.25571	9.2065
	2.99253	8.9388
	3.31482	8.57872
	3.10862	8.64588
	4.03925	8.76494
	4.8783	9.03291
	7.32296	8.60601
	3.72882	8.64779
	2.42174	8.15339
	2.67339	9.5632
	1.95974	9.6158
	2.88562	9.54926
	2.59467	9.61747
	2.08554	9.59671
	3.31745	9.55993
	2.95516	9.65227
	2.08923	9.69983
	2.60306	9.63684
	2.30763	9.67377
	3.12833	9.60234
	5.16171	9.45836
	2.35106	9.67242
	3.23531	9.64648
	3.63031	9.60684
	3.45895	9.62026
	2.31394	9.68098
	3.3129	9.64415
	4.27667	9.54002
	2.81135	9.43902
	4.47912	9.55341
	4.17306	9.57496
	4.30325	9.56688
	3.54062	9.64802
	3.19596	9.442
	4.79813	9.32824
	2.04369	9.54423
	3.73096	9.66089
	2.9288	9.45543
	2.66605	9.63769
	3.2243	9.51082
	4.18908	9.51825
	6.47905	9.27788
	4.31153	9.16238
	6.56602	9.34284
	6.67758	9.08732
	4.63575	9.29222
	5.98588	9.25422
	2.67378	9.14599
	5.78372	9.22954
	4.02986	8.90048
	2.80292	8.80464
	8.06833	8.73642
	2.8861	9.2854
	3.83041	9.00207
	3.15334	8.64405
	2.9425	8.5778
	5.19451	8.27325
	4.69067	8.45722
	3.09395	8.53401
	4.7594	8.25449
	2.81619	7.8582
	2.42902	8.01015
	2.24789	9.60187
	2.28019	9.61284
	2.43779	9.62425
	3.60449	9.56017
	2.61635	9.59742
	2.66643	9.62942
	2.8162	9.59318
	2.15972	9.66309
	2.55624	9.6553
	2.28307	9.67153
	2.18301	9.66652
	3.06347	9.64568
	2.6239	9.65791
	3.15386	9.64155
	1.96686	9.70349
	3.5332	9.5944
	2.11417	9.72927
	3.42082	9.56042
	5.28931	9.44766
	3.82349	9.62148
	4.60283	9.52662
	3.67248	9.47948
	2.36521	9.52676
	4.88121	9.50774
	4.37528	9.4875
	2.37246	9.49681
	6.212	9.45067
	2.50979	9.61725
	5.20032	9.47894
	4.48584	9.52957
	2.20725	9.5114
	5.38865	9.50975
	2.17326	9.3703
	5.7066	9.48491
	6.35242	9.27449
	2.34495	9.2274
	7.80713	9.29422
	3.49808	8.92684
	5.29401	9.04178
	5.85135	8.73553
	3.01362	9.16802
	2.7543	9.28796
	3.35452	8.85277
	4.17456	8.99787
	2.86278	8.8048
	5.0473	8.98392
	2.09283	8.75487
	9.20788	8.85007
	2.5836	7.41307
	2.28452	9.58681
	2.85924	9.5339
	2.16261	9.65876
	3.4578	9.5565
	2.75006	9.59918
	3.18738	9.59928
	4.26374	9.50937
	2.74257	9.68431
	2.45383	9.64075
	4.13223	9.51713
	2.6784	9.64182
	2.4413	9.70989
	2.14266	9.54923
	3.58249	9.62898
	1.94087	9.71988
	2.23728	9.60254
	4.65851	9.4986
	2.79632	9.60192
	2.95662	9.66945
	3.05054	9.54896
	3.67685	9.51835
	5.15382	9.53118
	2.77643	9.43134
	5.05683	9.4827
	2.01471	9.51862
	4.25567	9.38695
	1.92587	9.69314
	3.09898	9.25025
	8.13372	9.22782
	7.55434	9.23852
	2.54877	9.31256
	2.55385	9.12785
	9.96895	9.04209
	5.10543	9.10712
	2.92713	9.40684
	11.8132	9.01124
	3.3212	9.05721
	2.42009	8.794
	2.33821	8.80353
	3.2448	8.8281
	2.26654	8.63866
	3.10165	8.78083
	2.04199	8.81102
	6.0459	8.72554
	2.07852	8.6009
	2.23366	8.70866
	5.39887	8.27347
	2.54173	8.02311
	3.32003	7.74989
	3.15583	6.82683
	3.07147	9.50808
	2.96301	9.59095
	1.77299	9.66174
	2.41872	9.62509
	2.88466	9.61669
	2.3425	9.52479
	2.54509	9.62348
	2.49931	9.64936
	3.27574	9.59724
	2.90379	9.5961
	4.20477	9.53217
	2.38594	9.69211
	2.68731	9.68466
	2.46	9.60399
	4.02623	9.57045
	3.41688	9.47511
	2.77598	9.6567
	2.96919	9.59369
	1.89693	9.67538
	3.07647	9.59683
	3.848	9.60169
	3.32686	9.63826
	2.92257	9.6589
	2.30775	9.65701
	4.75911	9.53061
	4.31661	9.52767
	5.69802	9.46428
	2.07585	9.60423
	2.25716	9.5127
	2.02556	9.50688
	2.01966	9.61924
	2.1175	9.67098
	2.93764	9.38454
	2.42241	9.36043
	6.41612	9.41638
	2.19498	9.48972
	2.23824	9.4118
	5.50747	9.29698
	4.15746	9.10072
	2.78652	9.18905
	7.44902	9.3217
	2.43497	9.26445
	2.55841	8.97271
	12.5861	8.88885
	7.04003	8.88823
	4.2562	8.66259
	4.06049	8.94629
	2.13624	8.74227
	8.8061	8.8497
	2.72997	8.90221
	6.83041	8.42638
	3.95179	8.68553
	4.07503	8.58644
	2.79415	8.31085
	2.26157	8.46762
	2.76363	7.99391
	2.51689	9.60929
	2.83171	9.56324
	2.24051	9.61682
	2.22901	9.5448
	3.41657	9.51149
	2.5934	9.60206
	1.99187	9.63275
	3.11659	9.57148
	3.0978	9.58614
	1.83823	9.63915
	2.35354	9.64317
	2.90327	9.52844
	2.94199	9.5466
	3.06222	9.60286
	2.48016	9.61864
	3.62684	9.45339
	3.20284	9.62118
	3.69858	9.58011
	3.94186	9.49769
	4.7667	9.49072
	4.48463	9.42458
	4.03433	9.62656
	3.16707	9.68107
	2.71613	9.65318
	4.29358	9.50387
	2.48298	9.57451
	4.60881	9.46409
	1.99288	9.62628
	2.40177	9.73546
	2.61758	9.43999
	4.1137	9.13395
	2.24884	9.37333
	2.55339	9.42853
	5.354	9.44135
	4.37637	9.23414
	5.27915	9.39305
	8.17076	9.0502
	2.26588	9.2885
	7.8527	9.16913
	3.07362	9.13623
	7.52995	9.27659
	12.5855	8.83544
	2.2275	8.7234
	3.70971	8.84099
	4.56513	8.80321
	5.10854	8.77923
	7.50713	8.49668
	2.72032	8.85025
	3.34598	8.34781
	4.83315	7.5014
	3.07736	9.56847
	2.63382	9.60619
	3.11731	9.61164
	2.62819	9.63591
	2.70588	9.65025
	2.50405	9.6233
	2.247	9.65179
	2.62626	9.63215
	2.87371	9.61078
	2.64877	9.6654
	2.1225	9.69217
	3.76757	9.58655
	4.14422	9.48982
	2.28954	9.71522
	1.89254	9.61217
	2.63187	9.66717
	4.1553	9.52101
	5.61679	9.42404
	3.35159	9.65166
	4.40459	9.56361
	4.93003	9.46799
	2.99967	9.6367
	2.81743	9.65268
	4.83489	9.51233
	2.50509	9.50948
	2.31226	9.45855
	5.61719	9.50229
	5.86039	9.40392
	4.30479	9.33485
	2.97559	9.65002
	3.88083	9.54296
	3.22332	8.99733
	3.11024	9.2233
	3.52971	9.42181
	10.155	8.99316
	9.40774	8.88687
	4.58533	8.76184
	5.07233	8.94227
	5.79187	8.63471
	4.9611	9.05691
	4.04706	8.79665
	2.69295	8.614
	5.14785	8.76885
	2.27718	8.68347
	9.85765	8.7186
	6.64169	7.45064
	1.83732	9.62931
	2.53376	9.57345
	2.41621	9.5763
	3.54927	9.49791
	2.05492	9.61719
	3.33744	9.52985
	2.216	9.64823
	2.31123	9.60695
	2.88588	9.57035
	3.03646	9.55251
	3.82289	9.59181
	2.54975	9.66717
	2.55197	9.68767
	2.16069	9.68985
	2.10118	9.71961
	3.73857	9.59468
	6.26333	9.35822
	2.59721	9.71181
	2.21585	9.71085
	2.6208	9.70296
	3.28737	9.64846
	2.71567	9.68907
	2.68205	9.70019
	5.23559	9.49266
	4.5074	9.46651
	3.29735	9.5514
	2.62464	9.72783
	5.20507	9.32057
	2.98286	9.64575
	4.62736	9.23106
	1.88686	9.41055
	2.63781	9.37384
	3.80344	9.39089
	4.22038	9.46532
	1.92035	9.47668
	4.32653	9.31984
	2.91466	9.63634
	3.51674	9.27603
	2.79313	9.34636
	4.61876	8.85695
	2.93157	9.1879
	2.744	9.20411
	3.57319	9.17683
	10.584	8.91812
	1.96028	9.15201
	7.41486	8.81425
	3.21043	8.38972
	6.19757	8.4948
	5.10806	8.6424
	2.84146	8.42127
	4.28073	8.58284
	5.41755	8.4658
	2.95934	7.45175
	2.57675	7.45702
	2.99991	7.38397
	2.46553	6.67748
	2.47232	9.63009
	2.95051	9.58679
	2.53012	9.65579
	3.64046	9.53288
	3.14836	9.59961
	2.02589	9.65591
	2.75805	9.5992
	2.87204	9.56547
	3.28465	9.55938
	3.35337	9.53137
	2.64902	9.64683
	2.49868	9.69503
	2.22141	9.65642
	3.35991	9.4578
	2.15822	9.69834
	3.32798	9.47799
	3.65129	9.55741
	3.50958	9.48184
	3.74873	9.59295
	1.99485	9.53082
	2.9009	9.58674
	2.56409	9.70207
	2.52085	9.64489
	4.5163	9.53951
	3.22789	9.68187
	3.48462	9.55261
	3.04444	9.45253
	3.37445	9.58696
	3.62279	9.39807
	2.60008	9.58308
	3.67279	9.61149
	3.51435	9.57296
	2.00204	9.49213
	2.89248	9.54213
	3.1338	9.16671
	3.64401	9.33751
	5.37165	9.41437
	2.7112	9.31617
	7.54855	9.25163
	6.57558	9.10249
	3.88117	9.15014
	2.88984	9.25809
	5.49239	8.99898
	2.20194	9.05331
	10.7151	9.00026
	3.19291	8.75135
	2.35721	8.79905
	10.1421	8.69365
	2.46993	8.02135
	4.43222	7.9716
	2.63462	8.1674
	2.3673	8.31064
	2.74331	8.03176
	2.80801	7.91054
	2.77166	7.23885
	2.05674	9.59629
	2.37877	9.60589
	2.70345	9.58983
	2.75661	9.57702
	1.82419	9.62899
	4.20245	9.50893
	1.97334	9.70566
	1.92213	9.68419
	2.71704	9.6529
	2.06572	9.66258
	2.26879	9.61142
	3.1615	9.5816
	2.61974	9.67504
	1.98185	9.71062
	2.74828	9.65222
	2.46431	9.62027
	3.39826	9.623
	2.89332	9.65263
	2.29537	9.68993
	2.0455	9.58403
	2.10275	9.64768
	2.16327	9.56699
	3.91199	9.513
	3.85938	9.59287
	4.37722	9.57306
	2.78633	9.63908
	3.68835	9.64647
	4.98734	9.54171
	2.09811	9.47529
	6.35193	9.43788
	2.84355	9.45465
	2.68403	9.54677
	2.84436	9.52543
	2.9703	9.43801
	3.1653	9.47887
	2.98779	9.6851
	2.72326	9.59498
	9.61088	9.22144
	3.84192	9.25213
	5.20642	9.21772
	4.44643	9.05868
	7.74778	8.92698
	4.01074	8.99128
	9.45062	8.83106
	3.58992	9.06567
	3.26086	8.33088
	6.2234	8.41952
	2.29442	8.59795
	4.39728	8.52516
	4.07944	7.50707
	3.9767	7.51612
	3.38057	9.51742
	2.31435	9.58682
	1.99837	9.61245
	2.91777	9.61334
	2.22604	9.66455
	2.47537	9.67537
	2.21315	9.66209
	3.0149	9.63155
	2.32088	9.65636
	2.91828	9.64212
	1.92494	9.68657
	3.22274	9.56626
	2.7465	9.57428
	4.07987	9.49822
	2.7559	9.60831
	2.90941	9.66173
	3.0616	9.67668
	3.343	9.63865
	4.57135	9.52418
	3.42077	9.66399
	2.93733	9.61443
	2.96793	9.61462
	4.98722	9.53695
	2.8677	9.60703
	2.65347	9.56268
	6.43535	9.46634
	3.23755	9.39419
	4.16284	9.51562
	3.65422	9.43188
	4.71395	9.34815
	2.64629	9.55955
	5.97733	9.3531
	2.344	9.37447
	4.45213	9.35445
	3.77518	9.34431
	2.75292	9.28079
	2.8887	9.47628
	2.06016	9.36636
	2.27557	9.15721
	5.95307	9.16138
	2.25032	8.80616
	2.47636	8.9205
	4.83637	8.92416
	3.78992	8.64404
	2.06505	8.70289
	2.90287	8.45046
	5.69456	8.54742
	3.27134	8.4433
	3.88374	8.34984
	7.05284	8.56108
	2.62891	8.76168
	3.3534	8.30966
	4.31274	8.15192
	3.52258	6.80137
	2.06391	9.6124
	2.28945	9.62792
	2.74004	9.59827
	2.06633	9.61981
	2.63871	9.5912
	1.92536	9.65744
	2.96029	9.58844
	2.25311	9.59237
	2.7173	9.6429
	2.96425	9.48693
	2.11003	9.66032
	3.51981	9.58212
	2.48962	9.63462
	2.75994	9.53977
	3.03425	9.65392
	3.27577	9.59197
	3.39025	9.57282
	3.27843	9.61131
	3.9842	9.58968
	1.98741	9.60124
	2.88528	9.69019
	5.00403	9.47212
	2.10269	9.62602
	2.51673	9.65452
	2.6653	9.69796
	2.47923	9.69503
	2.5278	9.53652
	2.93638	9.43257
	2.50513	9.43508
	2.6336	9.57497
	3.20101	9.4712
	3.06742	9.65717
	2.36177	9.63053
	4.50535	9.36625
	4.76135	9.46812
	5.24114	9.37741
	4.41833	9.46045
	5.14142	9.38924
	2.17092	9.43653
	2.40504	9.33748
	4.12125	9.26875
	2.40976	9.30189
	8.35826	9.08423
	6.19603	8.96927
	4.86077	9.20955
	5.11124	8.80965
	4.50088	8.85412
	5.19837	8.92348
	2.89577	8.75505
	2.44791	8.82061
	2.15537	8.95957
	3.34878	8.53794
	2.15279	8.63247
	6.13794	8.6873
	2.13622	8.13826
	3.72792	7.48735
	1.61057	9.63494
	2.72036	9.62152
	2.70797	9.61447
	2.20184	9.65447
	3.3116	9.55551
	2.52581	9.65944
	1.9645	9.64322
	3.26177	9.56767
	2.58636	9.64867
	3.59362	9.58816
	2.1304	9.7109
	2.37568	9.67963
	3.50495	9.57962
	2.32132	9.5359
	3.21443	9.63494
	2.97668	9.6602
	3.94735	9.5433
	2.14517	9.69514
	2.89966	9.65132
	3.50602	9.5897
	2.98714	9.52022
	3.02261	9.51538
	2.62989	9.6816
	3.29846	9.50935
	4.418	9.44745
	4.53191	9.46917
	1.95565	9.606
	4.79057	9.5606
	3.97362	9.56063
	3.95036	9.6218
	2.73167	9.36847
	6.67111	9.24876
	4.94071	9.32719
	6.37703	9.3074
	4.57821	9.22135
	2.41714	9.55567
	2.49604	9.3476
	5.20149	9.03742
	3.41175	9.30054
	3.14472	9.37976
	6.7634	8.98269
	4.14694	9.10144
	5.82522	9.0766
	5.98567	8.98664
	4.26444	8.88038
	4.92664	8.7035
	2.89554	8.51138
	7.03197	8.68088
	2.85031	8.17296
	2.59566	8.15906
	2.18464	8.18535
	4.33769	8.29084
	2.17666	8.32747
	1.48506	9.63574
	2.93743	9.64829
	2.22798	9.62873
	2.54984	9.62682
	1.89358	9.65601
	2.27239	9.65797
	2.65217	9.61049
	2.53336	9.64404
	2.56189	9.65332
	5.15606	9.47103
	3.76531	9.57633
	2.40173	9.71676
	4.04257	9.52963
	2.32562	9.71425
	3.17736	9.58418
	3.08731	9.67468
	2.49187	9.61186
	3.13075	9.58741
	2.35655	9.60411
	5.27064	9.54826
	3.27782	9.59062
	2.95929	9.66362
	2.84131	9.63518
	4.12649	9.46163
	4.90946	9.56001
	2.14111	9.38784
	4.82951	9.51121
	2.08692	9.47058
	4.64991	9.48582
	2.61531	9.33915
	6.78956	9.41502
	2.2686	9.39822
	7.62094	9.24155
	7.04923	9.13181
	2.56378	9.27776
	7.4512	9.21898
	4.61026	9.12132
	5.5203	8.83294
	3.97449	9.23458
	3.13498	9.45219
	2.3493	9.0731
	8.08276	8.72844
	2.77792	8.44209
	6.19812	8.42115
	4.49389	8.54768
	4.15013	8.77958
	4.36966	8.86528
	3.28763	8.09408
	2.16587	9.62277
	1.9313	9.63717
	2.32664	9.56149
	3.33878	9.51753
	2.73621	9.59145
	2.17638	9.66622
	2.44621	9.6117
	2.02879	9.69
	3.13449	9.61714
	3.12068	9.60575
	2.18802	9.60395
	2.69314	9.63302
	3.79788	9.61009
	3.85699	9.5615
	4.01229	9.57989
	2.41702	9.51083
	3.71024	9.58178
	3.36942	9.57604
	3.31359	9.60355
	3.45602	9.51052
	3.40309	9.52863
	3.09067	9.58618
	6.61291	9.32911
	2.8871	9.37845
	6.17607	9.37786
	4.29897	9.18282
	3.44799	9.50275
	1.99818	9.44083
	4.0543	9.26811
	3.77847	9.52458
	1.98536	9.34096
	4.42882	9.54208
	4.33561	9.37365
	2.54877	9.30772
	5.33716	9.27871
	7.80242	9.30719
	8.37034	9.18311
	2.26257	9.14431
	4.56645	9.13264
	2.34905	9.06942
	5.96388	8.96477
	6.20528	8.81567
	3.11235	8.54715
	4.25227	8.52452
	2.71385	8.94166
	2.23579	8.38452
	5.57184	7.81693
	2.73564	7.84685
	4.3106	7.30131
	3.60348	7.46147
	3.49009	9.51851
	1.94226	9.59588
	2.07331	9.50073
	2.88202	9.58596
	2.0012	9.61882
	2.7262	9.61054
	2.14236	9.65432
	2.30795	9.63548
	2.53618	9.63696
	2.61969	9.56176
	2.46161	9.65484
	2.38011	9.63007
	2.74629	9.60621
	2.57432	9.62435
	3.21505	9.59126
	2.80468	9.66875
	3.9095	9.56904
	2.24926	9.66109
	2.25321	9.64993
	2.90192	9.55055
	2.45863	9.65605
	2.33984	9.6694
	6.09711	9.39591
	2.1346	9.6982
	4.27897	9.56886
	1.88859	9.72491
	1.87801	9.62055
	2.01848	9.44412
	3.67712	9.40281
	2.19172	9.59771
	5.46555	9.49239
	3.3293	9.60587
	3.95846	9.52149
	3.55452	9.36186
	2.53258	9.53919
	4.13777	9.52747
	2.53825	9.14938
	7.73839	9.29098
	6.48629	9.37447
	6.0384	9.18596
	6.11147	9.38343
	3.26159	9.15631
	3.59031	9.44185
	6.48999	9.41217
	3.86441	9.36
	7.00436	9.00759
	2.42268	8.73927
	4.49883	8.87055
	3.62791	9.18911
	3.07197	9.22344
	2.78114	8.76552
	2.91676	8.79628
	4.82067	8.97828
	3.71322	8.89184
	5.70387	8.49057
	3.18784	8.03026
	2.38923	7.68833
	2.21889	7.71781
	2.32066	7.83041
	2.19004	9.64933
	1.98447	9.62669
	2.42303	9.59989
	2.42767	9.59659
	2.43963	9.62013
	2.72306	9.60595
	3.04761	9.60046
	2.63937	9.66729
	2.2897	9.62559
	3.93704	9.51266
	2.62718	9.60128
	4.10779	9.52492
	3.23427	9.58465
	3.59439	9.58097
	3.3231	9.5548
	3.18585	9.63656
	2.82168	9.64931
	2.37297	9.68855
	5.03503	9.52746
	1.8542	9.67057
	5.53606	9.45248
	2.32082	9.67362
	3.21905	9.6446
	2.71402	9.54741
	2.67405	9.72322
	4.79085	9.53156
	4.29743	9.47621
	4.3511	9.42546
	4.75984	9.57281
	4.4238	9.44975
	4.74229	9.34404
	2.5532	9.6427
	4.78115	9.37931
	4.45219	9.48998
	3.22246	9.47325
	4.34497	9.61811
	9.90587	9.17256
	3.17067	9.29018
	2.22637	9.17269
	4.05525	9.29432
	6.98163	9.05402
	2.66054	9.14914
	8.99982	8.97109
	3.58689	8.91376
	8.53796	8.79689
	7.3474	8.84317
	2.46737	8.68332
	3.26449	8.52102
	4.86966	8.2672
	2.33782	8.52571
	2.69223	8.07969
	2.82546	7.59178
	3.62365	6.79281
	1.92952	9.65167
	2.77449	9.59973
	2.05119	9.6394
	2.78634	9.60545
	3.83646	9.52762
	3.29695	9.60746
	2.78186	9.64865
	3.54222	9.59602
	3.78287	9.54866
	3.67976	9.57212
	2.77043	9.66291
	3.92339	9.58841
	3.72264	9.52311
	3.2279	9.63322
	1.86109	9.7011
	2.51703	9.65072
	2.0865	9.74729
	2.9896	9.67484
	2.98589	9.63302
	4.21643	9.59782
	3.02466	9.64513
	3.06922	9.62821
	2.50118	9.66645
	5.38952	9.47896
	3.40135	9.60321
	1.93288	9.3305
	6.03808	9.29847
	4.4059	9.56423
	3.22576	9.42881
	4.8237	9.2873
	2.89553	9.5846
	3.54417	9.46158
	3.30655	9.44228
	2.4273	9.38387
	2.91916	9.43576
	3.30595	9.47788
	4.31531	9.3234
	4.65907	9.21402
	2.58768	9.13588
	3.69263	9.1242
	2.7433	8.97393
	6.72397	9.01961
	5.24018	9.05026
	5.66546	8.6801
	2.24322	8.55367
	4.36688	8.39123
	6.87855	8.40251
	2.50435	8.51124
	3.99026	8.5901
	7.07522	8.86336
	2.75632	8.61946
	2.46236	9.57289
	2.20462	9.59656
	3.06075	9.57312
	3.21991	9.51925
	2.81641	9.58687
	2.788	9.59256
	3.14943	9.56881
	2.84033	9.57413
	2.70401	9.64455
	3.19935	9.57823
	2.75464	9.62253
	1.85673	9.70941
	2.59678	9.66837
	2.22331	9.6835
	2.5712	9.64622
	2.71359	9.6249
	3.16481	9.66375
	3.45925	9.52453
	3.06809	9.61951
	2.28603	9.74762
	2.3645	9.74094
	3.46565	9.62986
	2.45494	9.45948
	3.71167	9.65226
	2.43972	9.56507
	2.90586	9.70134
	3.47128	9.66208
	4.60934	9.5626
	3.11536	9.43955
	2.9252	9.58365
	4.1182	9.51296
	2.04968	9.54845
	2.86968	9.59533
	2.91567	9.50513
	4.05493	9.62048
	3.33153	9.28877
	4.49619	9.3785
	2.51986	9.24372
	5.50106	9.14301
	5.79269	9.48646
	2.22527	8.91219
	8.15854	9.02733
	4.69801	9.02084
	6.72747	9.18014
	5.1909	9.14295
	2.28327	8.80252
	7.97917	8.81748
	2.73306	8.7632
	6.34465	8.88177
	3.07736	8.31201
	3.06228	8.49435
	2.215	8.5045
	7.07271	7.57905
	2.62593	8.03826
	3.74448	8.17513
	2.38303	9.59883
	2.47295	9.57473
	2.9576	9.54282
	2.06141	9.65449
	2.42391	9.50232
	2.43119	9.63773
	2.84271	9.58114
	2.96296	9.52165
	1.84932	9.60354
	2.31773	9.63491
	2.60462	9.52708
	1.98646	9.69555
	2.92562	9.63353
	2.82015	9.61991
	3.86652	9.58426
	2.49043	9.66442
	3.92323	9.60331
	3.56625	9.62951
	2.95135	9.64644
	2.51155	9.65648
	2.43341	9.7419
	3.17052	9.65497
	3.59841	9.53426
	3.27902	9.51513
	2.02821	9.53891
	4.79271	9.48613
	4.93799	9.54714
	2.30314	9.67874
	7.35344	9.35659
	2.58217	9.54188
	4.95178	9.37817
	2.31046	9.55084
	2.61417	9.35462
	2.85113	9.50895
	1.91086	9.43551
	3.55973	9.49072
	6.64098	9.23208
	3.01943	9.52477
	3.47414	9.43235
	5.24499	9.16721
	4.55796	9.24953
	3.25361	8.77483
	8.05441	8.90946
	5.76196	8.90755
	2.04815	9.07855
	3.4101	8.90616
	5.54619	9.13376
	2.93592	8.83338
	10.4165	8.79396
	4.3993	8.40851
	2.37056	8.33613
	3.93655	7.76852
	3.01231	7.59536
	3.38333	7.50404
	2.56554	9.56256
	2.88996	9.57798
	2.06513	9.63305
	2.40158	9.60029
	2.24233	9.5909
	2.0399	9.59642
	3.02457	9.53753
	2.53469	9.61096
	2.49664	9.60857
	2.22408	9.65893
	2.60265	9.64477
	2.91822	9.61395
	2.01473	9.67995
	4.09255	9.50735
	2.30767	9.63533
	4.66877	9.51589
	4.24276	9.5301
	2.75413	9.61833
	3.34699	9.61717
	4.81271	9.51794
	2.78233	9.56194
	5.01886	9.47357
	3.30391	9.63087
	2.76394	9.5125
	5.50878	9.45902
	2.51038	9.43169
	3.94775	9.59142
	3.36175	9.31271
	7.21631	9.35275
	5.42929	9.33327
	7.63522	9.20182
	1.85666	9.49469
	2.59294	9.4155
	4.33597	9.11125
	5.32473	9.43866
	2.33964	9.32636
	2.56225	9.38236
	2.71997	9.23151
	3.17659	9.25492
	2.23951	9.16596
	7.3936	9.28684
	7.66302	9.2706
	2.48512	8.87304
	4.42147	9.01494
	4.57024	8.81699
	4.01043	8.72986
	5.63465	8.67292
	3.02401	8.76869
	2.76862	8.9067
	3.10981	8.98493
	2.39204	8.42775
	2.60334	8.55422
	2.30576	7.94436
	2.88262	9.55682
	2.58119	9.59023
	2.41145	9.6449
	2.89868	9.57754
	2.13924	9.66955
	2.14062	9.68176
	3.29371	9.5481
	3.74567	9.53112
	3.04465	9.59575
	3.0594	9.60166
	2.55948	9.63084
	3.30947	9.62219
	2.51282	9.66697
	2.8088	9.64414
	4.05643	9.53955
	3.75842	9.47446
	2.38552	9.69307
	2.57193	9.68731
	4.15442	9.56972
	2.91981	9.57798
	2.08906	9.54788
	3.62618	9.65233
	3.20532	9.61529
	2.74836	9.71096
	2.3492	9.56015
	3.49123	9.56765
	6.01048	9.42586
	5.37216	9.46924
	3.15602	9.53301
	2.50234	9.50181
	3.88393	9.41357
	4.66639	9.40846
	4.65732	9.30135
	4.01564	9.33497
	4.16677	9.47082
	7.1528	9.26793
	2.43395	9.32567
	4.6961	9.07406
	3.78528	9.36362
	6.86333	8.94346
	4.42786	9.19228
	2.80608	8.96331
	3.73496	8.98699
	3.63337	8.83557
	3.27548	8.82367
	3.75109	8.90538
	2.50745	8.94906
	2.56679	8.58164
	2.09698	8.1048
	2.55404	8.1486
	2.82453	8.1179
	4.71702	7.92689
	7.51433	8.16658
	3.21722	6.95137
	2.01093	9.60138
	2.33532	9.58293
	2.65337	9.58145
	2.33465	9.6487
	2.37051	9.68005
	2.85908	9.55204
	1.91831	9.67854
	3.31684	9.57215
	2.04554	9.60224
	2.8813	9.64477
	2.59478	9.65911
	2.52916	9.67618
	2.33596	9.42808
	2.17566	9.50309
	3.31018	9.63991
	3.45941	9.5977
	3.1714	9.62041
	2.82754	9.66722
	4.00746	9.56442
	3.39755	9.63929
	2.26305	9.60638
	2.38504	9.57987
	4.06336	9.56538
	7.03075	9.32906
	3.9709	9.62039
	2.99602	9.67096
	5.81756	9.40298
	3.32576	9.40319
	2.62494	9.39149
	3.56312	9.54647
	4.4314	9.42526
	4.56724	9.35455
	2.97195	9.27048
	5.58635	9.44788
	2.22757	9.34103
	4.77397	9.13839
	6.3669	8.96789
	1.91537	9.35299
	3.58237	9.12593
	6.57396	8.82107
	3.44199	9.10382
	2.4468	9.33249
	5.25147	8.77825
	8.94113	8.34611
	2.29269	8.83303
	2.70214	8.88165
	2.53782	8.60557
	3.40947	8.20134
	5.28345	8.15931
	3.89288	8.51506
	6.35575	8.20677
	2.41247	8.64775
	2.42954	9.56624
	2.2328	9.62542
	2.0591	9.53003
	2.29078	9.65086
	2.12872	9.63299
	2.94259	9.60231
	3.33533	9.57516
	3.19903	9.63472
	2.89714	9.6353
	2.14025	9.66529
	3.3217	9.60537
	3.25601	9.59339
	1.96742	9.69328
	4.63915	9.49366
	2.77228	9.70838
	4.10057	9.59655
	2.27234	9.73984
	3.9736	9.60128
	3.35275	9.52391
	2.66783	9.58468
	5.20617	9.45319
	4.40154	9.50932
	3.46591	9.40332
	5.00846	9.31699
	5.70566	9.4812
	1.98734	9.47339
	4.36782	9.44998
	5.34637	9.25427
	1.97712	9.52391
	4.18466	9.34964
	4.03848	9.42151
	3.21682	9.17869
	6.01062	9.06313
	7.57971	9.12385
	2.02828	9.12801
	7.35853	9.02295
	6.34005	9.12411
	2.24123	9.09124
	3.23042	9.1472
	3.00806	8.76372
	4.10099	8.72458
	7.62989	8.87299
	6.96324	8.5283
	3.04442	7.63173
	3.52244	7.11177
	4.46893	7.29838
	2.54663	9.54573
	2.65123	9.56972
	2.25541	9.6335
	2.91758	9.58525
	2.81538	9.57317
	2.59086	9.59659
	1.987	9.66793
	2.68038	9.6074
	2.88418	9.64565
	2.15788	9.70165
	3.06491	9.61452
	4.40418	9.52153
	2.26263	9.71009
	3.10496	9.62622
	3.76924	9.6064
	3.09014	9.54324
	2.04301	9.67716
	4.7083	9.53667
	2.53696	9.71407
	4.33892	9.58325
	3.20957	9.5944
	4.34598	9.6023
	5.24673	9.5252
	2.41135	9.61763
	1.99175	9.74948
	3.27539	9.56612
	2.14582	9.61213
	2.37877	9.54443
	1.96668	9.42492
	5.94732	9.27035
	5.0013	9.3249
	1.84189	9.62849
	2.3274	9.72958
	2.13154	9.38823
	2.82319	9.33363
	4.65333	9.39938
	3.14073	9.41784
	2.68729	9.50999
	2.26216	9.60071
	2.16858	9.13706
	6.15622	9.12112
	8.81139	8.96984
	4.62974	9.29221
	4.62877	9.18824
	3.78588	9.06521
	7.9581	8.59266
	2.43854	8.75941
	3.07334	8.89403
	3.87151	8.5675
	2.81515	8.81639
	5.89208	8.54358
	4.66673	8.49575
	3.76659	8.81049
	2.76319	8.22915
	2.23016	7.92122
	3.02584	9.5529
	2.59518	9.58855
	3.71111	9.51801
	2.56394	9.63727
	2.59463	9.63039
	1.82958	9.66577
	2.48028	9.64204
	1.74507	9.6791
	2.18661	9.6595
	2.94728	9.57121
	3.52337	9.57677
	2.48123	9.6477
	2.58648	9.6352
	2.95559	9.66538
	2.55622	9.69707
	2.98385	9.65368
	2.55265	9.61691
	2.98176	9.64112
	3.08646	9.5509
	2.19224	9.75011
	2.07174	9.55222
	3.35556	9.51061
	2.20565	9.74885
	2.28753	9.7184
	2.31709	9.50565
	3.28788	9.63887
	2.82347	9.58683
	2.37285	9.32887
	4.46346	9.46848
	2.19105	9.50743
	3.82329	9.38008
	6.4626	9.36106
	4.21095	9.38359
	4.61948	9.47192
	3.96676	9.42924
	4.32837	9.4794
	2.3986	9.45888
	4.35747	9.47981
	4.283	9.34826
	3.56701	9.46931
	3.13519	9.2087
	4.09828	9.35014
	5.56457	9.24706
	3.63665	9.31013
	2.19261	9.2034
	8.89184	9.13922
	3.22281	9.36482
	2.43323	8.98222
	6.77725	8.75357
	4.62919	8.92935
	2.60363	9.25762
	3.54779	9.09937
	10.2658	8.36199
	3.48128	8.30122
	2.65682	8.51664
	2.84402	6.8792
	2.59764	7.01173
	3.41843	9.51658
	2.16755	9.58166
	3.05634	9.58668
	2.46262	9.61983
	2.52227	9.61431
	2.21608	9.65029
	2.94782	9.56763
	2.31264	9.63595
	2.88808	9.59853
	3.14465	9.60248
	5.0798	9.46746
	2.11575	9.69883
	2.74719	9.66377
	2.642	9.6267
	3.01138	9.60953
	3.41585	9.54381
	2.27256	9.6188
	2.61887	9.5251
	4.06156	9.43522
	1.73306	9.72577
	2.48578	9.71059
	4.53187	9.43195
	4.43145	9.57835
	4.12322	9.32984
	3.51899	9.48997
	2.31703	9.50801
	2.16131	9.52447
	2.20254	9.43451
	3.58348	9.43453
	7.02477	9.20728
	1.80481	9.37572
	5.40377	9.47779
	1.97487	9.37393
	5.68113	9.36371
	2.16144	9.29246
	5.01807	9.41161
	3.32347	9.48527
	9.02379	9.24259
	2.02157	9.61067
	3.46294	9.06318
	4.52761	9.15419
	3.74426	9.24169
	3.71413	9.4597
	10.4581	8.8205
	2.36799	8.83325
	2.40013	8.89608
	7.85447	8.99267
	6.18937	8.99563
	2.30369	8.6337
	4.2617	8.57805
	6.30101	8.30103
	2.99702	8.53888
	2.55154	8.52377
	3.59755	7.83557
	2.52871	9.58093
	2.17917	9.61398
	2.59639	9.61763
	3.93906	9.53381
	2.11355	9.68713
	2.86958	9.3892
	3.34104	9.60039
	4.16488	9.48924
	2.87267	9.67094
	1.85658	9.53792
	3.2956	9.58918
	2.49213	9.68733
	3.20582	9.61207
	2.36064	9.71655
	3.72554	9.49929
	2.39269	9.60358
	2.01626	9.73922
	2.02465	9.73016
	2.95507	9.69227
	3.89055	9.60463
	3.70928	9.65737
	2.47743	9.60516
	2.51052	9.67139
	3.036	9.56354
	3.98318	9.6084
	1.92322	9.54015
	2.64185	9.5711
	3.80843	9.55477
	2.5084	9.48548
	2.96119	9.45736
	3.34558	9.58644
	2.32989	9.32337
	4.4556	9.34381
	3.07423	9.17918
	2.23759	9.32309
	3.31726	9.40093
	2.17692	9.44251
	4.46489	9.34313
	2.59243	9.30457
	2.02342	9.32736
	2.97735	9.43359
	7.0924	9.08932
	5.83104	9.24635
	5.51466	9.10779
	11.8992	8.82295
	2.88877	8.88259
	3.5877	8.97578
	3.16659	9.08234
	2.66601	8.49551
	2.55587	8.53356
	6.10956	8.36736
	2.40958	8.01523
	3.05343	8.23663
	2.52113	8.47211
	2.16732	8.40047
	2.64921	9.59214
	2.02795	9.59498
	2.59299	9.55572
	2.30988	9.62701
	2.06322	9.5874
	3.15873	9.56498
	2.37257	9.54453
	2.44005	9.60868
	3.45333	9.55685
	2.53789	9.57498
	2.43686	9.62497
	2.55596	9.65095
	3.56662	9.55757
	3.86175	9.53537
	2.13486	9.70401
	2.17049	9.64681
	3.60225	9.58509
	2.16898	9.63404
	3.00563	9.64677
	2.96728	9.6087
	3.08156	9.5519
	3.21759	9.60394
	2.75955	9.66541
	2.29217	9.54693
	2.13546	9.55504
	2.87207	9.68545
	3.98021	9.59377
	3.0128	9.48315
	2.50634	9.58429
	2.34199	9.57452
	4.03549	9.56018
	5.72149	9.44279
	3.41602	9.69549
	3.18152	9.55434
	2.72207	9.59808
	5.24133	9.39367
	2.86733	9.17577
	2.16296	9.35165
	5.62034	9.47383
	1.97546	9.2639
	5.47021	9.36774
	5.67979	9.23329
	2.03055	9.51484
	2.72614	9.1182
	4.23767	9.17599
	7.20696	8.70519
	2.80306	9.24341
	3.8033	8.94027
	2.2625	9.07266
	3.9633	8.9794
	2.40865	8.9312
	8.57422	9.00222
	5.63912	8.52476
	7.39147	8.54338
	4.54416	7.97779
	2.09829	8.30651
	2.9457	7.33647
	2.96121	9.45915
	1.86014	9.60674
	2.18006	9.6321
	2.55867	9.61646
	2.96535	9.59338
	2.08944	9.59661
	1.76598	9.65899
	2.38688	9.66361
	2.38531	9.66186
	2.14151	9.62334
	2.28891	9.66672
	2.0125	9.65947
	3.04595	9.55916
	2.14505	9.68162
	2.69868	9.6519
	4.30569	9.5263
	3.16918	9.61614
	2.705	9.68902
	2.04425	9.56346
	4.31436	9.53097
	3.05095	9.57402
	2.55061	9.68911
	2.70559	9.66686
	4.33741	9.48657
	3.24205	9.63795
	2.07579	9.72091
	2.57807	9.69903
	4.90366	9.48673
	2.1446	9.50983
	4.71681	9.54583
	3.81423	9.35701
	4.47181	9.46128
	2.34798	9.3194
	3.17779	9.4314
	3.01176	9.25303
	2.70458	9.43199
	6.30141	9.21986
	6.69101	9.36684
	2.88677	9.33567
	4.86908	9.28077
	3.78187	9.4882
	5.03768	9.28307
	8.81167	9.13001
	4.5824	9.20725
	5.25124	8.91614
	4.34471	8.75541
	4.83739	8.77727
	4.22788	9.1185
	2.34469	8.94487
	3.22138	9.07161
	2.82408	8.84618
	3.09752	8.88963
	3.18041	8.65243
	5.97645	8.73564
	2.49331	8.41908
	3.10668	8.32627
	2.28361	8.10512
	2.05483	9.62595
	3.30007	9.55177
	2.29239	9.60781
	2.68362	9.60071
	3.24897	9.54204
	2.51178	9.55725
	3.07124	9.5865
	2.38284	9.67035
	2.35301	9.69019
	4.26129	9.52857
	2.40093	9.51846
	2.80406	9.65205
	2.44691	9.63829
	3.66	9.57703
	3.29384	9.62807
	3.47316	9.62012
	3.85246	9.58088
	2.66458	9.57929
	6.5234	9.39151
	1.99511	9.50587
	2.70872	9.5064
	4.14445	9.51488
	3.49332	9.55646
	2.44792	9.5536
	7.00611	9.35947
	6.05919	9.36765
	2.09228	9.43286
	4.99925	9.54698
	7.62305	9.28538
	4.84284	9.19887
	4.26038	9.37857
	2.21995	9.12795
	2.194	9.13157
	5.34405	9.25441
	1.91348	9.45926
	8.41451	8.96739
	2.28407	9.21797
	7.85542	9.26855
	6.60434	8.71584
	8.15292	9.0763
	2.57256	9.16461
	2.76497	8.7936
	2.62792	8.42107
	2.43456	8.44782
	8.57157	8.58289
	2.11217	9.00018
	2.9085	7.85318
	3.7111	9.52391
	3.33848	9.52546
	2.38889	9.57721
	2.44866	9.59349
	2.45184	9.60731
	2.40293	9.59507
	2.82412	9.6149
	3.15067	9.60286
	3.21927	9.5968
	2.93621	9.61623
	1.95952	9.67087
	2.48509	9.64099
	2.40471	9.65775
	3.26199	9.59943
	3.00184	9.50241
	2.73918	9.50278
	2.47367	9.68652
	3.01831	9.58608
	2.50901	9.50513
	2.63031	9.49448
	5.39923	9.49019
	2.53503	9.56324
	2.25196	9.54936
	3.29859	9.51067
	3.53322	9.65673
	3.82676	9.61972
	3.02983	9.53866
	2.52293	9.43472
	3.64685	9.63732
	3.0562	9.50734
	3.01257	9.70161
	3.01453	9.4973
	3.00965	9.56652
	4.32882	9.2718
	1.84718	9.5959
	2.27079	9.46172
	6.23869	9.40016
	7.6639	9.26304
	5.12901	9.28401
	4.49091	8.86205
	4.65217	9.0624
	4.17851	9.11342
	2.73729	8.91636
	3.22638	8.71663
	11.2051	8.93255
	2.84297	8.9735
	2.93786	8.53074
	2.87793	8.65069
	3.6491	8.75471
	2.25034	8.42679
	4.13881	8.529
	3.10652	8.23738
	2.93634	7.85552
	2.53189	8.02128
	2.61791	9.60372
	2.31132	9.62189
	2.54712	9.59813
	2.38443	9.63111
	1.99654	9.65225
	1.94897	9.63412
	2.96443	9.59054
	2.9128	9.59818
	2.12091	9.65102
	2.3504	9.68031
	2.91903	9.59842
	2.72338	9.66849
	1.99926	9.58868
	2.89941	9.61492
	2.61194	9.6216
	2.17468	9.69445
	3.88211	9.54326
	3.79982	9.50328
	4.95146	9.4698
	2.21112	9.68781
	3.37804	9.63294
	2.87046	9.59363
	2.86001	9.70238
	2.14609	9.68363
	2.99971	9.66577
	1.97724	9.47009
	5.5791	9.37085
	2.41518	9.4769
	4.85827	9.46103
	3.68548	9.4011
	3.48835	9.38287
	4.52666	9.38019
	2.64499	9.57126
	5.19775	9.46299
	4.60188	9.36578
	3.86469	9.61809
	3.09205	9.29672
	5.6971	9.43334
	1.99174	9.35923
	2.05552	9.4432
	5.56382	8.99944
	2.09889	8.96824
	5.55025	9.07678
	2.06907	8.94318
	2.60736	9.0354
	3.81504	8.91843
	5.28802	8.89503
	8.7822	8.83565
	3.09479	8.79119
	8.07538	8.22547
	2.9868	6.92645
	3.31981	9.52844
	1.99766	9.62436
	1.91164	9.61819
	1.99738	9.63701
	3.05768	9.58736
	2.82704	9.60283
	3.08078	9.63723
	2.34411	9.64736
	3.34072	9.63453
	2.68012	9.66625
	2.14061	9.5929
	2.80479	9.62797
	3.13076	9.63614
	4.06824	9.51539
	2.34205	9.62504
	2.36666	9.55677
	2.042	9.61532
	3.62444	9.6243
	6.72262	9.34066
	2.92224	9.58466
	2.53982	9.63577
	3.40887	9.43763
	2.74296	9.59955
	3.47769	9.53384
	2.82372	9.49946
	2.81217	9.57455
	2.36817	9.5887
	2.54983	9.47653
	2.49986	9.63971
	3.61527	9.53323
	2.09136	9.27072
	3.377	9.38963
	5.7641	9.48385
	2.30126	9.46653
	3.89864	9.45439
	6.80492	9.15773
	2.59684	9.51753
	5.40913	9.34286
	4.34306	9.12189
	2.74781	9.27277
	4.10221	9.38263
	2.58576	9.43868
	6.42601	9.10519
	2.54951	9.23647
	5.03679	8.85944
	2.7741	9.17614
	2.77574	9.03652
	2.80172	8.84473
	2.91371	9.02004
	3.46032	9.06466
	2.19516	9.04703
	10.886	8.62676
	4.08894	8.7131
	3.90947	8.51555
	2.49954	6.9598
	3.17514	6.97454
	2.1715	9.59364
	2.34104	9.54817
	2.89335	9.60616
	2.15717	9.61
	2.85194	9.59498
	4.01145	9.4542
	2.8762	9.5696
	2.26747	9.64532
	3.00804	9.56844
	2.2902	9.59198
	2.60158	9.63094
	3.1627	9.5701
	2.12147	9.51217
	4.64042	9.48824
	3.77056	9.56869
	2.82599	9.64992
	2.9826	9.59768
	4.5278	9.57621
	3.92114	9.5343
	3.81274	9.56154
	2.10272	9.59301
	2.68087	9.67829
	2.38803	9.65617
	3.61763	9.64769
	4.55133	9.38344
	2.48665	9.66366
	3.98283	9.45642
	3.22748	9.63389
	4.47206	9.27505
	3.58006	9.56164
	3.26654	9.58003
	5.15738	9.3887
	3.48277	9.48759
	4.24229	9.48855
	4.19442	9.27995
	4.50427	9.22569
	4.55069	9.03965
	5.62717	9.35726
	2.70338	9.04984
	10.3832	8.95177
	2.09301	9.00561
	4.61938	8.97514
	6.60316	8.80573
	10.7223	8.93302
	3.50511	8.62191
[truncated: 5,880 more rows]

## Sheet: Figure 5b
	Avalanche Magnitudes
	561.673
	596.283
	685.723
	927.326
	713.558
	603.506
	628.199
	1016.32
	854.769
	1526.43
	993.327
	1092.39
	1357.63
	2238.62
	1343.25
	1766.14
	1740.97
	1200.71
	2048.74
	1451.56
	1487.42
	2952.03
	1638.36
	1621.92
	2696.99
	3726.89
	1637.85
	3618.54
	3645.59
	3964.26
	8717.69
	5809
	5366.51
	7099.02
	4837.73
	4484.22
	3563.07
	15046
	7631.62
	10430.2
	9723.05
	19904
	7692.01
	8928.39
	24389.3
	8339.4
	28615.7
	9317.42
	12189.9
	17814.7
	23299.4
	10626.3
	826.548
	719.815
	551.56
	683.157
	619.653
	1025.94
	1113.21
	744.926
	711.243
	1056.39
	1214.45
	799.682
	1278.39
	1184.27
	977.322
	2160.64
	1890.68
	1923.99
	1431.29
	3051.1
	2192.85
	4023.87
	2221.88
	2941.81
	6584.46
	3664.42
	2915.58
	2956.05
	5080.38
	3056.89
	4789.29
	5469.11
	2941.25
	11957.8
	4946.72
	9553.75
	10573
	9761.16
	9384.5
	7947.1
	7771.62
	5218.17
	15345.1
	15042.8
	7359.44
	16998.5
	17050.7
	10749.3
	15369.5
	590.055
	631.344
	884.346
	572.176
	1130.77
	920.624
	711.637
	990.496
	897.806
	958.55
	1411.33
	1408.55
	1441.76
	1712.87
	1223.26
	1317.02
	1707
	1654.09
	1547.14
	1306.6
	2261.04
	2723.41
	2768.4
	3171.82
	1959.67
	2972.47
	4393.37
	2296.16
	4078.17
	3155.54
	5389.38
	3456.64
	4148.3
	5330.98
	4658.87
	3599.01
	10672.6
	6702.54
	8334.97
	4855.64
	10706.8
	8456.53
	25702.6
	11510.9
	10860.3
	9912.23
	11118
	8438.68
	11530
	10785.7
	10461.3
	8919.33
	549.833
	648.777
	859.716
	781.716
	829.814
	761.015
	891.41
	1178.12
	1172.02
	659.112
	970.455
	946.271
	917.527
	1369.96
	1395.6
	980.282
	1141.16
	1131.46
	1205.83
	1807.72
	1971.47
	2479.31
	2134.21
	1352.92
	2022.36
	2291.7
	3430.54
	3013.35
	2454.83
	4494.66
	3001.91
	3678.12
	5760.18
	3471.85
	7043.22
	9652.51
	3321.96
	12032.7
	10560.5
	6351.99
	6972.23
	6975.48
	8148.36
	13285.1
	6103.43
	8384.85
	8044.15
	9569.32
	9346.93
	12539.7
	15863.9
	25645.3
	14196.3
	10459.9
	674.179
	542.155
	834.657
	810.51
	677.285
	1131.26
	1051.68
	768.862
	983.593
	905.888
	1294.39
	2233.58
	1075.62
	1520.21
	1824
	1813.54
	1262.98
	1870.36
	2608.72
	1810.58
	2977.39
	2924.04
	3188.93
	2880.71
	2763.54
	4401.06
	1971.03
	3671.85
	3044.85
	2852.87
	3634.81
	4921.89
	8209.47
	5942.17
	9721.39
	10860.7
	8074.68
	11245.1
	5376.04
	12153.3
	9196.48
	6791.33
	20417.6
	7898.36
	11054.1
	9799.39
	9481.72
	18144.7
	17826.9
	12387.1
	19917.8
	12652.9
	11220.7
	574.349
	599.268
	672.183
	1063.77
	855.254
	904.571
	990.687
	807.444
	980.092
	905.752
	889.244
	1290.42
	1146.44
	1425.53
	939.002
	1753.25
	1093.26
	1938.72
	3241.16
	2491.63
	3178.21
	2680.27
	1800.59
	3810.67
	3654.17
	2102.57
	5708.72
	2518.49
	5417.35
	5096.43
	2650.28
	6643.36
	3015.71
	8090.84
	9696.31
	3924.45
	13389.7
	6797.14
	10685.4
	12808.8
	6982.94
	6582.46
	8392.32
	10807.4
	7979.02
	14470.3
	6491.45
	30179.1
	10806.9
	582.793
	751.277
	607.637
	1048.83
	875.632
	1138.8
	1620.6
	1099.58
	1016.06
	1850.73
	1282.71
	1242.6
	1152.56
	1974.54
	1110.96
	1319.74
	2831.51
	1829.29
	2008.66
	2201.9
	2812.41
	4128.21
	2463.78
	4625.01
	1950.13
	4358.3
	2056.25
	3468.91
	9441.35
	9839.82
	3643.89
	3794.12
	16084.6
	9597.64
	5786.77
	24851.1
	7932.32
	6115.88
	6070.16
	8819.94
	6420.23
	9086.99
	6385.37
	19738.9
	7300.85
	8008.84
	21547.1
	11501.6
	15548.8
	16178
	809.528
	825.829
	514.591
	741.017
	912.399
	776.896
	868.754
	880.019
	1188.67
	1100.39
	1674.97
	1002
	1159.97
	1115.85
	1904.29
	1699.38
	1453.73
	1608.01
	1061.2
	1761.13
	2288.89
	2077.18
	1941.86
	1589.21
	3379.11
	3288.12
	4621.6
	1846.16
	2059.35
	1893.71
	1926.44
	2064.42
	3050.17
	2630.73
	7268.72
	2703.29
	2831.46
	7264.15
	5976.56
	4189.32
	11742.6
	4376.6
	4899.01
	25171
	16493.7
	11175.9
	11115.9
	6208.51
	26139.7
	9136.86
	23864.3
	14877.8
	16010.4
	11988.7
	9974.71
	13930.9
	673.326
	783.435
	643.165
	660.178
	1047.04
	837.704
	723.357
	1161.3
	1199.42
	735.162
	965.471
	1239.88
	1301.51
	1400.9
	1178
	1785.95
	1636.28
	1982.82
	2387.08
	3081.26
	3110.76
	2984.6
	2446.1
	2182.49
	3581.1
	2174.31
	4214.83
	1920.51
	2360.68
	2716.11
	4439.03
	2536.45
	2946.99
	6350.47
	5733.66
	7224.87
	12174.6
	3746.51
	13484.6
	5897.07
	14944.2
	28552.5
	5888.88
	10025.9
	13489.8
	16013.8
	25363.7
	9994.7
	13203.8
	21128.6
	760.287
	684.392
	869.811
	780.768
	844.999
	807.017
	745.834
	950.391
	1110.54
	1056.31
	924.695
	1710.91
	1984.09
	1143.75
	975.422
	1387.39
	2346.46
	3339
	2150.2
	2958.35
	3513.41
	2385.11
	2349.44
	4219.68
	2331.71
	2262.08
	5625.85
	6273.79
	5055.63
	3645.02
	4990.41
	4483.6
	4588.44
	5369.23
	17385.7
	18552.8
	10335.7
	11976.4
	14882.8
	13486.4
	12170.4
	8651.35
	16983.3
	7984.87
	35954.2
	29835.9
	464.419
	672.641
	664.069
	1019.75
	629.042
	1052.76
	725.225
	776.471
	1024.38
	1135.87
	1509.64
	1052.75
	1085.08
	966.652
	982.738
	1859.16
	3319.29
	1466.75
	1291.07
	1582.73
	2079.12
	1785.29
	1912.99
	3887.01
	3595.74
	2791.02
	2301.72
	4775.74
	2882.95
	4842.64
	2069.86
	2956.04
	4387.2
	5221.1
	2542.51
	5914.11
	4156.54
	5271.29
	4339.27
	7649.41
	5079.4
	5107.53
	6860.11
	21801.1
	4563.88
	17983.5
	9173.39
	18399.1
	16439.1
	9935.43
	15393.3
	21340.5
	13350
	12036.2
	14762
	13404.6
	613.55
	773.903
	713.364
	1062.98
	976.505
	674.101
	944.895
	1016.21
	1202.27
	1278.81
	1051.32
	1021.31
	936.76
	1476.37
	980.204
	1635.48
	1901.88
	1951.05
	2184.65
	1217.18
	1807.1
	1672.48
	1708.99
	3175.24
	2407.03
	2722.56
	2689.28
	3106.96
	3503.81
	2607.54
	3805.09
	3864.88
	2302.28
	3408.93
	3977.49
	4872.52
	7553.25
	4070.58
	11821.2
	11262.2
	7237.24
	5652.66
	11502.9
	5054.07
	25566.8
	8642
	6594.46
	29316.2
	8484.38
	15926.9
	10589.4
	9765.67
	12151.1
	12922.1
	13880.6
	511.19
	607.359
	716.065
	756.892
	517.818
	1255.97
	647.933
	651.126
	956.509
	750.103
	846.52
	1217.14
	1065.04
	829.076
	1195.04
	1110.22
	1571.96
	1460.92
	1206.85
	1128.02
	1185.15
	1259.35
	2345.27
	2424.23
	2938.69
	1990.42
	2727.17
	3966.44
	1797.96
	5688.54
	2753
	2716.38
	2997.38
	3299.57
	3655.33
	3559.54
	3360.79
	12824.2
	5744.58
	8309.69
	7752.46
	14738.9
	8417.87
	21587.5
	9518.45
	9378.47
	19044.1
	7875.34
	15656.3
	17235.9
	17884.9
	821.411
	603.716
	544.775
	873.463
	739.856
	860.05
	790.981
	1108.68
	903.397
	1183.5
	807.747
	1397.5
	1244.05
	1953.85
	1406.59
	1602.55
	1754.46
	2001.63
	2870.49
	2256.89
	2037.29
	2129.03
	3880.18
	2412.56
	2339.51
	5916.48
	3233.94
	4435.35
	4097.68
	5574.44
	3285.62
	7912.45
	3357.58
	6666.89
	5932.8
	4525.28
	4940.49
	3645.24
	4137.98
	11204.4
	4934.94
	5552.85
	11139.3
	9748.78
	5719
	8371.55
	17195.5
	10736
	13401.5
	25409.1
	10399
	13836.4
	18708.5
	18436.4
	539.427
	613.667
	765.582
	595.735
	782.282
	588.316
	931.582
	748.88
	926.263
	1108.56
	812.489
	1398
	1035.98
	1189.82
	1356.82
	1522.67
	1641.86
	1685.15
	2133.49
	1122.95
	1716.96
	3305.11
	1470.07
	1798.04
	1962.12
	1891.41
	1993.6
	2447.91
	2205.01
	2376.16
	3012.03
	3078.97
	2462.84
	5114.01
	5696.89
	6696.95
	5971.05
	7376.27
	3302.74
	3755.49
	6787.17
	4273.71
	15654.2
	12802.5
	10776.4
	12345.4
	11513.8
	14016.5
	8504.27
	7642.3
	6893.7
	11125.9
	7420.18
	21649.9
	8415.61
	16096.4
	385.925
	666.652
	690.207
	578.631
	919.259
	761.702
	614.169
	1052.63
	880.412
	1303.14
	819.248
	935.924
	1449.82
	1008.95
	1439.21
	1385.15
	1941.17
	1112.26
	1550.4
	1989.4
	1788.48
	1903.42
	1713.05
	2229.51
	3154.62
	3494.44
	1585.54
	3968.17
	3508.4
	3720
	2736.76
	7068.91
	5637.79
	7880.97
	6153.17
	3397.4
	3626.73
	7995.61
	5541.52
	5324.16
	13410.7
	9084.78
	13744.4
	15262.7
	11630.6
	14373.9
	9508.05
	23759.4
	10768.1
	10871.4
	9421.54
	19115.5
	10162.2
	384.216
	815.658
	648.941
	766.109
	589.855
	747.504
	939.003
	945.267
	999.122
	2096.9
	1634.5
	1085.87
	1938.15
	1163.02
	1725.43
	1759.27
	1485.71
	1942.62
	1579.07
	3631.49
	2399.85
	2240.61
	2287.03
	3466.27
	4317.03
	2043.81
	4708.74
	2153.32
	4937.92
	2978.11
	7941.25
	2883
	10132
	10654.2
	4213.24
	12686.8
	8560.46
	11314.4
	8595.78
	7055.19
	5542.23
	20761.4
	8348.48
	19243.4
	14910.1
	14397.9
	15845.5
	13209.9
	517.707
	483.548
	598.867
	886.576
	787.851
	667.305
	801.532
	708.511
	1134.95
	1227.54
	894.761
	1167.44
	1723.8
	1862
	2031.79
	1346.17
	2119.89
	2021.45
	2067.17
	2239.66
	2350.95
	2283.7
	5163.67
	2479.13
	5484.87
	4110.31
	3438.4
	2223.55
	4707.86
	4588.15
	2535.49
	5883.46
	6155
	3872.11
	8430.61
	13173.7
	15663.7
	4652.89
	9629.81
	5351.91
	14521
	16596.5
	9210.84
	13113.3
	9093.32
	8005.86
	21401.5
	11821.6
	19943.8
	18136.8
	873.035
	505.826
	556.861
	795.379
	572.662
	800.417
	649.24
	718.293
	820.486
	876.96
	879.598
	894.821
	1063.96
	1027.72
	1326.58
	1200.77
	1742.56
	1046.31
	1074.34
	1422.05
	1240.69
	1231.7
	3407.49
	1275.23
	2636.85
	1218.61
	1248.1
	1426.66
	2661.6
	1646.03
	4272.93
	2769.54
	3528.58
	3453.48
	2549.72
	4349.09
	2833.02
	8856.3
	8251.91
	8329.7
	9071.08
	5237.57
	6044.91
	11382.6
	7432.76
	14650.7
	5603.49
	10657.6
	8981.06
	8035.27
	7747.87
	8371.77
	14240
	11619.1
	19109.1
	11953.8
	9457.91
	9198.17
	10018.3
	501.471
	497.465
	625.483
	643.938
	666.301
	771.124
	908.182
	875.439
	788.581
	1407.43
	981.983
	1588.92
	1328.01
	1553.83
	1530.42
	1526.44
	1423.99
	1235.06
	2719.96
	1063.32
	3268.5
	1458.62
	2103.71
	1844.92
	1867.09
	3616.15
	3540.08
	3796.8
	4406.14
	4396.5
	5184.97
	2926.55
	5679.48
	5593.64
	4252.44
	5927.56
	15000.4
	5339.5
	3930.17
	7318.05
	13296.6
	5479.31
	19660.6
	8798.24
	21968.9
	21867.1
	8360.23
	11428.8
	18239.1
	9285.51
	11537.2
	12956.6
	18959.3
	507.293
	754.02
	577.744
	843.068
	1251.92
	1128.27
	1009.77
	1330.76
	1480.97
	1550.17
	1247.5
	1956.19
	1985.26
	1802.89
	1084.54
	1499.74
	1278.63
	1877.16
	1944.39
	2879.34
	2167.57
	2275.14
	2039.86
	4549.3
	3044.93
	1849.1
	5960.91
	4632.76
	3601.75
	5636.18
	3552.6
	4558.2
	4474.33
	3446.92
	4390.04
	5177.53
	7049.69
	8062.88
	4840.92
	7406.91
	5764.6
	14929
	12626
	15337.3
	6599.82
	13382.6
	23012.5
	9269.53
	15167.8
	27967.5
	12147.9
	571.855
	527.015
	751.568
	829.726
	757.636
	782.799
	933.019
	927.577
	913.284
	1164.48
	1046.74
	726.519
	1064.52
	987.984
	1245.58
	1353.7
	1685.79
	1929.09
	1776.12
	1366.86
	1454.73
	2259.07
	1678.75
	2676.2
	1842.15
	2247.65
	2775.42
	3878.8
	2786.37
	2701.93
	3948.18
	2114.87
	3053.97
	3235.32
	4750.69
	4254.43
	5962.49
	3618.32
	8158.05
	9408.89
	3938.64
	14761.6
	9513.04
	14599.9
	12132.2
	5754
	20691.7
	7892.85
	18879
	10294.6
	10559.3
	8129.49
	28544.3
	11347.4
	16605.9
	608.686
	677.187
	842.2
	618.153
	771.828
	792.91
	997.125
	1083.07
	699.389
	928.75
	1087.12
	850.705
	1288.85
	1290.28
	1858.82
	1250.36
	2121.16
	2080.05
	1794.75
	1583.46
	1608.22
	2174.32
	2564.53
	2491.35
	1642.36
	4006.31
	4375.41
	2155.36
	7134.89
	2722.58
	5470.01
	2732.32
	3222.13
	3606.07
	2502.02
	4763.6
	9429.48
	4615.3
	5490.83
	8752.83
	8136.26
	6286.4
	16084.4
	12963.1
	4946.62
	8454.96
	14220.1
	8091.45
	30600.7
	14864.7
	8818.47
	15684.2
	13019.6
	15647.5
	643.995
	747.914
	557.216
	663.316
	639.158
	605.085
	950.505
	828.754
	839.619
	791.62
	968.936
	1121.66
	801.357
	1733.02
	1032.38
	2160.95
	2128.44
	1444.77
	1816.72
	2894.09
	1770.79
	3315.42
	2442.47
	2130.96
	4407.26
	2151.78
	3468.77
	3138.53
	7011.77
	5745.82
	8843.36
	2354.8
	3372.53
	5897.47
	7556.34
	3551.69
	3985.34
	4354.23
	5409.14
	3975.72
	13419.5
	15416.6
	5614.08
	10236.6
	11477.8
	10680.3
	16298.7
	9320.59
	8813.95
	10514.6
	8631.69
	9618.9
	9612.08
	721.775
	706.732
	684.722
	893.111
	689.654
	707.344
	1143.16
	1353.05
	1183.24
	1233.47
	1079.42
	1452.1
	1147.04
	1324.09
	1987.45
	1971.67
	1301.37
	1441.34
	2410.05
	1782.54
	1337.38
	2369.92
	2203.02
	1976.34
	1751.78
	2676.57
	4871.1
	4737.55
	3000.81
	2521.29
	4342.42
	5533.59
	5952.08
	5526.17
	5984.91
	10877.8
	4057.99
	8101.1
	6850.59
	13367.1
	9586.97
	6529.39
	9029.25
	9606.14
	9099.43
	10791.5
	7513.36
	8125.44
	7156.35
	9229.22
	10610.5
	18546.4
	30964.3
	16437
	492.539
	619.905
	744.133
	680.97
	773.762
	991.626
	709.61
	1274.74
	844.987
	1215.23
	1213.31
	1216.54
	1166.81
	1118.34
	1757.91
	1910.8
	1846.48
	1713.6
	2546.58
	2293.48
	1618.3
	1760.7
	3120.29
	5715.54
	3467.94
	2728.81
	5528.23
	3560.09
	2982.17
	4154.28
	5512
	5983.14
	4324.47
	8370.25
	3586.23
	7974.47
	11287.6
	3666.74
	7038.68
	14210.9
	8184.13
	6018.08
	13506
	26235.4
	7427
	9189.15
	8957.22
	12987
	20900.2
	16213.1
	28868.6
	11654.2
	603.351
	602.411
	602.828
	684.465
	693.101
	1003.08
	1211.35
	1210.06
	1140.6
	873.371
	1395.57
	1430.61
	912.727
	2246.17
	1425.65
	2230.43
	1296.95
	2440.18
	2233.91
	1847.97
	3813.66
	3453.93
	2871.28
	4433.99
	5401.54
	2023.88
	4721.54
	6336.49
	2474.06
	5461.86
	5522.75
	4819.56
	9369.16
	12814.6
	3723.57
	13955
	13170.7
	5017.28
	7400.32
	7452.74
	10549.2
	20466.4
	21610.7
	11780
	14619.6
	19201.3
	632.776
	701.523
	627.707
	841.49
	873.249
	831.184
	681.001
	944.308
	1091.09
	843.051
	1261.8
	1930.66
	1039.42
	1531.51
	2004.88
	1731.65
	1191.37
	2825.2
	1605.82
	2834.16
	2220.85
	3152.81
	4130.53
	2010.94
	1701.06
	2870.08
	1956.57
	2227.49
	1969.06
	6270.91
	5668.21
	2194.84
	2824.46
	2682.73
	3689.87
	6290.47
	4485.34
	3970.9
	3437.58
	3577.89
	10403.8
	16083.2
	9299.74
	10125.2
	8991.79
	20599.2
	6974.95
	9005.02
	12007.9
	9069.53
	19726.5
	16795.8
	14188.8
	11182.2
	9728.81
	716.279
	645.244
	971.365
	699.769
	745.871
	546.974
	757.146
	553.678
	708.839
	1010.73
	1248.13
	917.789
	983.891
	1170.1
	1064.64
	1314.38
	1223.5
	1505.22
	1654.03
	1211.09
	1193.32
	2000.01
	1358.75
	1444.36
	1512.27
	2195.59
	1982.47
	1743.43
	3357.31
	1733.37
	3117.91
	5638.9
	4022.51
	4692.32
	4283.83
	4874.81
	2844.63
	5313.04
	5508.91
	4812.24
	4516.29
	6095.86
	8663.11
	6156.68
	3904.33
	16271.6
	6485.29
	5128.03
	15068.6
	11333
	6669.17
	9416.51
	30589.9
	12277.7
	9696.21
	12412.4
	11860.9
	879.659
	580.277
	845.309
	735.811
	791.032
	724.55
	990.232
	820.07
	1077.53
	1212.99
	2112.72
	931.828
	1283.34
	1273.47
	1496.38
	1767.91
	1219.97
	1452.55
	2413.12
	1071.5
	1575.27
	2989.11
	3077.33
	3109.45
	2791.5
	1909.59
	1833.75
	1920.06
	3204.7
	6646.42
	1863.04
	5678.81
	2220.74
	6552.21
	2684.17
	6366.35
	4562.79
	13200.2
	3359.6
	5974.18
	8168.31
	7116.51
	7345.93
	22188.7
	5740.9
	5973.78
	20117.6
	17221.5
	7147.23
	13704.5
	21607.7
	10953.6
	9631.21
	15283.1
	627.246
	555.816
	719.916
	1143.9
	708.205
	998.78
	1209.88
	1582.84
	1184.32
	793.845
	1477.08
	1271.8
	1688.95
	1287.93
	2125.17
	1426.27
	1230.64
	1265.54
	1929.28
	2674
	2712.08
	1914.4
	2022.3
	2526.61
	3422.67
	1738.27
	2434.74
	3641.41
	2514.96
	3128.72
	3646.6
	2687.06
	5375.97
	4016.12
	3017.37
	4585.49
	3132.06
	6703.35
	4108.13
	3388.29
	5086.57
	12769.2
	11478.1
	11844.9
	28224.4
	7859.58
	10131.2
	9304.15
	8332.16
	8236.34
	20337.9
	8928.95
	11821.5
	10215.5
	9099.61
	638.086
	509.026
	670.242
	625.088
	575.625
	1020.3
	798.465
	850.609
	1242.56
	952.57
	942.645
	1018.52
	1521.01
	1734.74
	1001.03
	1046.71
	1795.45
	1127.97
	1601.66
	1658.52
	1798.47
	1956.68
	1738.22
	1514.75
	1449.32
	1990.89
	2867.33
	2295.38
	2016.37
	1936.04
	3447.9
	5167.12
	3369.63
	3279.27
	2922.79
	5880.17
	3638.66
	2823.52
	7495.46
	2836.93
	8010.9
	8980.89
	3402.89
	4738.08
	7736.92
	14756.6
	6263.17
	8883.51
	5493
	9867.49
	6287.77
	22949.2
	17513.7
	24673.2
	16847.9
	8240.83
	13041.2
	716.789
	477.482
	600.56
	735.7
	879.604
	641.849
	577.058
	796.002
	819.074
	755.302
	847.657
	764.758
	1228.14
	896.327
	1162.76
	1942.99
	1515.23
	1350.8
	1055.12
	2277.23
	1694.17
	1503.05
	1680.95
	2851.5
	2233.83
	1480.3
	1881.61
	3702.97
	1713.57
	3913.19
	3390.89
	4134.86
	2405.68
	3354.36
	3347.49
	3096.61
	7505.69
	8542.42
	4086.96
	7194.07
	5868.33
	8392.95
	15937.3
	9234.41
	11197.2
	10006
	11657.1
	10681.2
	6327.96
	8897.84
	8279.4
	9374.84
	10231
	19936.2
	8999.63
	11796.9
	9189.32
	507.546
	863.059
	653.476
	787.625
	1026.16
	835.88
	1074.36
	901.9
	934.161
	1758.15
	1045.53
	1250.4
	1130.62
	1828.31
	1732.18
	1936.9
	2283.62
	1656.56
	4319.15
	1458.61
	2023.96
	3304.96
	2919.08
	2147.58
	6715.38
	6437.2
	2399.52
	5853.33
	9659.04
	6872.52
	6434.55
	3589.49
	3635.89
	9050.45
	3428.89
	15878.2
	4718.94
	16605.4
	16175.6
	21545.4
	7403.74
	8400.01
	8730.02
	8479.85
	31717
	8505.24
	13094.1
	934.5
	885.326
	663.945
	734.1
	757.313
	774.691
	939.244
	1093.43
	1160.71
	1121.22
	779.046
	1012.73
	1032.31
	1466.71
	1465.6
	1383.23
	1283.36
	1616.53
	1397.99
	1515.64
	3361.33
	1681.5
	1546.19
	2328.1
	2596.49
	2979.96
	2480.53
	2176.32
	3269.97
	2869.02
	2914.5
	3035.05
	3136.01
	4985.29
	2219.39
	2835.67
	7997.38
	10581.2
	7856.46
	7623.84
	8442.92
	7975.58
	5628.91
	7063.42
	25613
	7383.75
	8475.52
	8565.74
	11376.3
	7974.38
	15092.1
	12155
	12714
	11284.7
	633.821
	591.563
	722.426
	709.379
	610.509
	610.802
	949.294
	968.45
	729.717
	830.242
	1063.85
	1025.33
	782.531
	1158.31
	1088.42
	1011.53
	1871.66
	1922.9
	2651.12
	1245.63
	1995.71
	1810.35
	1859.17
	1441.64
	2094.86
	1491.05
	4550
	2095.21
	4406.6
	3602.65
	3630.17
	4917.4
	3015.37
	6160.09
	5893.09
	5217.68
	4426.01
	8420.4
	3167.14
	3479.56
	10032.8
	4052.1
	10940.2
	4417.84
	5773.5
	8891.54
	12828.4
	23085.7
	9530.57
	28748.2
	14217.4
	827.192
	516.8
	544.242
	582.276
	920.2
	923.018
	1084.58
	854.827
	1254.94
	1083.42
	894.49
	1247.06
	1438.73
	2036.58
	1225.18
	1274.28
	1135.46
	2064.36
	4055.85
	1934
	1736.85
	2437.65
	2033.56
	2685.61
	2269.56
	2417.35
	2114.77
	2345.32
	2357.99
	3583.34
	2209.7
	3642.71
	6483.92
	2767.56
	4967.89
	9201.82
	3809.65
	8206.66
	7092.61
	4724.47
	7255.28
	4799.24
	12637.6
	5358.45
	11310.6
	6554.8
	6990.9
	7466.36
	8149.46
	10057.4
	6645.26
	35164.8
	15486.8
	15779.1
	12110.4
	15836.6
	527.274
	611.792
	784.624
	607.815
	842.001
	1234.08
	958.665
	780.338
	1085.09
	855.415
	998.97
	1272.14
	891.743
	2009.94
	1749.12
	1382.89
	1516.32
	2413.8
	2250.97
	2297.8
	1342.4
	1751.89
	1610.23
	2507.69
	3504.12
	2005.55
	3403.64
	2960.38
	4307.13
	3612.43
	3483.59
	5914.16
	4252.65
	5373.4
	5707.81
	6672.9
	7340.42
	9651.11
	5193.23
	20620.4
	4705.24
	10619.9
	16241.2
	28508.8
	10551
[truncated: 5,880 more rows]

## Sheet: Figure 7a
	Number of sides	Relative average area per number of sides	Standard error on relative average area
	4	0.54559	0.0148988
	5	0.787317	0.0214998
	6	1.0234	0.0279468
	7	1.21588	0.0332029
	8	1.37535	0.0375576

## Sheet: Figure 7b
	Number of sides	Experimental probability of side number	Computational probability of side number	Standard error of computational probability of side number
	4	2.95	2.00299	0.0546972
	5	27.9	28.5071	0.778464
	6	45.72	45.3872	1.23942
	7	20.12	20.1107	0.549179
	8	3.18	3.59832	0.098262

## Sheet: Figure 8a
	Time	Anterior area
	0	12324.4
	0.0671262	12083.7
	0.134252	12093.5
	0.201379	12119.8
	0.268505	12128.2
	0.335631	12133.8
	0.402757	12145.2
	0.469883	12177.8
	0.53701	12127.9
	0.604136	12017.9
	0.671262	11985.5
	0.738388	11890.1
	0.805514	11891.7
	0.872641	11966.7
	0.939767	11959.6
	1.00689	12056.2
	1.07402	12071.8
	1.14115	12097.9
	1.20827	12136.8
	1.2754	12839.3
	1.34252	12842.6
	1.40965	12852.4
	1.47678	12853.8
	1.5439	12923.8
	1.61103	12921.9
	1.67815	12945.4
	1.74528	13240
	1.81241	13296.7
	1.87953	14108.6
	1.94666	14088
	2.01379	14085.8
	2.08091	14123.1
	2.14804	14110.8
	2.21516	14122.1
	2.28229	14385.7
	2.34942	14396.1
	2.41654	14374.7
	2.48367	14481.8
	2.5508	14530.3
	2.61792	15428.2
	2.68505	15397
	2.75217	15380.3
	2.8193	15413.6
	2.88643	15412.8
	2.95355	15402.7
	3.02068	15408.2
	3.08781	15452.9
	3.15493	15487
	3.22206	16485.2
	3.28918	16473.1
	3.35631	16463.2
	3.42344	16478.6
	3.49056	16470.2
	3.55769	16562.9
	3.62481	16526.7
	3.69194	16582.3
	3.75907	16626.7
	3.82619	16610.8
	3.89332	16940.6
	3.96045	16944.3
	4.02757	18153.1
	4.0947	18138.8
	4.16182	18154.2
	4.22895	18130.1
	4.29608	18115.4
	4.3632	18125.2
	4.43033	18123.7
	4.49746	18120.6
	4.56458	18148.2
	4.63171	18119.2
	4.69883	18114.1
	4.76596	18096.6
	4.83309	18112.6
	4.90021	18117.7
	4.96734	18052.3
	5.03446	18110.6
	5.10159	18068.1
	5.16872	18052.1
	5.23584	18323.6
	5.30297	18359.1
	5.3701	18306.9
	5.43722	19355.4
	5.50435	19351.5
	5.57147	19349.6
	5.6386	19325.6
	5.70573	19314.4
	5.77285	19240.4
	5.83998	19244.5
	5.90711	19289.3
	5.97423	19262.9
	6.04136	19290.5
	6.10848	19243.4
	6.17561	19248.1
	6.24274	20327.3
	6.30986	20321.5
	6.37699	20356.3
	6.44412	20364.8
	6.51124	21446.5
	6.57837	21441.6
	6.64549	21446.3
	6.71262	21356
	6.77975	21346.9
	6.84687	21345.6
	6.914	21327.2
	6.98112	21335.1
	7.04825	21269.5
	7.11538	21303.3
	7.1825	21278.5
	7.24963	21324.3
	7.31676	21332.4
	7.38388	21298.6
	7.45101	21333.7
	7.51813	21354.2
	7.58526	21315.7
	7.65239	21429.7
	7.71951	21452.2
	7.78664	21630.3
	7.85377	21641.4
	7.92089	21598.3
	7.98802	21633.5
	8.05514	21592.1
	8.12227	21602.5
	8.1894	21624.3
	8.25652	21632.3
	8.32365	21590.7
	8.39077	21647.9
	8.4579	21718.3
	8.52503	21712.2
	8.59215	21691
	8.65928	23564.4
	8.72641	23513.4
	8.79353	23495.2
	8.86066	23466.2
	8.92778	23453.5
	8.99491	23455.4
	9.06204	23413.2
	9.12916	23380.2
	9.19629	23393.3
	9.26342	23431.9
	9.33054	23431.3
	9.39767	23422.8
	9.46479	23480.5
	9.53192	23453.3
	9.59905	23400.9
	9.66617	23415.7
	9.7333	26075.4
	9.80043	26105.4
	9.86755	26071.7
	9.93468	26041.5
	10.0018	26045.8
	10.0689	26045.1
	10.1361	26032
	10.2032	25993.4
	10.2703	25989.8
	10.3374	25919.1
	10.4046	25902.1
	10.4717	25906.8
	10.5388	25912.9
	10.6059	25883.6
	10.6731	25883.9
	10.7402	25966
	10.8073	25952.7
	10.8744	25937.9
	10.9416	25895.2
	11.0087	25896.9
	11.0758	26023
	11.1429	26067.1
	11.2101	27469.4
	11.2772	27391.5
	11.3443	27372.6
	11.4115	27353.7
	11.4786	27288.9
	11.5457	27268.3
	11.6128	27277.5
	11.68	27243.9
	11.7471	27248.4
	11.8142	27342.9
	11.8813	27310.7
	11.9485	29666.2
	12.0156	29576.5
	12.0827	29598.5
	12.1498	29554.3
	12.217	29461.5
	12.2841	29423.4
	12.3512	29419.9
	12.4183	29415.9
	12.4855	29351.6
	12.5526	29359.7
	12.6197	29373.7
	12.6869	29332.5
	12.754	29317.8
	12.8211	29331.8
	12.8882	29312.7
	12.9554	29274.7
	13.0225	29304.2
	13.0896	29344.2
	13.1567	29282.4
	13.2239	29769.2
	13.291	29741.4
	13.3581	29719.1
	13.4252	29699.5
	13.4924	29687.4
	13.5595	29750.3
	13.6266	29726.7
	13.6937	29714.8
	13.7609	29729.4
	13.828	29708.6
	13.8951	29713.7
	13.9622	29749.1
	14.0294	29728.5
	14.0965	29720.5
	14.1636	31791.2
	14.2308	31701.3
	14.2979	31683.7
	14.365	31643.1
	14.4321	31581.4
	14.4993	31576.3
	14.5664	31516.3
	14.6335	31495
	14.7006	31452.2
	14.7678	31426.6
	14.8349	31360.7
	14.902	31364.1
	14.9691	31363.5
	15.0363	34101.4
	15.1034	34129
	15.1705	34090.8
	15.2376	34060.3
	15.3048	34080.3
	15.3719	34042
	15.439	33949.2
	15.5062	33926.7
	15.5733	33965
	15.6404	33960.8
	15.7075	33934.3
	15.7747	33857.1
	15.8418	33829.6
	15.9089	33839
	15.976	33816.3
	16.0432	33830.6
	16.1103	33785.6
	16.1774	33767.4
	16.2445	33797.8
	16.3117	33778
	16.3788	33794.4
	16.4459	33719.5
	16.513	33774.6
	16.5802	33762.7
	16.6473	33746.9
	16.7144	34182
	16.7815	34137.8
	16.8487	34126.5
	16.9158	34107.6
	16.9829	34132
	17.0501	34115
	17.1172	34066.4
	17.1843	34054.1
	17.2514	36789.6
	17.3186	36617.4
	17.3857	36545.9
	17.4528	36501.8
	17.5199	36506.5
	17.5871	36419
	17.6542	36371.9
	17.7213	36343.5
	17.7884	36276.2
	17.8556	36286.7
	17.9227	36273
	17.9898	36280.4
	18.0569	36204
	18.1241	36167.3
	18.1912	36109
	18.2583	36087.6
	18.3255	36099.6
	18.3926	36040.7
	18.4597	36027.6
	18.5268	38995.6
	18.594	38915.7
	18.6611	38830.2
	18.7282	38767.2
	18.7953	38750.4
	18.8625	38664
	18.9296	38578.4
	18.9967	38549.5
	19.0638	38518.9
	19.131	38483.5
	19.1981	38434.9
	19.2652	38454.6
	19.3323	38365.8
	19.3995	38347.8
	19.4666	38343.8
	19.5337	38370.5
	19.6009	38313.4
	19.668	38322.3
	19.7351	38337
	19.8022	38246.6
	19.8694	38312.1
	19.9365	38265.7
	20.0036	38252.6
	20.0707	38179.7
	20.1379	38196.8
	20.205	38277.3
	20.2721	38290.4
	20.3392	38324.5
	20.4064	38732.1
	20.4735	38718.8
	20.5406	38698
	20.6077	38698.8
	20.6749	38655.1
	20.742	38669.7
	20.8091	38657
	20.8762	42366.8
	20.9434	42280.2
	21.0105	42217.5
	21.0776	42163.2
	21.1448	42092.8
	21.2119	42101.2
	21.279	42084.7
	21.3461	42050.3
	21.4133	41999.1
	21.4804	41932.8
	21.5475	41867.5
	21.6146	41733.4
	21.6818	41719.4
	21.7489	41679.1
	21.816	41723.5
	21.8831	41690.2
	21.9503	41714.1
	22.0174	41690.4
	22.0845	41645.9
	22.1516	41670.4
	22.2188	41618.6
	22.2859	41646.1
	22.353	41614.3
	22.4202	41550.4
	22.4873	41500.3
	22.5544	44767.4
	22.6215	44655
	22.6887	44550.6
	22.7558	44492.5
	22.8229	44402.5
	22.89	44377
	22.9572	44319.3
	23.0243	44302.3
	23.0914	44207.3
	23.1585	44100.8
	23.2257	44072.9
	23.2928	44000.1
	23.3599	43961.4
	23.427	43875.3
	23.4942	43807.5
	23.5613	43727.8
	23.6284	43694.2
	23.6955	43652.1
	23.7627	43540.5
	23.8298	43525.7
	23.8969	43497.3
	23.9641	43774.3
	24.0312	43711
	24.0983	43693.7
	24.1654	43619.7
	24.2326	43534.4
	24.2997	43471.1
	24.3668	43522.8
	24.4339	43428.2
	24.5011	43441.9
	24.5682	43412.4
	24.6353	43399.9
	24.7024	43271.6
	24.7696	43276
	24.8367	43215.4
	24.9038	43166.4
	24.9709	43197.6
	25.0381	43224.2
	25.1052	43181
	25.1723	43139.9
	25.2395	43065.2
	25.3066	43003.3
	25.3737	42993.3
	25.4408	46675.4
	25.508	46613.4
	25.5751	46480.3
	25.6422	46388.2
	25.7093	46362
	25.7765	46343.4
	25.8436	46274.2
	25.9107	46242
	25.9778	46235.5
	26.045	46210.3
	26.1121	46113.8
	26.1792	46064.3
	26.2463	46022.6
	26.3135	45941.8
	26.3806	45905.9
	26.4477	45814.4
	26.5148	45789.3
	26.582	45690.8
	26.6491	45696.4
	26.7162	45631.4
	26.7834	45580
	26.8505	45554
	26.9176	45470.6
	26.9847	45499.1
	27.0519	45467.7
	27.119	45476.7
	27.1861	45370.6
	27.2532	45410.8
	27.3204	45384
	27.3875	45368.9
	27.4546	45308.3
	27.5217	45266.1
	27.5889	45220.7
	27.656	45171.6
	27.7231	45122.2
	27.7902	45071.1
	27.8574	45048.4
	27.9245	45024.1
	27.9916	45128.3
	28.0588	45078.6
	28.1259	45005.1
	28.193	44962.2
	28.2601	44972.9
	28.3273	44953.7
	28.3944	44882.1
	28.4615	44802.9
	28.5286	44837.2
	28.5958	44843.2
	28.6629	44824.4
	28.73	44819.5
	28.7971	44771.3
	28.8643	44720.8
	28.9314	44703.1
	28.9985	44702.7
	29.0656	44680.4
	29.1328	44617
	29.1999	44666.4
	29.267	44638.6
	29.3341	50452.2
	29.4013	50418.1
	29.4684	50313.3
	29.5355	50214.4
	29.6027	50185.6
	29.6698	50108.8
	29.7369	50003.4
	29.804	49911.2
	29.8712	49874.2
	29.9383	49844.4
	30.0054	49774.6
	30.0725	49694.1
	30.1397	49668.3
	30.2068	49564.8
	30.2739	49515.8
	30.341	49444.4
	30.4082	49357.8
	30.4753	49318.8
	30.5424	49240.5
	30.6095	49230
	30.6767	49163.8
	30.7438	49085.8
	30.8109	48979.8
	30.8781	48943.7
	30.9452	48900.3
	31.0123	48778.1
	31.0794	48678.8
	31.1466	48669.4
	31.2137	48580.8
	31.2808	48519.1
	31.3479	48479.1
	31.4151	48430.5
	31.4822	48396.9
	31.5493	48318
	31.6164	48249.1
	31.6836	48172.5
	31.7507	48122.7
	31.8178	48076.3
	31.8849	48048.1
	31.9521	47989
	32.0192	47971
	32.0863	47899.3
	32.1534	47841
	32.2206	47799.2
	32.2877	47725.3
	32.3548	47732.4
	32.422	47660.2
	32.4891	47624.4
	32.5562	47618
	32.6233	47513.3
	32.6905	47497.2
	32.7576	47450.8
	32.8247	47402.3
	32.8918	47336.1
	32.959	49753.5
	33.0261	49673.3
	33.0932	49566
	33.1603	49510.6
	33.2275	49439
	33.2946	49358.6
	33.3617	49320.2
	33.4288	49211.2
	33.496	49120.3
	33.5631	49018.9
	33.6302	48908.6
	33.6974	48838.6
	33.7645	48736
	33.8316	48664.5
	33.8987	48658.2
	33.9659	48598
	34.033	48513.2
	34.1001	48470.7
	34.1672	48387.9
	34.2344	48325.4
	34.3015	48273.8
	34.3686	48227.7
	34.4357	48138.7
	34.5029	48074.8
	34.57	47973.6
	34.6371	48427.3
	34.7042	48308.6
	34.7714	48246.1
	34.8385	48215.4
	34.9056	48177.7
	34.9727	48132.9
	35.0399	48113.7
	35.107	48038.3
	35.1741	47976.7
	35.2413	47897.3
	35.3084	47867.5
	35.3755	47760.9
	35.4426	47738.8
	35.5098	47804.9
	35.5769	47682
	35.644	47640.8
	35.7111	47525.6
	35.7783	47433.4
	35.8454	47409.3
	35.9125	47351.8
	35.9796	47311.3
	36.0468	47219.8
	36.1139	47231
	36.181	47211.5
	36.2481	47125.6
	36.3153	47042.3
	36.3824	47004.1
	36.4495	46957.6
	36.5167	46919.8
	36.5838	46918.6
	36.6509	46880.5
	36.718	46781.3
	36.7852	46935.9
	36.8523	46814.8
	36.9194	46774.8
	36.9865	46728.7
	37.0537	46633.6
	37.1208	46560.4
	37.1879	46529.5
	37.255	46551.2
	37.3222	46533.5
	37.3893	46445.9
	37.4564	46392
	37.5235	46373.8
	37.5907	46346.9
	37.6578	46287.4
	37.7249	46188
	37.7921	51954.1
	37.8592	51835
	37.9263	51753.3
	37.9934	51740.2
	38.0606	51602.5
	38.1277	51560.4
	38.1948	51440.5
	38.2619	51350.5
	38.3291	51319.1
	38.3962	51218.1
	38.4633	51128.2
	38.5304	51075.9
	38.5976	50949.1
	38.6647	50878.8
	38.7318	50805.1
	38.7989	50736
	38.8661	50601
	38.9332	50549.3
	39.0003	50432.5
	39.0674	50345.7
	39.1346	50300.3
	39.2017	50205.5
	39.2688	50119.3
	39.336	50022.1
	39.4031	49934.9
	39.4702	49861.9
	39.5373	49821.6
	39.6045	49752.7
	39.6716	49661.9
	39.7387	49604.9
	39.8058	49573.5
	39.873	49407.4
	39.9401	49303.4
	40.0072	49263.6
	40.0743	49171.2
	40.1415	49036
	40.2086	49005.3
	40.2757	48890.9
	40.3428	48824.2
	40.41	48740.9
	40.4771	48659.5
	40.5442	48614.7
	40.6114	48529.8
	40.6785	48443.2
	40.7456	48408.7
	40.8127	48295.1
	40.8799	48240.7
	40.947	48183.1
	41.0141	48142
	41.0812	48086.2
	41.1484	47992.4
	41.2155	47987.9
	41.2826	47919.5
	41.3497	47806.2
	41.4169	47644.7
	41.484	47550.7
	41.5511	47558.7
	41.6182	47502.1
	41.6854	47449.6
	41.7525	47416.8
	41.8196	47353.8
	41.8867	47319.4
	41.9539	47221.2
	42.021	47164.5
	42.0881	47102.8
	42.1553	47009.5
	42.2224	46952.7
	42.2895	46939.7
	42.3566	46820.4
	42.4238	46694.5
	42.4909	46610.2
	42.558	46535.6
	42.6251	46476.2
	42.6923	46376
	42.7594	46288.8
	42.8265	46258.5
	42.8936	46249
	42.9608	46203.4
	43.0279	46181.6
	43.095	46094.2
	43.1621	45989.6
	43.2293	45890.7
	43.2964	45839.4
	43.3635	45755.9
	43.4307	45745.3
	43.4978	45677.1
	43.5649	45615.1
	43.632	45588.6
	43.6992	45548.3
	43.7663	45480.1
	43.8334	45414.2
	43.9005	45397
	43.9677	45315.8
	44.0348	45216.2
	44.1019	45175.6
	44.169	45092.3
	44.2362	45086.3
	44.3033	45022.6
	44.3704	44994.6
	44.4375	44958.6
	44.5047	44914.9
	44.5718	44847
	44.6389	44792.1
	44.706	49294.8
	44.7732	49224.5
	44.8403	49092.4
	44.9074	48997.8
	44.9746	48911.8
	45.0417	48859.1
	45.1088	48765.6
	45.1759	48673.1
	45.2431	48592
	45.3102	48522.6
	45.3773	48428.3
	45.4444	48347
	45.5116	48247.1
	45.5787	48202.4
	45.6458	48064.4
	45.7129	47995.2
	45.7801	47909
	45.8472	47805.9
	45.9143	47732.5
	45.9814	47693.6
	46.0486	47596.5
	46.1157	47509.5
	46.1828	47425.3
	46.25	47296
	46.3171	47223.2
	46.3842	47147.1
	46.4513	47027.8
	46.5185	46946.1
	46.5856	46872.2
	46.6527	46827.3
	46.7198	46664.4
	46.787	46662
	46.8541	46588.5
	46.9212	46494.3
	46.9883	46389.5
	47.0555	46312.7
	47.1226	46254.2
	47.1897	46183.7
	47.2568	46072.8
	47.324	45982.2
	47.3911	45918.3
	47.4582	45803.7
	47.5253	45770.6
	47.5925	45647.1
	47.6596	45546.2
	47.7267	45437.6
	47.7939	45375.9
	47.861	45294.6
	47.9281	45215.7
	47.9952	45111.3
	48.0624	45026
	48.1295	44927.9
	48.1966	44863.5
	48.2637	44794.2
	48.3309	44743.7
	48.398	44627.7
	48.4651	44578.6
	48.5322	44466.6
	48.5994	44341.4
	48.6665	44281.8
	48.7336	44190.1
	48.8007	44118.8
	48.8679	44052.9
	48.935	43932.3
	49.0021	43901
	49.0693	43799.5
	49.1364	43715.9
	49.2035	43665.9
	49.2706	43604.9
	49.3378	43533.1
	49.4049	43417.6
	49.472	43295.4
	49.5391	43232.4
	49.6063	43147.6
	49.6734	43119.1
	49.7405	43030.9
	49.8076	42959.6
	49.8748	42825.7
	49.9419	42797.6
	50.009	42672.9
	50.0761	42597.1
	50.1433	42560.8
	50.2104	42499.9
	50.2775	42408.2
	50.3446	42338.7
	50.4118	42213.9
	50.4789	42157.8
	50.546	42082.4
	50.6132	41972.4
	50.6803	41942.7
	50.7474	41802.9
	50.8145	41760.4
	50.8817	41693.6
	50.9488	41502.9
	51.0159	41488.7
	51.083	41406.7
	51.1502	41285.7
	51.2173	41198.3
	51.2844	41198.6
	51.3515	41146.2
	51.4187	41031.1
	51.4858	40930.8
	51.5529	40817.1
	51.62	40762.5
	51.6872	40712.3
	51.7543	40646.3
	51.8214	40487.9
	51.8886	40436.5
	51.9557	40373.3
	52.0228	40330.7
	52.0899	40284.3
	52.1571	40190.4
	52.2242	40088.1
	52.2913	40019.3
	52.3584	39942.5
	52.4256	39836.4
	52.4927	39763.6
	52.5598	39657.5
	52.6269	39602.9
	52.6941	39521.8
	52.7612	39447.2
	52.8283	39382.1
	52.8954	39304.3
	52.9626	39246.7
	53.0297	39174
	53.0968	39125.6
	53.1639	39039.7
	53.2311	38952
	53.2982	38876.4
	53.3653	38782
	53.4325	38724.6
	53.4996	38640.4
	53.5667	38582.9
	53.6338	38464.3
	53.701	38363.6
	53.7681	38262.9
	53.8352	38216.7
	53.9023	38168.1
	53.9695	38100.9
	54.0366	38025.2
	54.1037	37930.7
	54.1708	37837.2
	54.238	37771.1
	54.3051	37713.1
	54.3722	37656.3
	54.4393	37595.8
	54.5065	37529.4
	54.5736	37446.9
	54.6407	37397.3
	54.7079	37315.2
	54.775	37204.7
	54.8421	37150.2
	54.9092	37052.9
	54.9764	36955.2
	55.0435	36968.4
	55.1106	36855
	55.1777	36799
	55.2449	36733.8
	55.312	36660.4
	55.3791	36581
	55.4462	36495.2
	55.5134	36412.4
	55.5805	36397.6
	55.6476	36321.7
	55.7147	36256.1
	55.7819	36204
	55.849	36108.2
	55.9161	36015
	55.9833	35932.3
	56.0504	35824.7
	56.1175	35762.1
	56.1846	35642
	56.2518	35592
	56.3189	35494.4
	56.386	35442.1
	56.4531	35359.1
	56.5203	35300.6
	56.5874	35279.9
	56.6545	35202.5
	56.7216	35111.3
	56.7888	35071.9
	56.8559	34997.5
	56.923	34896.4
	56.9901	34813.1
	57.0573	34704.9
	57.1244	34627.6
	57.1915	34567.1
	57.2586	34454.9
	57.3258	34435.3
	57.3929	34384.2
	57.46	34365.6
	57.5272	34243.5
	57.5943	34216.7
	57.6614	34162.4
	57.7285	34129.7
	57.7957	34026.5
	57.8628	33925.5
	57.9299	33787.8
	57.997	33730.2
	58.0642	33653.9
	58.1313	33596.2
	58.1984	37271.6
	58.2655	37229.2
	58.3327	37150.7
	58.3998	37069
	58.4669	36963
	58.534	36857
	58.6012	36741.3
	58.6683	36629.9
	58.7354	36570.2
	58.8026	36511.2
	58.8697	36395.5
	58.9368	36250.1
	59.0039	36161.6
	59.0711	36026.8
	59.1382	35967.4
	59.2053	35906.8
	59.2724	35778.6
	59.3396	35709.5
	59.4067	35629.7
	59.4738	35464.6
	59.5409	35351.8
	59.6081	35251.4
	59.6752	35173.4
	59.7423	35095.1
	59.8094	34893.9
	59.8766	34852
	59.9437	34764.1
	60.0108	34629.5
	60.0779	34584.6
	60.1451	34499.9
	60.2122	34402.8
	60.2793	34300.2
	60.3465	34206.1
	60.4136	34056
	60.4807	34003
	60.5478	33830.9
	60.615	33771.2
	60.6821	33651.1
	60.7492	33573
	60.8163	33468.3
	60.8835	33404.3
	60.9506	33286.5
	61.0177	33231.8
	61.0848	33160.1
	61.152	33059.9
	61.2191	33009.2
	61.2862	32913.9
	61.3533	32783.7
	61.4205	32668.4
	61.4876	32535.1
	61.5547	32474.3
	61.6219	32384.9
	61.689	32300.1
	61.7561	32194.4
	61.8232	32120.1
	61.8904	32059.6
	61.9575	31924.4
	62.0246	31877.5
	62.0917	31816.2
	62.1589	31701.6
	62.226	31632.6
	62.2931	31467.8
	62.3602	31345.3
	62.4274	31256.8
	62.4945	31173.7
	62.5616	31127.1
	62.6287	31025.1
	62.6959	30902.9
	62.763	30838.8
	62.8301	30786.8
	62.8972	30668.7
	62.9644	30611.6
	63.0315	30492.6
	63.0986	30387.4
	63.1658	30288.6
	63.2329	30260.1
	63.3	30129.4
	63.3671	30052.9
	63.4343	30013.7
	63.5014	29901.5
	63.5685	29790.6
	63.6356	29752.7
	63.7028	29647.3
	63.7699	29523.3
	63.837	29443.4
	63.9041	29401
	63.9713	29261.2
	64.0384	29195.9
	64.1055	29148.1
	64.1726	29113.2
	64.2398	29004.2
	64.3069	28908.2
	64.374	28827.9
	64.4412	28773.3
	64.5083	28681.6
	64.5754	28606.9
	64.6425	28485.9
	64.7097	28423.9
	64.7768	28305.1
	64.8439	28230.6
	64.911	28196.6
	64.9782	28072
	65.0453	27940.6
	65.1124	27864
	65.1795	27784.6
	65.2467	27712.7
	65.3138	27623.5
	65.3809	27577.1
	65.448	27512.1
	65.5152	27380.3
	65.5823	27340.8
	65.6494	27279.6
	65.7165	27219.3
	65.7837	27067.9
	65.8508	27039.4
	65.9179	26922.6
	65.9851	26839.6
	66.0522	26736.7
	66.1193	26647.2
	66.1864	26547.1
	66.2536	26495.7
	66.3207	26410.8
	66.3878	26330.2
	66.4549	26254.2
	66.5221	26164.8
	66.5892	26084
	66.6563	26038.7
	66.7234	25940.2
	66.7906	25848.5
	66.8577	25762.1
	66.9248	25663.8
	66.9919	25619.7
	67.0591	25511.4
	67.1262	25457.9
	67.1933	25370.9
	67.2605	25286.9
	67.3276	25226.5
	67.3947	25160.8
	67.4618	25084.9
	67.529	25005.5
	67.5961	24917.2
	67.6632	24800.2
	67.7303	24710.4
	67.7975	24566.4
	67.8646	24526.3
	67.9317	24449
	67.9988	24409.9
	68.066	24375.3
	68.1331	24270.6
	68.2002	24191.8
	68.2673	24108
	68.3345	24044.4
	68.4016	23954.6
	68.4687	23844.3
	68.5358	23763.5
	68.603	23668.6
	68.6701	23588.4
	68.7372	23533.1
	68.8044	23445.4
	68.8715	23368
	68.9386	23301.8
	69.0057	23215
	69.0729	23134
	69.14	23062
	69.2071	23024.9
	69.2742	22925
	69.3414	22828.9
	69.4085	22748.3
	69.4756	22680.3
	69.5427	22603.8
	69.6099	22553.2
	69.677	22517.1
	69.7441	22410.4
	69.8112	22302.3
	69.8784	22226
	69.9455	22174.5
	70.0126	22111.9
	70.0798	22049.9
	70.1469	21981.7
	70.214	21918.5
	70.2811	21871.6
	70.3483	21786.6
	70.4154	21695.3
	70.4825	21599.2
	70.5496	21513.2
	70.6168	21443.6
	70.6839	21361.8
	70.751	21276.5
	70.8181	21170.7
	70.8853	21096.1
	70.9524	21071.7
	71.0195	20995
	71.0866	20926.5
	71.1538	20839.4
	71.2209	20796.2
	71.288	20750.1
	71.3551	20633.8
	71.4223	20590.4
	71.4894	20500.6
	71.5565	20461.7
	71.6237	20398.7
	71.6908	20345.1
	71.7579	20271.3
	71.825	20164.7
	71.8922	20077.4
	71.9593	20025
	72.0264	19903.6
	72.0935	19879.7
	72.1607	19799.7
	72.2278	19731.8
	72.2949	19670.4
	72.362	19629.6
	72.4292	19588.3
	72.4963	19485.7
	72.5634	19410.1
	72.6305	19380.7
	72.6977	19249.7
	72.7648	19168.4
	72.8319	19108.8
	72.8991	19047.8
	72.9662	18984.4
	73.0333	18922.3
	73.1004	18866.7
	73.1676	18794.2
	73.2347	18708.9
	73.3018	18622.1
	73.3689	18583.7
	73.4361	18468
	73.5032	18412.1
	73.5703	18345.4
	73.6374	18315
	73.7046	18173.4
	73.7717	18142.4
	73.8388	18083.3
	73.9059	18000
	73.9731	17957.2
	74.0402	17897.1
	74.1073	17822
	74.1745	17758.1
	74.2416	17674.2
	74.3087	17534.4
	74.3758	17476.2
	74.443	17454
	74.5101	17348.3
	74.5772	17299
	74.6443	17218
	74.7115	17167.8
	74.7786	17141
	74.8457	17053.3
	74.9128	16989.7
	74.98	16942.8
	75.0471	16868.8
	75.1142	16806.3
	75.1813	16709
	75.2485	16658.6
	75.3156	16577.2
	75.3827	16510.8
	75.4498	16444
	75.517	16364.2
	75.5841	16292.6
	75.6512	16225.3
	75.7184	16179.3
	75.7855	16120.3
	75.8526	16087.8
	75.9197	15982.6
	75.9869	15951.7
	76.054	15890.5
	76.1211	15838.2
	76.1882	15736.9
	76.2554	15607
	76.3225	15571.7
	76.3896	15503.7
	76.4567	15410
	76.5239	15352.6
	76.591	15288.1
	76.6581	15244.4
	76.7252	15182.6
	76.7924	15096.5
	76.8595	15066.2
	76.9266	15002.2
	76.9938	14944
	77.0609	14863.2
	77.128	14763.8
	77.1951	14701.9
	77.2623	14689.4
	77.3294	14618.3
	77.3965	14533.2
	77.4636	14448
	77.5308	14325.9
	77.5979	14296.4
	77.665	14225.4
	77.7321	14214.5
	77.7993	14116.2
	77.8664	14022.1
	77.9335	13971
	78.0006	13894.8
	78.0678	13870.5
	78.1349	13802.1
	78.202	13754
	78.2691	13703.8
	78.3363	13628.9
	78.4034	13521.2
	78.4705	13444
	78.5377	13377.7
	78.6048	13306.7
	78.6719	13225
	78.739	13164.8
	78.8062	13134.5
	78.8733	13110.5
	78.9404	12997.4
	79.0075	12936.8
	79.0747	12861.5
	79.1418	12819.1
	79.2089	12737.6
	79.276	12701.4
	79.3432	12642.7
	79.4103	12587.1
	79.4774	12525.5
	79.5445	12431.6
	79.6117	12349.5
	79.6788	12298.4
	79.7459	12242.7
	79.8131	12192.3
	79.8802	12104.9
	79.9473	12030.1
	80.0144	11992.7
	80.0816	11916.9
	80.1487	11873.2
	80.2158	11810.5
	80.2829	11723
	80.3501	11686.4
	80.4172	11623.2
	80.4843	11493.3
	80.5514	11466.1
	80.6186	11400.1
	80.6857	11281.6
	80.7528	11258.3
	80.8199	11180.8
	80.8871	11144.4
	80.9542	11091.7
	81.0213	11030
	81.0884	10989.3
	81.1556	10905.7
	81.2227	10853.4
	81.2898	10761.5
	81.357	10716.1
	81.4241	10660
	81.4912	10569.2
	81.5583	10503.2
	81.6255	10439.7
	81.6926	10350.6
	81.7597	10270.2
	81.8268	10224.6
	81.894	10150.7
	81.9611	10150.4
	82.0282	10079.7
	82.0953	9994.39
	82.1625	9923.37
	82.2296	9882.58
	82.2967	9707.49
	82.3638	9687.73
	82.431	9645.97
	82.4981	9615.64
	82.5652	9481.65
	82.6324	9463.89
	82.6995	9410.86
	82.7666	9370.69
	82.8337	9264.19
	82.9009	9205.35
	82.968	9140.64
	83.0351	9040.83
	83.1022	8967.19
	83.1694	8945.59
	83.2365	8909.3
	83.3036	8832.66
	83.3707	8745.92
	83.4379	8673.76
	83.505	8615.7
	83.5721	8532.71
	83.6392	8505.42
	83.7064	8446.7
	83.7735	8411.35
	83.8406	8361.96
	83.9077	8283.35
	83.9749	8215.91
	84.042	8128.93
	84.1091	8080.82
	84.1763	8039.52
	84.2434	7987.2
	84.3105	7876.06
	84.3776	7810.97
	84.4448	7774.67
	84.5119	7750.58
	84.579	7696.18
	84.6461	7613.41
	84.7133	7594.5
	84.7804	7478.78
	84.8475	7428.25
	84.9146	7407.65
	84.9818	7344.28
	85.0489	7289.6
	85.116	7208.55
	85.1831	7134.82
	85.2503	7048.02
	85.3174	7003.84
	85.3845	6979.01
	85.4517	6906.21
	85.5188	6867.32
	85.5859	6857.26
	85.653	6796.84
	85.7202	6700.52
	85.7873	6634.81
	85.8544	6598.4
	85.9215	6565.29
	85.9887	6505.32
	86.0558	6487.95
	86.1229	6392.79
	86.19	6350.75
	86.2572	6290.13
	86.3243	6220.87
	86.3914	6175.52
	86.4585	6113.04
	86.5257	6065.87
	86.5928	6022.65
	86.6599	5949.77
	86.727	5925.65
	86.7942	5882.39
	86.8613	5827.12
	86.9284	5815.65
	86.9956	5800.85
	87.0627	5727.12
	87.1298	5662.68
	87.1969	5584.7
	87.2641	5536.16
	87.3312	5462.76
	87.3983	5415.96
	87.4654	5328.63
	87.5326	5286.03
	87.5997	5264.1
	87.6668	5238.12
	87.7339	5209.46
	87.8011	5147.71
	87.8682	5105.75
	87.9353	5065.48
	88.0024	5016.12
	88.0696	4990.56
	88.1367	4957.98
	88.2038	4863.82
	88.271	4811.29
	88.3381	4736.78
	88.4052	4693.13
	88.4723	4635.8
	88.5395	4618.84
	88.6066	4566.23
	88.6737	4470.5
	88.7408	4458.24
	88.808	4410.63
	88.8751	4391.43
	88.9422	4330.21
	89.0093	4302.31
	89.0765	4233.28
	89.1436	4214.29
	89.2107	4162.03
	89.2778	4087.75
	89.345	4047.05
	89.4121	4017.68
	89.4792	3962.82
	89.5463	3888.25
	89.6135	3868.31
	89.6806	3781.08
	89.7477	3738.68
	89.8149	3701.06
	89.882	3632.68
	89.9491	3630.72
	90.0162	3591.26
	90.0834	3541.06
	90.1505	3495.44
	90.2176	3453.12
	90.2847	3403.74
	90.3519	3373.58
	90.419	3280.16
	90.4861	3189.78
	90.5532	3144.67
	90.6204	3115.88
	90.6875	3075.69
	90.7546	3021.43
	90.8217	2980.71
	90.8889	2969.31
	90.956	2934.28
	91.0231	2857.4
	91.0903	2820.26
	91.1574	2776.08
	91.2245	2689.93
	91.2916	2679.13
	91.3588	2662.31
	91.4259	2591.78
	91.493	2569.49
	91.5601	2531.95
	91.6273	2483.03
	91.6944	2452.41
	91.7615	2384.55
	91.8286	2335.49
	91.8958	2286.78
	91.9629	2251.9
	92.03	2197.8
	92.0971	2148.07
	92.1643	2116.43
	92.2314	2102.52
	92.2985	2043.87
	92.3657	2014.52
	92.4328	1985.22
	92.4999	1972.73
	92.567	1901.94
	92.6342	1880.32
	92.7013	1853.21
	92.7684	1797.87
	92.8355	1746.15
	92.9027	1737.03
	92.9698	1694.36
	93.0369	1655.7
	93.104	1620.3
	93.1712	1590.15
	93.2383	1571.6
	93.3054	1519.89
	93.3725	1473.57
	93.4397	1439.12
	93.5068	1430.29
	93.5739	1400.68
	93.641	1367.93
	93.7082	1307.72
	93.7753	1281.21
	93.8424	1230.77
	93.9096	1192.04
	93.9767	1186.32
	94.0438	1162.84
	94.1109	1118.77
	94.1781	1091.25
	94.2452	1071.11
	94.3123	1046.24
	94.3794	1009.62
	94.4466	991.724
	94.5137	932.32
	94.5808	875.747
	94.6479	861.633
	94.7151	850.706
	94.7822	815.742
	94.8493	803.727
	94.9164	737.553
	94.9836	711.733
	95.0507	694.058
	95.1178	684.693
	95.185	647.795
	95.2521	620.222
	95.3192	584.121
	95.3863	542.839
	95.4535	525.004
	95.5206	493.094
	95.5877	477.776
	95.6548	460.709
	95.722	434.635
	95.7891	411.098
	95.8562	394.277
	95.9233	352.506
	95.9905	321.066
	96.0576	309.228
	96.1247	308.977
	96.1918	280.65
	96.259	275.864
	96.3261	245.386
	96.3932	237.308
	96.4603	224.078
	96.5275	199.98
	96.5946	165.503
	96.6617	157.82
	96.7289	146.254
	96.796	128.938
	96.8631	123.561
	96.9302	123.415
	96.9974	122.377
	97.0645	112.017
	97.1316	93.6155
	97.1987	93.4206
	97.2659	75.5917
	97.333	75.8514
	97.4001	67.0063
	97.4672	67.7232
	97.5344	60.6432
	97.6015	40.8083
	97.6686	41.0195
	97.7357	31.7533
	97.8029	32.2507
	97.87	31.8484
	97.9371	31.6721
	98.0043	22.7785
	98.0714	15.3957
	98.1385	15.1341
	98.2056	12.4631
	98.2728	10.911
	98.3399	11.0981
	98.407	10.6462
	98.4741	10.3834
	98.5413	0
	98.6084	0
	98.6755	0
	98.7426	0

[truncated: 10 more sheets: Figure 8b, Figure 8c, Figure 8d, Figure 9a, Figure 9b, Figure 10a, Figure 10b, Figure 10c, Figure 10d, Avalanches & radial cell area ]
