# Supplementary material for: Avalanches during epithelial tissue growth; Uniform Growth and a drosophila eye disc model
Source: PLoS Comput Biol. 2022 Mar 18;18(3):e1009952. doi: 10.1371/journal.pcbi.1009952 (PMC8932575; doi:10.1371/journal.pcbi.1009952)
Supplement: S2 Data — This file contains all numerical outputs recorded during the simulation depicted in Fig 3. (TXT) [file pcbi.1009952.s005.txt]

{'total real time': [20.446476459503174, 25.34260368347168, 31.306995630264282, 37.183613777160645, 42.02685070037842, 47.9105179309845, 53.36508750915527, 58.879138469696045, 63.66074228286743, 68.40842747688293, 74.50553369522095, 79.88844585418701, 84.68380427360535, 89.47079133987427, 94.34264373779297, 100.0154116153717, 104.99886131286621, 109.85907006263733, 115.94594407081604, 121.83838844299316, 127.95493364334106, 132.76036477088928, 137.55020570755005, 142.4153709411621, 148.32654190063477, 153.031596660614, 157.85857629776, 162.59063005447388, 168.2818956375122, 174.42042112350464, 180.2366828918457, 185.12320017814636, 190.06755447387695, 196.1867687702179, 200.9527051448822, 205.80715489387512, 211.7796766757965, 217.88530826568604, 223.89518690109253, 228.73519563674927, 233.46749782562256, 238.33715891838074, 243.16151475906372, 248.68508076667786, 252.92227578163147, 258.44950795173645, 263.27257537841797, 269.178263425827, 275.3213665485382, 280.13749146461487, 286.3449730873108, 292.3449704647064, 297.25028443336487, 302.31686425209045, 308.4078896045685, 313.3531696796417, 318.8305456638336, 323.7088406085968, 330.05118012428284, 334.99338555336, 340.99495792388916, 345.886332988739, 351.76695585250854, 357.75788950920105, 364.05489587783813, 369.0391118526459, 375.2905557155609, 381.1225655078888, 386.2344744205475, 391.2192049026489, 396.91594791412354, 403.16423058509827, 408.2156276702881, 413.27659010887146, 419.544846534729, 425.43168687820435, 430.3811869621277, 436.9415671825409, 441.92984414100647, 446.9060311317444, 452.8064966201782, 459.03708028793335, 464.9232347011566, 470.1607735157013, 476.4657702445984, 482.8128271102905, 488.07630038261414, 494.3829061985016, 500.87797808647156, 507.66971015930176, 512.772257566452, 518.7175087928772, 525.281857252121, 532.1860311031342, 538.3190171718597, 544.3541216850281, 549.6484293937683, 556.8022756576538, 563.4389102458954, 569.8955504894257, 575.2504076957703, 580.4269113540649, 585.6475749015808, 592.0128030776978, 597.2480125427246, 603.8936455249786, 609.7931733131409, 615.8390338420868, 621.1780209541321, 628.0081889629364, 634.7010395526886, 641.4551651477814, 647.5415942668915, 652.9170997142792, 658.2286922931671, 664.839239358902, 672.1221036911011, 678.5836427211761, 686.3566358089447, 691.892499923706, 699.2136931419373, 706.8575439453125, 712.3093333244324, 718.5488741397858, 725.6059854030609, 732.4400470256805, 737.2328250408173, 742.36909532547, 747.7433786392212, 754.5216519832611, 761.7656624317169, 768.409628868103, 775.3086774349213, 781.9694333076477, 789.0073628425598, 796.323536157608, 803.1895184516907, 809.7415194511414, 816.9607975482941, 824.1476082801819, 831.5475850105286, 839.4129340648651, 846.8454637527466, 853.8365669250488, 859.6455748081207, 866.2483201026917, 873.6991827487946, 881.5102241039276, 888.8038268089294, 895.8477938175201, 903.9349045753479, 911.4373815059662, 919.1633801460266, 925.21280169487, 931.3250389099121, 938.2630622386932, 944.8479459285736, 951.6101491451263, 958.8187074661255, 964.9768471717834, 972.2285554409027, 979.8576850891113, 987.7579560279846, 995.5302932262421, 1003.0024592876434, 1010.3109543323517, 1017.6444554328918, 1024.9708878993988, 1031.8196911811829, 1039.0675172805786, 1045.3164138793945, 1052.6392560005188, 1060.563087463379, 1066.649288892746, 1074.5541589260101, 1082.0679013729095, 1089.9396994113922, 1097.8866293430328, 1105.6252870559692, 1111.165090560913, 1118.695071697235, 1125.6218972206116, 1133.7641305923462, 1141.4340071678162, 1148.899739742279, 1155.342398405075, 1163.6024415493011, 1171.4997992515564, 1178.914274930954, 1187.9851052761078, 1195.7892954349518, 1203.2837088108063, 1211.6698489189148, 1218.9598689079285, 1227.2155611515045, 1235.8276107311249, 1244.8292968273163, 1252.3861484527588, 1260.700472354889, 1268.1307487487793, 1275.871752023697, 1284.2876043319702, 1292.7711882591248, 1301.5978817939758, 1310.3721215724945, 1318.1232142448425, 1324.9493474960327, 1333.7977344989777, 1341.3829040527344, 1349.7953703403473, 1358.9801623821259, 1367.8641691207886, 1376.8700428009033, 1384.9108579158783, 1394.462257862091, 1402.6650042533875, 1412.2926869392395, 1420.2057795524597, 1429.3107650279999, 1438.026068687439, 1446.654557466507, 1455.3613855838776, 1464.0497522354126, 1473.3799757957458, 1480.5834221839905, 1488.6694209575653, 1497.0449953079224, 1506.7817542552948, 1516.0605251789093, 1524.522804260254, 1534.191855430603, 1543.0634984970093, 1552.245239019394, 1561.874656200409, 1571.4189429283142, 1582.0948641300201, 1591.5462937355042, 1600.7039120197296, 1610.9993064403534, 1619.7764110565186, 1629.3746247291565, 1638.951702594757, 1647.7084579467773, 1657.3154060840607, 1667.2537009716034, 1676.0580623149872, 1684.81223320961, 1694.255818605423, 1704.1803014278412, 1713.4215159416199, 1723.60995554924, 1732.7109775543213, 1742.7388002872467, 1753.8997316360474, 1763.9242923259735, 1774.129555463791, 1783.6288063526154, 1794.3579349517822, 1804.0340259075165, 1814.497798204422, 1824.5723993778229, 1835.649407863617, 1845.2245757579803, 1854.9076290130615, 1865.451720714569, 1875.2647256851196, 1885.4152936935425, 1896.3391485214233, 1907.4412829875946, 1918.436537027359, 1929.519074678421, 1939.0593962669373, 1948.5346591472626, 1958.573757648468, 1969.8895273208618, 1981.4166657924652, 1993.1868364810944, 2003.186627149582, 2014.4607484340668, 2024.8785355091095, 2036.2930567264557, 2048.079293012619, 2057.853391647339, 2068.823613882065, 2080.6575379371643, 2092.7574801445007, 2104.4383499622345, 2116.376275539398, 2129.8534750938416, 2140.999767303467, 2153.3391950130463, 2164.8385775089264, 2176.6159269809723, 2188.052657842636, 2200.2384865283966, 2212.8771188259125, 2223.5695345401764, 2236.489846944809, 2247.8346540927887, 2260.2828330993652, 2272.1518602371216, 2284.935520887375, 2297.1201028823853, 2308.473547935486, 2321.4334132671356, 2334.5973098278046, 2348.0107061862946, 2360.843171596527, 2372.599974632263, 2384.6511726379395, 2399.4143261909485, 2411.669177532196, 2425.4839820861816, 2440.913427591324, 2453.953731775284, 2465.8518867492676, 2479.942842245102, 2493.0101234912872, 2505.2753009796143, 2519.1582329273224, 2533.438202381134, 2546.511285305023, 2561.5842831134796, 2575.3940274715424, 2589.981854200363, 2603.450771331787, 2618.0198366642, 2634.518547773361, 2649.3927755355835, 2665.977103471756, 2680.552899837494, 2693.966299057007, 2709.2083580493927, 2721.487591266632, 2737.6112484931946, 2750.836971759796, 2766.569946527481, 2779.706440448761, 2795.044802904129, 2810.1904299259186, 2824.9728059768677, 2841.054695367813, 2856.2403802871704, 2871.977386236191, 2889.065699338913, 2904.6709060668945, 2920.4858441352844, 2937.9159829616547, 2955.0242178440094, 2971.6218049526215, 2987.8831934928894, 3004.9706773757935, 3021.7585401535034, 3037.4039793014526, 3054.622862100601, 3069.751755952835, 3087.5159385204315, 3104.1758954524994, 3122.0774867534637, 3140.026305913925, 3155.9128625392914, 3172.4900453090668, 3190.697352170944, 3209.5817782878876, 3225.663249731064, 3244.531076192856, 3262.563390016556, 3279.7025055885315, 3298.6408400535583, 3316.119575023651, 3334.629419326782, 3352.5760135650635, 3371.8049762248993, 3389.122414588928, 3408.9558601379395, 3427.272924184799, 3445.434422492981, 3462.332896232605, 3481.07808303833, 3501.6772270202637, 3520.0444107055664, 3537.6751062870026, 3557.1804435253143, 3579.0500824451447, 3599.3157103061676, 3618.2194402217865, 3641.449544429779, 3662.0008170604706, 3684.3928515911102, 3703.5490481853485, 3724.86377453804, 3747.040590286255, 3768.839845895767, 3791.7927453517914, 3812.572577238083, 3833.101135492325, 3856.8008828163147, 3876.9799399375916, 3898.7402851581573, 3919.6388821601868, 3944.1992506980896, 3966.6486337184906, 3989.1899371147156, 4010.6014857292175, 4033.083758831024, 4058.7657787799835, 4082.2746777534485, 4106.358864307404, 4131.650058269501, 4154.253664731979, 4176.72803401947, 4201.369088172913, 4226.3959004879, 4250.399724006653, 4275.315083503723, 4302.215961694717, 4326.262490987778, 4352.004409313202, 4377.0975658893585, 4402.555531978607, 4427.237718820572, 4451.39178442955, 4476.327006816864, 4505.056995153427, 4530.8734538555145, 4556.6259133815765, 4583.0811812877655, 4609.012443780899, 4638.69686460495, 4666.6753051280975, 4694.09392786026, 4719.227469444275, 4749.137169599533, 4776.175598144531, 4806.315809011459, 4833.096860408783, 4864.458297729492, 4894.953110218048, 4925.76652431488, 4956.549014806747, 4983.617928981781, 5012.729115486145, 5044.997995138168, 5074.263319730759, 5104.8597774505615, 5136.239942789078, 5166.156222343445, 5198.969627380371, 5228.570942163467, 5263.6344447135925, 5294.914415836334, 5328.466854810715, 5359.201198816299, 5394.021350622177, 5427.328540086746, 5459.050651073456, 5495.801889896393, 5526.653120994568, 5558.477390766144, 5594.321334123611, 5629.895294427872, 5662.907920122147, 5698.412344694138, 5734.2793889045715, 5766.794088840485, 5801.100250720978, 5840.051903963089, 5878.854753255844, 5913.745735406876, 5953.3994307518005, 5989.397029876709, 6025.118157148361, 6063.033241271973, 6104.79408121109, 6140.595742702484, 6178.768976449966, 6214.494477033615, 6252.488068819046, 6290.237786054611, 6332.884945392609, 6373.191890239716, 6416.409381866455, 6456.731869935989, 6499.1180255413055, 6538.284614562988, 6582.919278144836, 6622.143764972687, 6660.848312854767, 6702.231340169907, 6743.982057332993, 6786.029807329178, 6833.025804042816, 6877.71066570282, 6926.817903280258, 6969.05282998085, 7013.858683347702, 7056.600130081177, 7104.126790761948, 7155.007568120956, 7201.338547945023, 7251.139524459839, 7296.093583583832, 7342.668887376785, 7395.191313505173, 7441.322077035904, 7493.534986495972, 7540.098355054855, 7593.986912727356, 7642.883989095688, 7690.620981693268, 7741.138810873032, 7789.5630559921265, 7844.853301525116, 7895.899951219559, 7943.685467004776, 7995.39227938652, 8046.068484783173, 8105.043500423431, 8156.6389503479, 8214.646585941315, 8269.386172533035, 8323.150293111801, 8376.381123065948, 8437.138536453247, 8492.07178235054, 8552.925032138824, 8609.092993497849, 8668.464888811111, 8735.055305242538, 8793.478856086731, 8855.697539806366, 8915.394639492035, 8981.49297118187, 9041.877668857574, 9101.933408498764, 9156.846834659576, 9214.28934764862, 9283.686007976532, 9342.56178188324, 9401.506116628647, 9462.734708547592, 9524.00979232788, 9585.82823228836, 9651.787933588028, 9724.59739613533, 9786.538491010666, 9851.363203048706, 9914.18538737297, 9979.580234527588, 10049.852974414825, 10124.096729040146, 10189.770020008087, 10256.739153862, 10321.081295251846, 10388.244574546814, 10454.241924285889, 10526.17887043953, 10607.216352462769, 10677.438336372375, 10761.678585529327, 10833.742687702179, 10914.667982816696, 10986.4045586586, 11061.729991912842, 11142.434847593307, 11215.117951393127, 11293.788479089737, 11372.20582818985, 11452.691388845444, 11533.675761699677, 11630.691205263138, 11706.817372560501, 11784.950308322906, 11871.156777143478, 11955.954840421677, 12051.459773302078, 12134.143720626831, 12220.222358703613, 12306.928637981415, 12389.588021278381, 12475.311231851578, 12562.210415363312, 12652.8889605999, 12748.849973678589, 12849.659984111786, 12943.776574373245, 13042.556293010712, 13133.97733592987, 13226.131088495255, 13332.337019205093, 13441.690175294876, 13537.000366687775, 13630.805394411087, 13729.144727945328, 13826.62202334404, 13937.122061491013, 14039.311091423035, 14138.293462276459, 14264.944172859192, 14366.847318649292, 14472.247757673264, 14579.317809820175, 14698.654531240463, 14809.199240922928, 14920.770317792892, 15037.21722149849, 15142.73332977295, 15258.301154851913, 15372.659776449203, 15491.006637573242, 15613.899053573608, 15725.114620447159, 15849.457832574844, 15991.2366604805, 16110.038637399673, 16233.759326219559, 16357.899245262146, 16490.57012629509, 16619.804376125336, 16759.298897743225, 16894.78475880623, 17039.073553800583, 17152.453716754913, 17284.267369747162, 17420.68166732788, 17555.662241458893, 17693.088725090027, 17828.17144536972, 17956.860610723495, 18095.143772125244, 18233.744554042816, 18374.974957704544, 18518.52833032608, 18687.13098692894, 18837.271797418594, 18991.223615169525, 19138.446742534637, 19289.22044444084, 19436.260966539383, 19593.928674459457, 19763.079414129257, 19922.324961423874, 20090.00868821144, 20260.558240890503, 20425.061399698257, 20586.976052761078, 20752.741040468216, 20970.10395359993, 21135.78966498375, 21301.71282029152, 21472.57402420044, 21644.260781764984, 21824.183121919632, 22003.19846725464, 22184.65297150612, 22372.74435400963, 22558.84103035927, 22758.414461374283, 22947.592990398407, 23140.28560590744, 23343.204485177994, 23557.076736927032, 23789.906305789948, 23995.52297782898, 24207.888102293015, 24401.077350378036, 24604.60894703865, 24820.418093919754, 25041.824336767197, 25254.86540222168, 25479.384744644165, 25714.794430971146, 25948.348100185394, 26182.132091999054, 26410.929770469666, 26659.15897846222, 26920.29677081108, 27161.69933795929, 27409.63092660904, 27661.681341171265], 'cell number': [49, 48, 48, 49, 51, 51, 53, 54, 55, 55, 55, 57, 58, 58, 58, 58, 59, 59, 59, 60, 61, 63, 63, 63, 63, 65, 65, 65, 65, 66, 68, 70, 70, 70, 72, 72, 72, 73, 75, 76, 76, 76, 76, 76, 77, 77, 78, 78, 79, 80, 80, 81, 82, 82, 82, 84, 84, 85, 85, 86, 86, 87, 87, 88, 89, 91, 91, 92, 93, 93, 93, 94, 95, 95, 95, 96, 97, 97, 100, 100, 100, 101, 103, 104, 104, 106, 108, 108, 110, 112, 116, 116, 117, 118, 120, 121, 122, 122, 125, 127, 128, 128, 128, 128, 130, 130, 132, 133, 134, 134, 135, 138, 140, 141, 141, 141, 142, 146, 147, 147, 147, 148, 149, 149, 150, 152, 153, 153, 153, 153, 154, 155, 156, 159, 161, 163, 166, 168, 169, 171, 173, 176, 178, 181, 182, 182, 183, 184, 191, 192, 193, 196, 199, 203, 203, 203, 204, 205, 207, 208, 208, 210, 211, 214, 217, 219, 221, 222, 224, 225, 227, 227, 229, 231, 231, 233, 236, 239, 242, 245, 245, 249, 250, 253, 256, 257, 257, 259, 260, 261, 269, 272, 274, 277, 278, 281, 285, 288, 289, 292, 293, 294, 298, 302, 307, 312, 314, 314, 319, 320, 325, 330, 334, 337, 339, 341, 343, 348, 350, 353, 357, 360, 363, 365, 367, 367, 368, 371, 375, 377, 379, 383, 386, 390, 394, 396, 402, 407, 409, 417, 420, 423, 426, 427, 432, 437, 440, 442, 444, 448, 454, 457, 459, 463, 472, 477, 482, 487, 492, 495, 501, 504, 509, 511, 513, 517, 520, 524, 529, 536, 542, 549, 552, 555, 559, 564, 571, 579, 583, 587, 591, 595, 601, 602, 611, 616, 624, 631, 638, 646, 650, 658, 664, 671, 675, 680, 688, 691, 698, 703, 709, 716, 723, 730, 732, 736, 748, 754, 761, 764, 767, 781, 790, 795, 807, 814, 818, 823, 828, 831, 839, 846, 852, 862, 869, 875, 879, 886, 899, 910, 920, 929, 934, 942, 951, 961, 965, 977, 981, 991, 1000, 1005, 1016, 1031, 1039, 1051, 1059, 1066, 1077, 1092, 1100, 1108, 1114, 1121, 1128, 1138, 1144, 1153, 1162, 1173, 1187, 1194, 1209, 1222, 1233, 1240, 1256, 1266, 1276, 1287, 1295, 1305, 1318, 1331, 1338, 1351, 1361, 1372, 1382, 1389, 1405, 1417, 1422, 1434, 1454, 1472, 1483, 1504, 1518, 1535, 1542, 1557, 1571, 1588, 1602, 1616, 1628, 1644, 1654, 1666, 1687, 1702, 1719, 1732, 1744, 1766, 1783, 1798, 1821, 1835, 1847, 1861, 1886, 1898, 1916, 1937, 1959, 1976, 1990, 2006, 2020, 2032, 2051, 2070, 2088, 2107, 2127, 2146, 2165, 2183, 2199, 2219, 2228, 2246, 2266, 2286, 2302, 2323, 2348, 2376, 2394, 2408, 2427, 2452, 2477, 2497, 2512, 2530, 2560, 2579, 2608, 2633, 2662, 2679, 2699, 2729, 2755, 2787, 2802, 2826, 2857, 2885, 2912, 2929, 2963, 2987, 3015, 3046, 3069, 3096, 3123, 3152, 3174, 3203, 3241, 3261, 3289, 3309, 3338, 3357, 3387, 3423, 3457, 3490, 3526, 3550, 3579, 3611, 3631, 3655, 3685, 3720, 3745, 3776, 3815, 3845, 3875, 3906, 3942, 3977, 4019, 4048, 4079, 4119, 4159, 4199, 4242, 4277, 4314, 4357, 4397, 4431, 4476, 4522, 4568, 4607, 4650, 4700, 4746, 4780, 4835, 4886, 4928, 4969, 5012, 5064, 5102, 5148, 5191, 5241, 5279, 5332, 5366, 5416, 5461, 5509, 5557, 5598, 5653, 5699, 5739, 5793, 5833, 5880, 5934, 5989, 6035, 6089, 6134, 6193, 6245, 6307, 6358, 6420, 6462, 6509, 6551, 6617, 6676, 6727, 6803, 6853, 6918, 6971, 7033, 7104, 7175, 7239, 7291, 7354, 7431, 7495, 7547, 7606, 7686, 7764, 7833, 7895, 7972, 8032, 8094, 8166, 8232, 8303, 8381, 8465, 8547, 8629, 8703, 8781, 8852, 8949, 9018, 9090, 9178, 9246, 9332, 9417, 9490, 9595, 9680, 9768, 9863, 9940, 10038, 10132, 10216, 10278, 10379, 10464, 10552, 10658, 10726, 10812, 10923, 11010, 11115, 11204, 11310, 11410, 11506, 11611, 11716, 11818, 11918, 12038, 12144, 12259, 12356, 12440, 12547, 12658, 12757, 12874, 12980, 13101, 13229, 13343, 13449, 13553, 13668, 13777, 13900, 14024, 14153, 14281, 14388, 14520, 14643, 14765, 14882, 15014, 15134, 15259, 15397, 15536, 15686, 15834, 15979, 16123, 16270, 16414, 16575, 16717, 16874, 17022, 17143, 17284, 17444, 17612, 17762, 17912, 18087, 18256, 18430, 18579, 18745, 18922, 19071, 19256], 'tissue area': [25.583620075195412, 17.837206910830552, 17.838116393470862, 18.326776256452895, 19.024682358334925, 19.024453912773772, 19.97598720821402, 20.166422179571807, 20.480396658411657, 20.484202947689493, 20.485901636709453, 21.43505813593904, 21.524780443073656, 21.527461478776054, 21.528735794289354, 21.530374356045442, 21.808917535552457, 21.80976976096584, 21.811949736589547, 22.42431010313207, 22.81010014720019, 23.45314665665294, 23.454434709477198, 23.456272662603453, 23.45718568229699, 24.693091731351434, 24.69407673995198, 24.694743112935864, 24.695428263748266, 25.24801730892139, 26.287138460237912, 26.723691446646043, 26.7294805275658, 26.7563583056042, 28.223685987533543, 28.223217877933884, 28.223266333181513, 28.947798825053347, 29.90315902247348, 30.46715232495034, 30.466558831857842, 30.46653894548225, 30.46658184110366, 30.466633699324987, 31.19430528749128, 31.194516955085312, 31.808718935145095, 31.80906197232937, 32.231846800026894, 33.143164440671285, 33.14379862017301, 33.732415825261626, 34.168158885365905, 34.16755382398633, 34.16725921891668, 34.92800884686223, 34.93207585834495, 35.03808542807857, 35.039419575564686, 35.925051534197195, 35.924775307909385, 36.6348084901677, 36.63453432137299, 37.094670585298246, 37.5471970334638, 38.41333458006859, 38.41333458006859, 38.76272000037193, 39.33528990472411, 39.33640460732905, 39.33983065007092, 39.88300262681025, 40.18397206343572, 40.184670953957486, 40.18497491770295, 40.82625600024653, 41.25344456754737, 41.255748737286865, 42.907761299503434, 42.90732973241547, 42.90694126114256, 43.097571335520605, 44.395581474604946, 44.43837174147228, 44.4443003012758, 45.40085895407136, 46.90290487111702, 46.901349893652046, 47.52581892231295, 48.8066838226688, 51.14712546132301, 51.14976377722628, 51.35457609629865, 51.854380093603616, 53.07818844087667, 53.37585310429965, 53.8530149728351, 53.85849104596481, 55.323493434335276, 56.662239838891416, 57.14044816277595, 57.14086680657599, 57.14135758085551, 57.141667390048426, 57.97634455484486, 57.97731627093151, 59.57411569632443, 59.70453221330179, 60.06134354526284, 60.06443161694085, 60.78296604102328, 61.78682531549307, 62.69538572843254, 63.24174112337854, 63.24237416650681, 63.24477813889338, 63.751359178747954, 65.79897023176966, 66.28775678726156, 66.24274741115588, 66.24233145906827, 66.60554573423207, 67.37706700830944, 67.37817695847394, 67.6649957031357, 68.65419328936895, 69.30524200503223, 69.30815209193992, 69.30937029572212, 69.31126949577902, 69.89101672833058, 70.88236379405973, 71.33479370248679, 72.7458839136427, 73.61538298150413, 74.7139717030182, 76.2593167681711, 76.93350483464579, 77.1824815732162, 78.51890394416918, 79.72216588874429, 81.27235810683244, 82.68581086316884, 84.10213808671014, 84.76606880538151, 84.76443338057648, 85.09782263758377, 85.68332235078307, 89.45194931494007, 90.3636323211077, 90.70427418389143, 92.166685356274, 93.71862364344379, 95.66974783053931, 95.67071548032634, 95.67307808653985, 95.79417116393296, 96.13126709125655, 96.59006274629743, 97.2550406823109, 97.26262332974302, 98.00195949937296, 98.98390367793812, 100.54579484435101, 102.23933522323512, 102.93843075332393, 103.55637728267293, 104.11315459413763, 104.9886324786543, 105.19548953452895, 106.40162392315713, 106.4014267793084, 107.73990589141077, 109.08670231620778, 109.08803543582454, 109.93595437924685, 111.53662443186964, 113.31452688794104, 114.75969375998855, 115.99292330595205, 115.9945278674446, 118.31865104386254, 118.75763564174832, 120.5541891328179, 121.73678960533874, 122.14553193098163, 122.15009333808105, 123.77844714492747, 124.3069755137978, 124.68993235019484, 130.2423714583565, 131.2363458056039, 131.95536452598546, 134.1614216302071, 134.32952112410246, 136.06636223517646, 138.1724586909271, 140.43572450412768, 140.6728226082973, 142.40789268639082, 142.72968983330324, 143.36850062728996, 144.90587888578986, 147.1326567226715, 149.89200825775436, 152.16369114661373, 152.5062148404724, 152.50735279093385, 155.53670339106938, 155.58065864289327, 157.84520567132193, 161.0740340615717, 163.13460097025182, 164.77867147967152, 165.3744301151851, 167.41345683804093, 168.24105125204858, 171.63146903377384, 172.10495825552218, 173.1238856335566, 174.39333842380708, 175.4735056204601, 176.31644562569022, 178.1671951055065, 179.89268051283898, 179.89295125061136, 180.24173055858768, 181.069219709108, 183.53627934968753, 184.83531641382245, 185.38224278847304, 188.08920407164956, 188.92336416729285, 190.9688466159229, 193.61004760524986, 194.71695641814978, 198.77192162987234, 201.09590033430806, 202.19197126244356, 207.14557221035696, 207.88367023654644, 209.80513435851617, 211.0497821249328, 211.49387142104325, 214.95783681020166, 217.001553015546, 217.57659215081728, 218.81182216651027, 219.86274632412128, 222.14117473652072, 223.36299652858136, 227.7443495587268, 228.27184193395217, 229.81538406539818, 235.8634246537506, 237.39083004303757, 239.89486041062327, 241.63797764247437, 245.98779164310344, 246.4090672044041, 249.31766667544684, 250.48405659316987, 254.10713547710964, 254.40782022360736, 255.30602339712658, 258.15629430820513, 259.18954459981035, 260.55126264511205, 264.57920634937534, 268.24791673489995, 271.24785828816675, 274.7135573890407, 275.4545917032933, 278.50080563531674, 279.3092681104862, 282.9653452472594, 286.8662515377371, 290.77409905134834, 291.9522023225194, 295.1533762318911, 296.5448730518299, 299.94363279893486, 302.4307680378124, 302.6203938723737, 305.39267973559737, 310.48374547169965, 313.8005962777971, 315.7914358601066, 320.4268058027744, 325.5019759019834, 326.7152172409563, 332.67010099686615, 334.02071798542704, 337.118355288335, 338.6698604345185, 342.6502752013568, 346.46468198167423, 346.7379748260986, 353.42054192524597, 355.0595638783959, 359.0355023883793, 361.3743714251102, 365.831159157387, 368.6079107252007, 369.56622785243, 373.19822381305823, 377.6073730738011, 381.874343403589, 384.99236161496594, 385.69740631989157, 386.7879759193022, 396.8644296466093, 399.69395858743695, 403.47660251990845, 411.2997777211192, 413.30207272729416, 413.95742249113016, 419.1677848695581, 420.47078258807875, 421.07256707391406, 425.3398609019522, 429.88018206203486, 432.34874042662295, 437.75958787548086, 439.7481025742759, 444.8113739857506, 446.82976128329085, 450.39533392681125, 457.9239023940431, 462.35177261390197, 471.30847946636527, 474.4582029241674, 475.31815221939235, 482.5204912168962, 484.04636940697367, 492.52813487448725, 493.18561653337724, 500.8038312737008, 501.20782413058396, 507.20440489309925, 512.2382593954434, 514.1920138408103, 520.0294343039177, 523.60225857517, 530.0702243206405, 538.6073482397567, 541.5977997449105, 545.0112896975752, 554.313184403595, 561.1596200459671, 565.3299522719822, 568.4762449601155, 571.6035641046626, 577.823995091913, 579.2692248710996, 584.386343535213, 584.7119567460061, 594.7058933581047, 597.8565347385221, 605.2089034312867, 612.7685010096807, 615.1701075327233, 618.0560178679086, 629.891565064404, 637.6531442164618, 638.3590760488753, 647.9926367800662, 653.180438349061, 656.2114185767639, 667.0432436979754, 668.0111549077485, 675.3558325040057, 678.3535647932849, 687.4592025083982, 689.43126911226, 699.1680585345514, 701.747503429654, 705.095317516714, 707.4994738472167, 720.166619376818, 724.888885049221, 727.301211631745, 729.3380933364128, 737.4067843113858, 750.7260318456802, 755.3695073745444, 758.3813421673298, 780.9760185461834, 784.1271014671863, 795.5508790338531, 796.4343569750433, 804.7853775278028, 812.7774898325031, 820.7681401621314, 832.7719827296718, 836.1973429067557, 838.0292432801873, 854.4950694162519, 855.7717100852407, 863.0799388046105, 864.4443610469206, 886.5206974609284, 890.4811435169283, 897.5019574123166, 899.4531528928239, 904.7120883739041, 931.922796856448, 934.7612063496412, 941.6298286275753, 957.0436390311288, 958.6466414320287, 961.1307228607918, 970.2564089585026, 988.3076814470148, 991.9851095166512, 1004.0548839690532, 1021.5745701553626, 1023.8304076831591, 1033.2749209257418, 1039.914148756798, 1047.1377327537116, 1051.4302291435115, 1053.503421591797, 1058.5437493116665, 1089.163581015249, 1092.6144599858244, 1096.101118959858, 1104.026387232987, 1109.1157134057953, 1142.3815030293536, 1145.2189337311283, 1151.0936065847827, 1152.3506655741808, 1176.3926335465121, 1179.133420505349, 1195.0343356839794, 1196.0492119153741, 1212.2311856201247, 1223.4492520232855, 1234.7048481527186, 1252.2643287988153, 1253.0501753908534, 1259.7470733765422, 1284.7476757216593, 1287.4202434653141, 1293.1345886047811, 1314.9318621314342, 1317.7805886243011, 1335.089553473364, 1336.8854922069158, 1367.6589562210404, 1371.5687257289937, 1379.5082651086846, 1386.629991498147, 1421.6515515381925, 1423.7707788179032, 1429.023161239819, 1462.7817096007752, 1465.069435343456, 1467.8587568117823, 1490.5727447885329, 1500.4352485412041, 1505.0907751300742, 1528.800697394108, 1531.6874519539083, 1536.407692038451, 1542.2318265918957, 1566.2006512646926, 1600.610727568727, 1606.2956009092143, 1648.4760249518804, 1651.3799472245064, 1655.0824904176347, 1664.9102120123323, 1704.8787624128356, 1707.5989923364996, 1715.9268497302376, 1718.186745714637, 1734.9682965459951, 1740.2380260687576, 1771.0315516629134, 1780.6620633336142, 1822.9300969976873, 1828.6037025580117, 1840.2907992445596, 1844.090849894693, 1873.029920073533, 1876.136649398317, 1879.627537304396, 1888.085627944297, 1893.0468446189338, 1899.5736089678308, 1957.070947839385, 1964.2588665833714, 2018.0025474829915, 2020.8801961445013, 2031.2913900673834, 2035.6230240560935, 2042.5595691727426, 2106.242428838834, 2109.3831568237247, 2131.261757899674, 2134.8935198352956, 2145.437951233773, 2207.917542883758, 2212.0017051676223, 2232.9829832659043, 2235.7676898177124, 2287.6634511311363, 2293.3474832247703, 2296.6745533297026, 2307.6677348856656, 2311.456736452888, 2391.9601275616437, 2397.5708161771026, 2399.9499026880467, 2410.0085403606736, 2416.116504020306, 2524.2230317372023, 2527.833562457099, 2537.9944059762074, 2549.842464276506, 2555.8072445568037, 2566.3872975924064, 2636.565892590464, 2643.0660272004643, 2712.9069127214852, 2716.3123691635064, 2723.970565880749, 2780.9567209381185, 2784.725790504718, 2792.779858391374, 2802.3754787064504, 2876.0819238761705, 2877.73914103912, 2887.91133840159, 2894.8181053129447, 2903.9629334736837, 3009.7602560796486, 3012.5674126274316, 3015.544394630121, 3025.200117056902, 3043.561127913083, 3047.991916015496, 3057.5428916697488, 3189.0244889593596, 3189.6137073797568, 3199.291759639241, 3208.261067661626, 3213.9382289610708, 3245.7603931239964, 3363.8502092771146, 3366.759070842401, 3374.231001211137, 3379.05286631246, 3391.6373614371537, 3398.386262406584, 3404.413631249451, 3487.121505080311, 3500.3189888078423, 3580.613395722017, 3592.0491644432827, 3683.6273547542132, 3686.781355090812, 3697.3497567452187, 3736.0479019548784, 3740.9013667560403, 3757.1887694508823, 3763.2714970064144, 3802.0949168328216, 3807.91017062028, 3949.829833481822, 3955.6338025606883, 3960.2346570767295, 3970.411800638877, 3984.644335971956, 4176.48668962419, 4180.766441172802, 4192.774479462754, 4236.542648572677, 4241.361472117211, 4247.331965468922, 4251.962454017567, 4267.070183951534, 4315.476899839041, 4397.899004774731, 4407.504299371003, 4433.9774857513485, 4439.130294643261, 4443.676324528484, 4564.490398387419, 4751.037572355224, 4763.8016565399885, 4769.970467629455, 4772.542352546897, 4787.524459580253, 4893.420697570218, 4899.369509008774, 4909.872033103094, 5123.184687642607, 5128.185294720825, 5143.384777150507, 5147.905338290209, 5290.470023775819, 5295.421253170977, 5300.635849082872, 5320.645332962826, 5332.067042383167, 5341.217806652621, 5350.4804657141285, 5373.796310584103, 5401.171767760054, 5407.218382296506, 5509.567480737323, 5702.7669781047025, 5706.57837563621, 5718.908053361587, 5738.458348215534, 5830.972632863347, 5842.865851373456, 5914.731701689928, 5940.415322884447, 6272.364479582358, 6277.042071164033, 6282.011712572387, 6293.020449692059, 6300.644228592467, 6309.833407498542, 6342.203529536046, 6349.197908046862, 6364.137643389707, 6377.764721257832, 6425.245914653806, 6432.8292618883015, 6775.3161525805945, 6787.000887834807, 6793.631278788465, 6799.282117933935, 6807.016934450591, 6814.205569912095, 6827.656744491249, 6979.768666106744, 6990.856856908515, 7023.369581974197, 7040.21805544855, 7050.372270196193, 7062.2044632351635, 7072.967325509499, 7894.658234476832, 7896.776452876089, 7899.771504898052, 7904.244235783986, 7910.183080603288, 7926.13109325223, 7933.8770289609165, 7952.862740210813, 7980.16186322777, 7989.753185004578, 8019.196514104037, 8026.482756303045, 8047.130105615214, 8090.695801102276, 8171.044583910521, 8777.966177615212, 8788.893982971604, 8838.128960341917, 8843.08693348005, 8850.68359755328, 8861.611201611664, 8875.641812691192, 8886.33386374759, 8913.249316372157, 8957.452552951456, 9237.737909057189, 9243.952223449838, 9267.653014242822, 9445.576215380785, 9637.754926173344, 9705.79922829213, 9717.67709478541], 'MF position': [0.0, 0.0, 0.0, 0.0, 0.0, 0.0, 0.0, 0.0, 0.0, 0.0, 0.0, 0.0, 0.0, 0.0, 0.0, 0.0, 0.0, 0.0, 0.0, 0.0, 0.0, 0.0, 0.0, 0.0, 0.0, 0.0, 0.0, 0.0, 0.0, 0.0, 0.0, 0.0, 0.0, 0.0, 0.0, 0.0, 0.0, 0.0, 0.0, 0.0, 0.0, 0.0, 0.0, 0.0, 0.0, 0.0, 0.0, 0.0, 0.0, 0.0, 0.0, 0.0, 0.0, 0.0, 0.0, 0.0, 0.0, 0.0, 0.0, 0.0, 0.0, 0.0, 0.0, 0.0, 0.0, 0.0, 0.0, 0.0, 0.0, 0.0, 0.0, 0.0, 0.0, 0.0, 0.0, 0.0, 0.0, 0.0, 0.0, 0.0, 0.0, 0.0, 0.0, 0.0, 0.0, 0.0, 0.0, 0.0, 0.0, 0.0, 0.0, 0.0, 0.0, 0.0, 0.0, 0.0, 0.0, 0.0, 0.0, 0.0, 0.0, 0.0, 0.0, 0.0, 0.0, 0.0, 0.0, 0.0, 0.0, 0.0, 0.0, 0.0, 0.0, 0.0, 0.0, 0.0, 0.0, 0.0, 0.0, 0.0, 0.0, 0.0, 0.0, 0.0, 0.0, 0.0, 0.0, 0.0, 0.0, 0.0, 0.0, 0.0, 0.0, 0.0, 0.0, 0.0, 0.0, 0.0, 0.0, 0.0, 0.0, 0.0, 0.0, 0.0, 0.0, 0.0, 0.0, 0.0, 0.0, 0.0, 0.0, 0.0, 0.0, 0.0, 0.0, 0.0, 0.0, 0.0, 0.0, 0.0, 0.0, 0.0, 0.0, 0.0, 0.0, 0.0, 0.0, 0.0, 0.0, 0.0, 0.0, 0.0, 0.0, 0.0, 0.0, 0.0, 0.0, 0.0, 0.0, 0.0, 0.0, 0.0, 0.0, 0.0, 0.0, 0.0, 0.0, 0.0, 0.0, 0.0, 0.0, 0.0, 0.0, 0.0, 0.0, 0.0, 0.0, 0.0, 0.0, 0.0, 0.0, 0.0, 0.0, 0.0, 0.0, 0.0, 0.0, 0.0, 0.0, 0.0, 0.0, 0.0, 0.0, 0.0, 0.0, 0.0, 0.0, 0.0, 0.0, 0.0, 0.0, 0.0, 0.0, 0.0, 0.0, 0.0, 0.0, 0.0, 0.0, 0.0, 0.0, 0.0, 0.0, 0.0, 0.0, 0.0, 0.0, 0.0, 0.0, 0.0, 0.0, 0.0, 0.0, 0.0, 0.0, 0.0, 0.0, 0.0, 0.0, 0.0, 0.0, 0.0, 0.0, 0.0, 0.0, 0.0, 0.0, 0.0, 0.0, 0.0, 0.0, 0.0, 0.0, 0.0, 0.0, 0.0, 0.0, 0.0, 0.0, 0.0, 0.0, 0.0, 0.0, 0.0, 0.0, 0.0, 0.0, 0.0, 0.0, 0.0, 0.0, 0.0, 0.0, 0.0, 0.0, 0.0, 0.0, 0.0, 0.0, 0.0, 0.0, 0.0, 0.0, 0.0, 0.0, 0.0, 0.0, 0.0, 0.0, 0.0, 0.0, 0.0, 0.0, 0.0, 0.0, 0.0, 0.0, 0.0, 0.0, 0.0, 0.0, 0.0, 0.0, 0.0, 0.0, 0.0, 0.0, 0.0, 0.0, 0.0, 0.0, 0.0, 0.0, 0.0, 0.0, 0.0, 0.0, 0.0, 0.0, 0.0, 0.0, 0.0, 0.0, 0.0, 0.0, 0.0, 0.0, 0.0, 0.0, 0.0, 0.0, 0.0, 0.0, 0.0, 0.0, 0.0, 0.0, 0.0, 0.0, 0.0, 0.0, 0.0, 0.0, 0.0, 0.0, 0.0, 0.0, 0.0, 0.0, 0.0, 0.0, 0.0, 0.0, 0.0, 0.0, 0.0, 0.0, 0.0, 0.0, 0.0, 0.0, 0.0, 0.0, 0.0, 0.0, 0.0, 0.0, 0.0, 0.0, 0.0, 0.0, 0.0, 0.0, 0.0, 0.0, 0.0, 0.0, 0.0, 0.0, 0.0, 0.0, 0.0, 0.0, 0.0, 0.0, 0.0, 0.0, 0.0, 0.0, 0.0, 0.0, 0.0, 0.0, 0.0, 0.0, 0.0, 0.0, 0.0, 0.0, 0.0, 0.0, 0.0, 0.0, 0.0, 0.0, 0.0, 0.0, 0.0, 0.0, 0.0, 0.0, 0.0, 0.0, 0.0, 0.0, 0.0, 0.0, 0.0, 0.0, 0.0, 0.0, 0.0, 0.0, 0.0, 0.0, 0.0, 0.0, 0.0, 0.0, 0.0, 0.0, 0.0, 0.0, 0.0, 0.0, 0.0, 0.0, 0.0, 0.0, 0.0, 0.0, 0.0, 0.0, 0.0, 0.0, 0.0, 0.0, 0.0, 0.0, 0.0, 0.0, 0.0, 0.0, 0.0, 0.0, 0.0, 0.0, 0.0, 0.0, 0.0, 0.0, 0.0, 0.0, 0.0, 0.0, 0.0, 0.0, 0.0, 0.0, 0.0, 0.0, 0.0, 0.0, 0.0, 0.0, 0.0, 0.0, 0.0, 0.0, 0.0, 0.0, 0.0, 0.0, 0.0, 0.0, 0.0, 0.0, 0.0, 0.0, 0.0, 0.0, 0.0, 0.0, 0.0, 0.0, 0.0, 0.0, 0.0, 0.0, 0.0, 0.0, 0.0, 0.0, 0.0, 0.0, 0.0, 0.0, 0.0, 0.0, 0.0, 0.0, 0.0, 0.0, 0.0, 0.0, 0.0, 0.0, 0.0, 0.0, 0.0, 0.0, 0.0, 0.0, 0.0, 0.0, 0.0, 0.0, 0.0, 0.0, 0.0, 0.0, 0.0, 0.0, 0.0, 0.0, 0.0, 0.0, 0.0, 0.0, 0.0, 0.0, 0.0, 0.0, 0.0, 0.0, 0.0, 0.0, 0.0, 0.0, 0.0, 0.0, 0.0, 0.0, 0.0, 0.0, 0.0, 0.0, 0.0, 0.0, 0.0, 0.0, 0.0, 0.0, 0.0, 0.0, 0.0, 0.0, 0.0, 0.0, 0.0, 0.0, 0.0, 0.0, 0.0, 0.0, 0.0, 0.0, 0.0, 0.0, 0.0, 0.0, 0.0, 0.0, 0.0, 0.0, 0.0, 0.0, 0.0, 0.0, 0.0, 0.0, 0.0, 0.0, 0.0, 0.0, 0.0, 0.0, 0.0, 0.0, 0.0, 0.0, 0.0, 0.0, 0.0, 0.0, 0.0, 0.0, 0.0, 0.0, 0.0, 0.0, 0.0, 0.0, 0.0, 0.0, 0.0, 0.0, 0.0, 0.0, 0.0, 0.0, 0.0, 0.0, 0.0, 0.0, 0.0, 0.0, 0.0, 0.0, 0.0, 0.0, 0.0, 0.0, 0.0, 0.0, 0.0, 0.0, 0.0, 0.0, 0.0, 0.0, 0.0, 0.0, 0.0, 0.0, 0.0, 0.0, 0.0, 0.0, 0.0, 0.0, 0.0, 0.0, 0.0, 0.0, 0.0, 0.0, 0.0, 0.0, 0.0, 0.0, 0.0, 0.0, 0.0, 0.0, 0.0, 0.0, 0.0, 0.0, 0.0], 'Mech Timer': [0.0, 0.0, 0.0, 0.0, 0.0, 0.0, 0.0, 0.0, 0.0, 0.0, 0.0, 0.0, 0.0, 0.0, 0.0, 0.0, 0.0, 0.0, 0.0, 0.0, 0.0, 0.0, 0.0, 0.0, 0.0, 0.0, 0.0, 0.0, 0.0, 0.0, 0.0, 0.0, 0.0, 0.0, 0.0, 0.0, 0.0, 0.0, 0.0, 0.0, 0.0, 0.0, 0.0, 0.0, 0.0, 0.0, 0.0, 0.0, 0.0, 0.0, 0.0, 0.0, 0.0, 0.0, 0.0, 0.0, 0.0, 0.0, 0.0, 0.0, 0.0, 0.0, 0.0, 0.0, 0.0, 0.0, 0.0, 0.0, 0.0, 0.0, 0.0, 0.0, 0.0, 0.0, 0.0, 0.0, 0.0, 0.0, 0.0, 0.0, 0.0, 0.0, 0.0, 0.0, 0.0, 0.0, 0.0, 0.0, 0.0, 0.0, 0.0, 0.0, 0.0, 0.0, 0.0, 0.0, 0.0, 0.0, 0.0, 0.0, 0.0, 0.0, 0.0, 0.0, 0.0, 0.0, 0.0, 0.0, 0.0, 0.0, 0.0, 0.0, 0.0, 0.0, 0.0, 0.0, 0.0, 0.0, 0.0, 0.0, 0.0, 0.0, 0.0, 0.0, 0.0, 0.0, 0.0, 0.0, 0.0, 0.0, 0.0, 0.0, 0.0, 0.0, 0.0, 0.0, 0.0, 0.0, 0.0, 0.0, 0.0, 0.0, 0.0, 0.0, 0.0, 0.0, 0.0, 0.0, 0.0, 0.0, 0.0, 0.0, 0.0, 0.0, 0.0, 0.0, 0.0, 0.0, 0.0, 0.0, 0.0, 0.0, 0.0, 0.0, 0.0, 0.0, 0.0, 0.0, 0.0, 0.0, 0.0, 0.0, 0.0, 0.0, 0.0, 0.0, 0.0, 0.0, 0.0, 0.0, 0.0, 0.0, 0.0, 0.0, 0.0, 0.0, 0.0, 0.0, 0.0, 0.0, 0.0, 0.0, 0.0, 0.0, 0.0, 0.0, 0.0, 0.0, 0.0, 0.0, 0.0, 0.0, 0.0, 0.0, 0.0, 0.0, 0.0, 0.0, 0.0, 0.0, 0.0, 0.0, 0.0, 0.0, 0.0, 0.0, 0.0, 0.0, 0.0, 0.0, 0.0, 0.0, 0.0, 0.0, 0.0, 0.0, 0.0, 0.0, 0.0, 0.0, 0.0, 0.0, 0.0, 0.0, 0.0, 0.0, 0.0, 0.0, 0.0, 0.0, 0.0, 0.0, 0.0, 0.0, 0.0, 0.0, 0.0, 0.0, 0.0, 0.0, 0.0, 0.0, 0.0, 0.0, 0.0, 0.0, 0.0, 0.0, 0.0, 0.0, 0.0, 0.0, 0.0, 0.0, 0.0, 0.0, 0.0, 0.0, 0.0, 0.0, 0.0, 0.0, 0.0, 0.0, 0.0, 0.0, 0.0, 0.0, 0.0, 0.0, 0.0, 0.0, 0.0, 0.0, 0.0, 0.0, 0.0, 0.0, 0.0, 0.0, 0.0, 0.0, 0.0, 0.0, 0.0, 0.0, 0.0, 0.0, 0.0, 0.0, 0.0, 0.0, 0.0, 0.0, 0.0, 0.0, 0.0, 0.0, 0.0, 0.0, 0.0, 0.0, 0.0, 0.0, 0.0, 0.0, 0.0, 0.0, 0.0, 0.0, 0.0, 0.0, 0.0, 0.0, 0.0, 0.0, 0.0, 0.0, 0.0, 0.0, 0.0, 0.0, 0.0, 0.0, 0.0, 0.0, 0.0, 0.0, 0.0, 0.0, 0.0, 0.0, 0.0, 0.0, 0.0, 0.0, 0.0, 0.0, 0.0, 0.0, 0.0, 0.0, 0.0, 0.0, 0.0, 0.0, 0.0, 0.0, 0.0, 0.0, 0.0, 0.0, 0.0, 0.0, 0.0, 0.0, 0.0, 0.0, 0.0, 0.0, 0.0, 0.0, 0.0, 0.0, 0.0, 0.0, 0.0, 0.0, 0.0, 0.0, 0.0, 0.0, 0.0, 0.0, 0.0, 0.0, 0.0, 0.0, 0.0, 0.0, 0.0, 0.0, 0.0, 0.0, 0.0, 0.0, 0.0, 0.0, 0.0, 0.0, 0.0, 0.0, 0.0, 0.0, 0.0, 0.0, 0.0, 0.0, 0.0, 0.0, 0.0, 0.0, 0.0, 0.0, 0.0, 0.0, 0.0, 0.0, 0.0, 0.0, 0.0, 0.0, 0.0, 0.0, 0.0, 0.0, 0.0, 0.0, 0.0, 0.0, 0.0, 0.0, 0.0, 0.0, 0.0, 0.0, 0.0, 0.0, 0.0, 0.0, 0.0, 0.0, 0.0, 0.0, 0.0, 0.0, 0.0, 0.0, 0.0, 0.0, 0.0, 0.0, 0.0, 0.0, 0.0, 0.0, 0.0, 0.0, 0.0, 0.0, 0.0, 0.0, 0.0, 0.0, 0.0, 0.0, 0.0, 0.0, 0.0, 0.0, 0.0, 0.0, 0.0, 0.0, 0.0, 0.0, 0.0, 0.0, 0.0, 0.0, 0.0, 0.0, 0.0, 0.0, 0.0, 0.0, 0.0, 0.0, 0.0, 0.0, 0.0, 0.0, 0.0, 0.0, 0.0, 0.0, 0.0, 0.0, 0.0, 0.0, 0.0, 0.0, 0.0, 0.0, 0.0, 0.0, 0.0, 0.0, 0.0, 0.0, 0.0, 0.0, 0.0, 0.0, 0.0, 0.0, 0.0, 0.0, 0.0, 0.0, 0.0, 0.0, 0.0, 0.0, 0.0, 0.0, 0.0, 0.0, 0.0, 0.0, 0.0, 0.0, 0.0, 0.0, 0.0, 0.0, 0.0, 0.0, 0.0, 0.0, 0.0, 0.0, 0.0, 0.0, 0.0, 0.0, 0.0, 0.0, 0.0, 0.0, 0.0, 0.0, 0.0, 0.0, 0.0, 0.0, 0.0, 0.0, 0.0, 0.0, 0.0, 0.0, 0.0, 0.0, 0.0, 0.0, 0.0, 0.0, 0.0, 0.0, 0.0, 0.0, 0.0, 0.0, 0.0, 0.0, 0.0, 0.0, 0.0, 0.0, 0.0, 0.0, 0.0, 0.0, 0.0, 0.0, 0.0, 0.0, 0.0, 0.0, 0.0, 0.0, 0.0, 0.0, 0.0, 0.0, 0.0, 0.0, 0.0, 0.0, 0.0, 0.0, 0.0, 0.0, 0.0, 0.0, 0.0, 0.0, 0.0, 0.0, 0.0, 0.0, 0.0, 0.0, 0.0, 0.0, 0.0, 0.0, 0.0, 0.0, 0.0, 0.0, 0.0, 0.0, 0.0, 0.0, 0.0, 0.0, 0.0, 0.0, 0.0, 0.0, 0.0, 0.0, 0.0, 0.0, 0.0, 0.0, 0.0, 0.0, 0.0, 0.0, 0.0, 0.0, 0.0, 0.0, 0.0, 0.0, 0.0, 0.0, 0.0, 0.0, 0.0, 0.0, 0.0, 0.0, 0.0, 0.0, 0.0, 0.0, 0.0, 0.0, 0.0, 0.0, 0.0, 0.0, 0.0, 0.0, 0.0, 0.0, 0.0, 0.0, 0.0, 0.0, 0.0, 0.0, 0.0, 0.0, 0.0, 0.0], 'mitotic position': [[[0.0, 0.0]], [[0.0, 0.0]], [[0.0, 0.0], [40.22043513317659, 35.7626924313094]], [[0.0, 0.0], [38.83111080355103, 33.666883508257236], [36.30691601352056, 35.39229520048926]], [[0.0, 0.0]], [[0.0, 0.0], [37.85236509270131, 34.70308958560889], [39.13602372962499, 35.13005676285719]], [[0.0, 0.0], [38.40181288934726, 35.733148616921454]], [[0.0, 0.0], [40.161668859151746, 33.80379008036927]], [[0.0, 0.0]], [[0.0, 0.0]], [[0.0, 0.0], [39.92191444349647, 36.56460282660094], [37.63775643082222, 35.62863020271414]], [[0.0, 0.0], [40.1198520263922, 34.18209243236306]], [[0.0, 0.0]], [[0.0, 0.0]], [[0.0, 0.0]], [[0.0, 0.0], [38.283040461715885, 35.025771492674934]], [[0.0, 0.0]], [[0.0, 0.0]], [[0.0, 0.0], [36.17492932998255, 35.96786136991268]], [[0.0, 0.0], [37.68752556339334, 33.10923769802139]], [[0.0, 0.0], [36.602420055837854, 36.693832376303604], [39.32439131508655, 36.66391363385655]], [[0.0, 0.0]], [[0.0, 0.0]], [[0.0, 0.0]], [[0.0, 0.0], [38.69205251391473, 34.35886011034095], [37.28867913020179, 36.471516787884916]], [[0.0, 0.0]], [[0.0, 0.0]], [[0.0, 0.0]], [[0.0, 0.0], [38.53471041133938, 32.87582890104432]], [[0.0, 0.0], [36.60887607589062, 33.90874726429775], [40.12126190789929, 35.279752011404724]], [[0.0, 0.0], [37.14398524677006, 35.207786150562114], [37.797784366015456, 37.1219153299354]], [[0.0, 0.0]], [[0.0, 0.0]], [[0.0, 0.0], [39.772982491900265, 36.02777162798642], [37.14362698563982, 37.28629082838648]], [[0.0, 0.0]], [[0.0, 0.0]], [[0.0, 0.0], [37.99813281423933, 33.39035042644938]], [[0.0, 0.0], [40.82041171417405, 34.66102099684879], [39.47809816882067, 33.961082320681065]], [[0.0, 0.0], [38.411107795607464, 37.167618105460384]], [[0.0, 0.0]], [[0.0, 0.0]], [[0.0, 0.0]], [[0.0, 0.0]], [[0.0, 0.0], [36.24797455419939, 34.83274028567132]], [[0.0, 0.0]], [[0.0, 0.0], [37.78843050924198, 36.39218540418433]], [[0.0, 0.0]], [[0.0, 0.0], [36.43363956527164, 35.87358656500582]], [[0.0, 0.0], [39.143954982741484, 35.50190922766043]], [[0.0, 0.0]], [[0.0, 0.0], [39.260660717838114, 37.833804020891215]], [[0.0, 0.0], [37.17593820723634, 34.51086729597204]], [[0.0, 0.0]], [[0.0, 0.0]], [[0.0, 0.0], [38.233252892150496, 38.19481829960389], [39.984729402085335, 33.08876315765598]], [[0.0, 0.0]], [[0.0, 0.0], [37.37481633306673, 33.74720373919841]], [[0.0, 0.0]], [[0.0, 0.0], [40.85350644297087, 35.408820963292996]], [[0.0, 0.0]], [[0.0, 0.0], [39.89487678879006, 34.88354356494422]], [[0.0, 0.0]], [[0.0, 0.0], [35.85166551303407, 34.101772711862765]], [[0.0, 0.0], [40.34313766845726, 34.471402853712455]], [[0.0, 0.0], [38.799212575985045, 32.06154447252178], [36.440106570091295, 32.882268090244985]], [[0.0, 0.0]], [[0.0, 0.0], [35.37351165228448, 34.4853278201003]], [[0.0, 0.0], [40.52398628347435, 36.80987669678576]], [[0.0, 0.0]], [[0.0, 0.0]], [[0.0, 0.0], [35.5507580070578, 36.41182875189093]], [[0.0, 0.0], [39.636898686764354, 32.231984687821985]], [[0.0, 0.0]], [[0.0, 0.0]], [[0.0, 0.0], [39.12449075601064, 32.477880244940586]], [[0.0, 0.0], [41.12568401767683, 33.51115581941546]], [[0.0, 0.0]], [[0.0, 0.0], [40.13674288478528, 35.97676109729637], [38.44229769473289, 37.0584802715915], [36.44639478711108, 33.71739874628229]], [[0.0, 0.0]], [[0.0, 0.0]], [[0.0, 0.0], [38.4397110478046, 32.97153854447823]], [[0.0, 0.0], [36.29600301950141, 36.695203840941744], [39.102318228673795, 37.407740840174675]], [[0.0, 0.0], [38.06972201743351, 34.110163242695805]], [[0.0, 0.0]], [[0.0, 0.0], [37.89748737596199, 34.86267188415203], [36.739746542295165, 32.375352371953745]], [[0.0, 0.0], [39.37116026935565, 34.114608730406744], [40.06325505126986, 33.599087130470195]], [[0.0, 0.0]], [[0.0, 0.0], [34.9101593831672, 35.42280791590372], [36.590625581722186, 38.12136744168807]], [[0.0, 0.0], [38.62830177170117, 33.58390930812222], [39.469428770262134, 35.24188186406945]], [[0.0, 0.0], [39.003160296501314, 34.45489169720515], [37.510652545290746, 32.293824537462925], [39.16526751050931, 32.705859672164706], [35.60983894425827, 34.99265126871748]], [[0.0, 0.0]], [[0.0, 0.0], [36.959047351958056, 33.00441578631182]], [[0.0, 0.0], [36.53515700868168, 35.37708432594909]], [[0.0, 0.0], [37.94513428424537, 36.57600132069029], [37.98567401856097, 35.60492553148417]], [[0.0, 0.0], [41.396331068275806, 36.653211094117296]], [[0.0, 0.0], [35.8833250305584, 37.9642848979739]], [[0.0, 0.0]], [[0.0, 0.0], [37.24227446512436, 36.07220705136176], [40.0229267936776, 37.53702716932224], [37.8780971133763, 33.09447195515913]], [[0.0, 0.0], [36.15537362090997, 34.47106735856242], [39.770082589607796, 36.81024546267461]], [[0.0, 0.0], [36.829456047364694, 36.910620553069485]], [[0.0, 0.0]], [[0.0, 0.0]], [[0.0, 0.0]], [[0.0, 0.0], [42.11193353317658, 33.66375733437623], [36.65063609466447, 37.53441174338091]], [[0.0, 0.0]], [[0.0, 0.0], [37.39519450714519, 34.08240176859791], [40.3193473328065, 32.141387799835734]], [[0.0, 0.0], [37.546014859767084, 31.082648298230293]], [[0.0, 0.0], [35.254086068953136, 37.72299347870375]], [[0.0, 0.0]], [[0.0, 0.0], [39.68910604874605, 38.313303053897926]], [[0.0, 0.0], [39.278282339435, 36.92536429210791], [34.800187306683675, 36.1796994478727], [41.8592183151003, 35.94590825237099]], [[0.0, 0.0], [37.58169840579252, 39.155999138979624], [38.74603582547372, 35.796426308211565]], [[0.0, 0.0], [36.78476629989607, 31.453006331443373]], [[0.0, 0.0]], [[0.0, 0.0]], [[0.0, 0.0], [40.61372018919895, 35.36925142900422]], [[0.0, 0.0], [38.27700373352368, 38.60067403217352], [35.21458517721974, 32.70786946923443], [40.64218575446706, 37.113478773990295], [37.34802260295977, 37.63737073730798]], [[0.0, 0.0], [38.92773640954406, 39.16267121648944]], [[0.0, 0.0], [36.74759598046402, 39.560355118430415], [41.05022318489703, 32.42804659598437]], [[0.0, 0.0]], [[0.0, 0.0], [39.407141504167534, 36.17532737925232]], [[0.0, 0.0], [35.53072242107115, 36.13252645649768]], [[0.0, 0.0]], [[0.0, 0.0], [37.71579884417877, 38.448834658715306]], [[0.0, 0.0], [41.722942333416285, 35.48294716134141], [38.80773754327496, 34.909313043562484]], [[0.0, 0.0], [40.22924615574951, 35.936899405190196]], [[0.0, 0.0]], [[0.0, 0.0]], [[0.0, 0.0]], [[0.0, 0.0], [36.30783996384059, 33.21485772622483]], [[0.0, 0.0], [39.79391936686565, 34.76623986672072]], [[0.0, 0.0], [35.775819105930466, 32.39102477455162]], [[0.0, 0.0], [42.64417253250372, 35.400094211466865], [41.32053313518997, 38.29557788248503], [39.55584135096529, 31.47839464364157]], [[0.0, 0.0], [42.99633690555582, 34.35067866943093], [35.143647438659826, 33.253268928186834]], [[0.0, 0.0], [38.70044192316577, 37.39732599518544], [41.253236114585725, 33.22100421525188]], [[0.0, 0.0], [34.49270266742095, 33.45357414265053], [40.68349514841689, 32.62424451615763], [36.174671758979976, 36.072527170580905]], [[0.0, 0.0], [35.092732593230195, 37.42353840701751], [38.12798977104074, 30.571512382749685]], [[0.0, 0.0], [38.118959192176455, 31.954969054662676]], [[0.0, 0.0], [41.3177715725568, 36.57454101299173], [40.57849538280878, 33.55177783650851]], [[0.0, 0.0], [34.075185266622086, 35.37855526633706], [41.51099603491517, 34.891041187763975]], [[0.0, 0.0], [34.21564362557152, 33.88062426479693], [36.26237116077826, 34.578961967889725], [38.70062435245766, 38.48744662282589]], [[0.0, 0.0], [35.60023628138303, 34.014764445789446], [34.6679671613614, 34.585786603957736]], [[0.0, 0.0], [42.58769444130127, 33.858923620741464], [34.39684557962595, 37.84390756048095], [37.870637488318486, 37.88819695162393]], [[0.0, 0.0], [37.91807464916893, 36.077761408266234]], [[0.0, 0.0]], [[0.0, 0.0], [38.65603209629489, 31.270475599330684]], [[0.0, 0.0], [37.883485807989025, 37.18951942830708]], [[0.0, 0.0], [38.68963457502331, 30.21723583040156], [39.45267484022459, 38.09371833943526], [35.961663910008795, 30.961884525799118], [39.95909217568141, 33.05119380324994], [38.33548029453275, 39.918975299221714], [35.75637229225875, 37.80382839720794], [35.620505152913616, 39.25844640425962]], [[0.0, 0.0], [36.81964357177047, 33.971311513193825]], [[0.0, 0.0], [39.290111543929385, 32.7733033572208]], [[0.0, 0.0], [37.88227548843528, 34.409516318387666], [39.951348361143665, 31.994271348327487], [39.7981825258819, 39.27507515771076]], [[0.0, 0.0], [42.610053874254604, 32.44982786136187], [42.5266885642574, 37.24324254727015], [42.086847233744265, 37.93726243851233]], [[0.0, 0.0], [38.67049667395275, 36.69383960123027], [37.04165145570274, 31.7803793589872], [34.4204219057311, 35.524977754289644], [37.09129313902891, 36.5691691400467]], [[0.0, 0.0]], [[0.0, 0.0]], [[0.0, 0.0], [39.482248095056676, 34.456748650384036]], [[0.0, 0.0], [36.336116855164974, 40.036438698641675]], [[0.0, 0.0], [41.49540977675148, 39.151489399997146], [34.80619681814357, 33.67043532524618]], [[0.0, 0.0], [35.00317273258958, 34.91114121034836]], [[0.0, 0.0]], [[0.0, 0.0], [41.888820182671495, 33.82291695593957], [37.00489123057216, 39.63305085968059]], [[0.0, 0.0], [35.91044164932463, 35.42108708357235]], [[0.0, 0.0], [34.96132174648576, 37.267229184018426], [40.19114426496862, 30.519812336938397], [37.303725643881556, 34.841502796205354]], [[0.0, 0.0], [36.943119385854864, 30.09336001811195], [41.02812211947642, 35.23558513583311], [39.589217478217336, 35.793628030274654]], [[0.0, 0.0], [37.183212245181004, 33.24301570857047], [41.0163444571204, 34.18667430803761]], [[0.0, 0.0], [38.21188987283487, 34.989638727354745], [40.3944723235672, 37.1137275253094]], [[0.0, 0.0], [37.46127919450059, 35.61422239577192]], [[0.0, 0.0], [37.57139722219742, 32.135139220129425], [40.604715368292304, 31.22717847457375]], [[0.0, 0.0], [35.897999375509016, 36.91644141606243]], [[0.0, 0.0], [35.00636652487419, 31.07611620769464], [36.116343268063034, 39.29826257320394]], [[0.0, 0.0]], [[0.0, 0.0], [43.271971486474115, 33.02642310678927], [41.43859682646367, 38.27402001069282]], [[0.0, 0.0], [41.63751109059782, 31.25541035281023], [39.35728315729337, 33.455013473894724]], [[0.0, 0.0]], [[0.0, 0.0], [33.109530897888035, 34.026498891034834], [36.11283681693599, 38.28255636842254]], [[0.0, 0.0], [37.923945581645526, 33.65823405862974], [40.63092361172985, 38.95330526426362], [43.44748162072463, 36.59602103930267]], [[0.0, 0.0], [41.0659159693191, 39.74427401992014], [39.28745371836134, 31.43831139893698], [37.138958708335934, 40.633157213604285]], [[0.0, 0.0], [38.662962965488184, 33.10824656238578], [34.00753598802464, 38.88178301307414], [40.60625169542392, 38.059651665498336]], [[0.0, 0.0], [41.46760120643757, 37.524166209555844], [41.82957498774713, 35.93741371728662], [35.23580576198661, 32.46128167568672]], [[0.0, 0.0]], [[0.0, 0.0], [35.269565588610675, 38.70500836571288], [32.66694811304272, 36.378837575310556], [36.30146427087176, 30.690303721432894], [42.92513435523596, 35.9433164782831]], [[0.0, 0.0], [42.39586534092359, 31.534144376640956]], [[0.0, 0.0], [43.640787125322085, 34.50574818145483], [34.4161753712579, 35.597705951113], [41.19347965145059, 36.559279401701666]], [[0.0, 0.0], [36.60297021628277, 39.18043821673383], [41.42519639154738, 33.58283103374986], [42.73159798868796, 37.76374107321364]], [[0.0, 0.0], [38.62401896116256, 32.2626733742013]], [[0.0, 0.0]], [[0.0, 0.0], [35.294409737058785, 33.34498760266733], [39.88856817754085, 30.672167771029738]], [[0.0, 0.0], [34.056482189731845, 36.442790813189696]], [[0.0, 0.0], [43.556097071322036, 35.32668537073701]], [[0.0, 0.0], [33.256705396827975, 36.43543998467129], [40.57726505774199, 34.55867252605142], [35.45843885218654, 34.300488392155515], [42.706291914430075, 33.294132280278454], [39.903350757462334, 37.9739093082168], [38.43047941902127, 39.6694092258186], [40.419118091459566, 35.40234546020895], [39.371132783930456, 39.47761010716346]], [[0.0, 0.0], [32.408281811276154, 34.690519478453574], [37.832381630144035, 30.90690338601957], [34.086856383082754, 32.183718231593375]], [[0.0, 0.0], [38.91957299815305, 34.76779398298268], [32.290064138109905, 35.56577763405514]], [[0.0, 0.0], [43.31217267406949, 34.70257648926982], [44.50704079501965, 35.886841415471665], [42.67877263964819, 35.34411152750168]], [[0.0, 0.0], [36.9537176254574, 30.32099485325995]], [[0.0, 0.0], [33.97119645396226, 31.251170751133667], [37.819363814346815, 32.7763891394806], [40.37595475027697, 40.07390246364487]], [[0.0, 0.0], [42.36269997369167, 34.26964016442939], [40.563100230767816, 36.11449513609079], [36.320795926121214, 33.458641192104785], [34.74174045201983, 36.39052007484941]], [[0.0, 0.0], [40.36381925426442, 32.280620108073606], [39.015733654713905, 33.99123168421263], [37.105145079930594, 36.67715185166844]], [[0.0, 0.0], [37.42934201313624, 37.9395228704376]], [[0.0, 0.0], [41.24112538769075, 31.62190000562926], [35.94897817573666, 32.41915750915729], [35.02871396181043, 40.237844077874236]], [[0.0, 0.0], [40.252575780860546, 39.12262995408383]], [[0.0, 0.0], [32.61589691915046, 37.15461175794023]], [[0.0, 0.0], [38.21631866679142, 29.459010921913684], [35.9064012533588, 31.617115949243615], [38.06955572843024, 37.556453988329814], [43.344377440585454, 38.978857608541794]], [[0.0, 0.0], [40.47903311633676, 33.66069319033908], [35.42544079505788, 36.16411792392299], [36.45008124090645, 37.28392969240583], [33.34534730732259, 32.97224816117122]], [[0.0, 0.0], [45.20416345353394, 35.42508486379239], [39.40685155549269, 39.05067854510698], [41.49428164213133, 32.291058240721696], [35.12246635138514, 31.178152174932823], [38.41449943961574, 38.423254390236785]], [[0.0, 0.0], [39.8340492575851, 37.30528670485251], [34.96813213527438, 29.710802921664378], [36.50326652335659, 38.25379308850944], [36.0428309206038, 30.77355560766075], [34.17240280872239, 34.193577850946234]], [[0.0, 0.0], [42.32404445127258, 32.77675661203961], [42.158243147838576, 31.89809629148761]], [[0.0, 0.0]], [[0.0, 0.0], [42.29377203267995, 35.1229897952016], [39.14275119850851, 29.36716557477227], [38.65491620158376, 30.098452998294984], [36.988922815512424, 34.0239667312334], [39.57868920022132, 40.91003705537874]], [[0.0, 0.0], [39.243785819495436, 38.02761866444515]], [[0.0, 0.0], [32.434822569213395, 32.30229640371749], [36.24999706733673, 35.67176185997142], [37.031964628801106, 40.373695513675386], [41.129670078681, 32.8207947605015], [39.3950821555315, 32.61436451747938]], [[0.0, 0.0], [35.45186829577781, 28.845571334981457], [43.6996936199398, 31.540118320819445], [38.78162214886645, 41.61620182683364], [33.43348764085922, 38.743080752079216], [36.05158626747046, 34.2003238106933]], [[0.0, 0.0], [42.754755505942576, 37.39468462027511], [34.12390217569691, 40.249168456625945], [33.782163467860784, 39.3908646066502], [34.28801323200549, 38.59744339726649]], [[0.0, 0.0], [45.401535454924385, 33.93637054397637], [33.964398794624934, 31.00041991558971], [38.52712468659647, 39.50249206528137]], [[0.0, 0.0], [37.798375037950905, 36.73646828538293], [40.6127617940991, 29.538908521830837]], [[0.0, 0.0], [31.85556813944458, 33.260278450347535], [36.859941423286024, 30.228135180282948]], [[0.0, 0.0], [33.95242819573678, 32.54652433632432], [38.45905983293354, 28.34920395040956]], [[0.0, 0.0], [37.59203658550218, 41.43327361037925], [43.13331903524592, 31.906358384211078], [44.48914715178838, 38.728066032990654], [41.998014929095156, 39.34586936113054], [41.231490112768796, 30.21891311695009]], [[0.0, 0.0], [32.75148183008122, 38.22373467016796], [32.266215009298975, 38.88168351652978]], [[0.0, 0.0], [35.3311990899558, 34.87310701742056], [37.15529464262705, 31.279551534818374], [34.68314460894482, 35.463933341426504]], [[0.0, 0.0], [39.424883225499734, 31.789745421315892], [36.14246557250645, 34.75036017303454], [33.080706109839944, 34.08208753222409], [44.32609701361937, 33.94025224920016]], [[0.0, 0.0], [39.61322936017861, 35.49085365275316], [35.523178605275795, 37.72778069295424], [34.795451934297944, 38.146887538382124]], [[0.0, 0.0], [40.19681798371255, 34.08459390612421], [38.57134139417566, 30.726463596192634], [38.04173233557327, 42.116768024305465]], [[0.0, 0.0], [44.917208929022344, 32.515087386952366], [31.901877670508476, 38.466842876847814]], [[0.0, 0.0], [38.8690682315822, 35.75536933744904], [39.90057345183579, 28.815618249139703]], [[0.0, 0.0]], [[0.0, 0.0], [37.3197418454658, 27.656939910348473]], [[0.0, 0.0], [39.210007113426386, 41.3469549515899], [33.26985506655604, 34.96908677384494], [36.082998273142465, 28.36318011200197]], [[0.0, 0.0], [31.434728035583678, 37.81795760572073], [35.280653681098165, 39.98830416459172], [36.89489729958302, 39.692591781874135], [37.66415115281003, 39.23211049788147]], [[0.0, 0.0], [37.43341470366579, 34.80855498166829], [32.33216482997463, 33.531452838301185]], [[0.0, 0.0], [34.00294201194101, 37.755268464235826], [43.27917041024844, 40.165678917440886]], [[0.0, 0.0], [38.86146220801185, 28.168751210171475], [35.341373892481066, 33.44541869661439], [42.31331764356032, 29.84020972628397], [41.63275062918505, 40.94075172998079]], [[0.0, 0.0], [41.62188429987104, 29.12968534337867], [44.67436421775176, 38.00695276065832], [39.46502664564549, 37.01414753017123]], [[0.0, 0.0], [34.95237797828448, 32.377034585124655], [33.776256693489714, 29.547491271128568], [31.209172260929538, 34.149817783443865], [36.95066276808963, 32.60525187052448]], [[0.0, 0.0], [38.02613760137979, 40.063643076478584], [36.7955716872505, 31.6340240571881], [35.49155272058283, 41.84859084446654], [35.517904435415915, 41.02718927590501]], [[0.0, 0.0], [32.24339926183539, 31.278691084508363], [38.20084272776065, 31.014125417382655]], [[0.0, 0.0], [41.73875171555934, 33.88710620689694], [41.48611549157666, 39.183104782185936], [36.52641273774132, 27.454322925432574], [33.12132430025617, 38.01777897281409], [33.93132397976545, 31.484508026465228], [34.41229650456951, 33.25624845018129]], [[0.0, 0.0], [45.452080353476916, 33.69724285600676], [36.45835045579472, 35.39812866674779], [34.79705144166685, 37.67199178547589], [43.243072744103664, 38.960941399700694], [37.90635373173767, 30.12657688662005]], [[0.0, 0.0], [30.691085551659384, 36.587648065271594], [44.35421381877172, 38.925134040352134]], [[0.0, 0.0], [35.05471371558666, 28.465199360359083], [40.621806226974115, 35.60121221916999], [34.97074069132181, 29.457927244496556], [42.15511930152785, 36.177298387092044], [37.41658680740898, 35.696589873566175], [45.3942100906789, 37.017280789393986], [40.52078622674931, 29.940428658573897], [44.541691081550276, 35.76130503073944]], [[0.0, 0.0], [41.179074594086195, 37.14073044060615], [45.91595104206319, 38.03549746569929], [42.45299032993385, 37.83568454046946]], [[0.0, 0.0], [34.36203917744276, 39.38739604804547], [41.05615358612505, 34.85214286509547], [34.88198936923908, 31.176995968859153]], [[0.0, 0.0], [40.91135469275303, 32.60655252868469], [38.48200143856974, 31.703732981483714], [34.15448819179517, 34.52215046049816]], [[0.0, 0.0], [39.901018069590855, 28.959365234361673]], [[0.0, 0.0], [45.94228515772777, 35.4199101598319], [44.797863241877955, 37.0956184945353], [37.322226826532315, 42.62766916414856], [32.91397634051448, 37.33058414378657], [40.92784030472058, 41.38413474265129]], [[0.0, 0.0], [37.27908702212095, 29.012797449199663], [31.568969237090442, 35.59679206033221], [44.807370794122086, 32.43843218716148], [38.11599662472913, 33.22907444271449], [33.95099963269039, 40.352731190452396]], [[0.0, 0.0], [43.82250551335407, 30.322703752332593], [43.09668270008628, 30.519474619044605], [41.385578555597725, 40.14406706020696]], [[0.0, 0.0], [31.974343268440183, 40.13660949801302], [35.76362570886237, 36.66706154812588]], [[0.0, 0.0], [33.20100986890839, 35.799016209616454], [36.66403514481478, 37.308422148756]], [[0.0, 0.0], [34.80464811759839, 36.04650677844359], [38.64635580312842, 41.8889751602022], [44.003481492009804, 35.2395978785082], [42.97034535747369, 41.12324915035051]], [[0.0, 0.0], [37.54501308206491, 31.5940616300399], [35.826416986564666, 32.27046249005416], [31.50980382370068, 36.179421409186276], [35.103401439177645, 39.738070138086435], [31.584783522487403, 36.952531847507764], [41.89042414887606, 35.60272391282869]], [[0.0, 0.0], [42.62823165124919, 38.873240020966], [37.600483466095916, 37.799975261723276], [39.45654465527533, 39.83644840565197]], [[0.0, 0.0], [30.407189935329576, 34.90963870714715], [40.47449502866935, 39.98174486734816]], [[0.0, 0.0], [46.10780757485926, 34.46826729414111], [40.795685464598485, 30.652295881544713], [40.131550672679396, 36.13385987154407], [42.40542271703459, 37.20089939273568]], [[0.0, 0.0], [34.903727613041, 37.17648511671063], [37.84613530690831, 36.083746846295035], [38.45341291288493, 33.837193320293395], [36.241390704198594, 36.33561404677725], [39.04656173586974, 38.80822841252011], [39.99080712768312, 34.5568346700638], [36.16480583281049, 34.456589846440586], [39.44233107246411, 40.96906648972907], [37.60951670122153, 32.41671718295177]], [[0.0, 0.0], [32.283768951479544, 36.51097317481268], [38.51087877599896, 36.55997912082902], [40.32590677150752, 41.01558110026177], [45.60790033902943, 34.97883098395281], [43.25057473967388, 35.718475915234364]], [[0.0, 0.0], [32.40444156408325, 30.978463997086845], [46.576190915552395, 36.512459346070344], [45.159730503945475, 38.20633008244496], [35.96290496262676, 30.09056779263413], [40.55828107431693, 38.484056156949734]], [[0.0, 0.0], [40.66143165154376, 31.53867350729575], [32.98191404020821, 32.68167495508839], [36.613219657434165, 43.066918661537436], [37.45011992573958, 33.79588871017661], [35.980796230121584, 41.12996599454714]], [[0.0, 0.0], [39.71224477371645, 29.55892433277231], [41.91398665868023, 38.762279889505365], [46.68286769458731, 32.79212085731052], [44.01892890703195, 30.747940883082034], [42.58439005825974, 35.0245840403816]], [[0.0, 0.0], [38.54042727603316, 41.34983315837173], [44.3623645850577, 35.881712269550874], [41.7922794288927, 36.507185293837125]], [[0.0, 0.0], [36.19044544745974, 30.840436824500404], [32.895174917207854, 35.07563470363635], [29.547104838811638, 35.30223757746604], [33.88444361846889, 29.406825517878048], [45.02872646133584, 36.59129636346788], [31.555940209046412, 31.46873102906229]], [[0.0, 0.0], [38.4709083339765, 38.195165287750285], [40.46156791905531, 37.06238882046414], [37.72659561122119, 41.647090169739535]], [[0.0, 0.0], [43.84999889517676, 38.664104812823005], [33.21819840204898, 41.444630716676514], [33.810729010803655, 30.433957031446432], [34.18909628018954, 41.58686332583933], [32.501877746852635, 34.12777164215497]], [[0.0, 0.0], [35.69094841859216, 39.83497753045155], [38.06262970007722, 34.9333799552561]], [[0.0, 0.0], [32.19373224984909, 39.2588165539941], [37.90197258107168, 39.06102102976181]], [[0.0, 0.0], [47.5607882086656, 37.20404968251587], [32.035674179016894, 29.93777481162446], [41.58024374097775, 31.57188399408303], [36.90542727806601, 38.77001354751979]], [[0.0, 0.0], [38.241988143056076, 28.746736980920673], [44.38890907954177, 36.96463009431543], [42.75919664747373, 29.709181644332148]], [[0.0, 0.0], [36.97886492954912, 41.182116485402275], [32.917749888980545, 36.84635620459344], [29.762051922913088, 35.86378173515751], [40.166884935969286, 37.873370905681526]], [[0.0, 0.0], [40.14213275430773, 39.57059218889998], [44.19344978971066, 33.081876246839265], [42.92556395111484, 32.67763396382553], [41.97639459967375, 29.821528099341666], [45.193206907605585, 40.720071482253715]], [[0.0, 0.0], [45.085806668024574, 37.637755792422006], [35.09364416210989, 39.009458329203106], [36.35167045446629, 39.78277816320524], [34.38014877510474, 42.829592868854], [47.79767235278768, 36.123049538510195], [32.82437772479384, 39.953246880140185], [47.58849824050213, 33.915317668705896]], [[0.0, 0.0], [45.10600930815616, 30.460672792136904], [36.810335533662396, 33.113910573333655], [41.88168259263857, 28.693028445705142], [43.75824975044975, 37.1065469333702], [32.14234469737787, 41.587340906729175], [45.751250047709554, 31.11223495672987]], [[0.0, 0.0], [41.36213576876744, 33.282699781890855], [30.14583709291738, 36.725982197354746], [39.718563412769235, 32.823406677877394], [43.369348280617565, 33.26585933888243], [45.229820431572264, 32.79042079331667], [40.99417986536998, 42.832296999274924], [38.95355083856057, 40.870232453767834]], [[0.0, 0.0], [39.671797021897454, 43.40213499172744], [32.83777392667754, 39.03869046756136], [43.075019279662705, 34.00438566985709]], [[0.0, 0.0], [32.44222822674763, 29.214770045823503], [43.57147640331409, 34.868281476869925], [35.57036046905512, 32.622433313648834]], [[0.0, 0.0], [39.78867549143026, 27.276851534144967], [32.05422490701119, 31.356041188977034], [36.77997375355738, 42.85825403521314], [37.051898102970995, 36.956838011029824]], [[0.0, 0.0], [42.91009859623622, 31.19276389572644], [40.1554235714283, 32.17948710308202], [41.42596575800582, 27.564941462949022], [38.7540604233763, 34.31766425100739], [33.94289186608928, 28.006705934617003]], [[0.0, 0.0], [46.790741132821964, 31.884175598715576], [38.60160769563633, 39.86885235405567], [37.710842025103716, 37.411360366813014], [44.786174603519385, 40.63774717412326], [35.66480200543475, 39.01955568788342], [39.164170735570885, 27.58607204709432], [38.82188481171215, 28.589607434757262]], [[0.0, 0.0], [45.0280966444412, 31.965070441287917], [35.0978806718151, 30.96714337342654], [40.916070783815584, 33.09919014277397], [37.608627822066026, 26.020427327586944], [44.881688506745164, 33.73494953814572], [36.527330638324784, 29.165674805922514], [44.41559500943697, 31.440062356460015], [34.11570175237778, 33.50533793807799]], [[0.0, 0.0], [45.32866964546859, 31.115228914641694], [36.21332521425258, 42.52988506451825], [29.689621962609802, 32.98800601078624], [31.03720495876059, 34.16388923308334]], [[0.0, 0.0], [46.467492904839894, 36.452516895213876], [33.337445481805126, 35.39286627689271], [32.96084880877687, 31.746528204271623], [39.56236820949762, 31.107886817625207]], [[0.0, 0.0], [31.494105890000316, 40.919221083720075], [29.768956404741576, 37.915797008530795], [33.49026196707831, 32.47305657957961], [39.006334782805496, 26.46358599665502]], [[0.0, 0.0], [36.02170075887504, 33.136162389580285], [29.75558674691437, 34.114786422073706], [42.94925549488297, 42.2969690214567], [33.114752697287756, 33.620359334730004]], [[0.0, 0.0], [30.283380205975067, 31.324419400478785], [36.98819642635359, 26.873260186070382], [39.54903421894801, 42.76193840092926], [44.20069782602972, 33.92722003819853], [33.40890623670277, 37.14590896918365], [36.48517769525505, 33.901756542457576]], [[0.0, 0.0], [32.6786132278805, 29.936193803975414]], [[0.0, 0.0], [35.24149006111317, 25.712290024232733], [34.738793580258, 35.225946510225754], [33.56072889834706, 26.999359132327], [45.393582509264036, 39.45488779062898], [39.70425027359485, 33.94393611404468], [42.5616130396942, 30.22439440672109], [37.70951540947465, 27.2239131368768], [31.15783218790175, 32.20246288586322], [37.58229934927256, 30.02040728177992]], [[0.0, 0.0], [30.157830260682825, 39.309915523668806], [46.21306147255847, 33.25522274667128], [40.838766330321114, 26.9187394446551], [32.64853863670084, 28.144933529801452], [42.513573042997024, 34.1528570174425]], [[0.0, 0.0], [48.65533271060793, 35.54257847596916], [42.71486525369022, 41.46220051518575], [31.212515367754882, 33.68445202709365], [42.958750247003614, 27.737030773141154], [30.861363870228463, 38.29878996304363], [34.920881616596276, 33.061125104155444], [30.111694751908647, 33.441397374598886], [41.183311130260954, 35.97967785085457]], [[0.0, 0.0], [39.687336033645465, 34.80698644760206], [47.12731520950926, 39.96646776857973], [40.97872513982382, 34.12951245411798], [41.79216365605324, 38.52236927352647], [36.17444955346057, 38.20036323279218], [35.08306195597651, 26.346529043119663], [38.35356566535877, 28.984088735226326]], [[0.0, 0.0], [37.52447054031335, 25.75145829583342], [35.223730069360556, 43.849301357097545], [41.91107783961815, 41.89425640743956], [30.282610260485637, 38.50319196800358], [38.14158822276432, 43.58162050381778], [33.14086590733337, 36.49952448677277], [34.637896739889655, 42.07940776967313]], [[0.0, 0.0], [34.29393587957291, 25.874690083830696], [36.2708221044769, 41.3047090849803], [32.94808975682252, 29.08119019959912], [44.22700256209261, 36.758955120337944], [30.26035604316048, 32.124027161027634], [36.93906179796719, 39.90349997998083], [46.4774799936977, 34.13334993981273], [43.89092467970926, 28.402702604137904]], [[0.0, 0.0], [40.51481133713404, 30.270863245641834], [44.03164798031709, 30.651758674826798], [42.8193349980643, 32.02140039549177], [35.230037069324325, 38.35659174673037]], [[0.0, 0.0], [35.12773445647203, 41.7191258668368], [41.88606174027049, 35.346914199612385], [36.998150597580484, 29.45642954635353], [43.46404207057929, 40.34777204575484], [40.54564103294007, 42.69661701069736], [40.90814555952652, 29.10359899413392], [34.44267191369271, 29.042282927705696], [42.3997037545036, 33.036354725076926]], [[0.0, 0.0], [45.82866284587243, 34.57619535897671], [48.40475427820145, 38.67306850533076], [40.13248795294927, 35.43913782736312], [39.450197177079495, 31.468929662630266], [41.09005355768624, 27.680202287921645], [36.043998369004285, 30.68451184627832]], [[0.0, 0.0], [44.772277620731856, 38.12609390601574], [36.326854822788746, 25.799029094206663], [28.518360363892107, 38.674351966776854], [29.06748807866656, 32.110841678608764], [37.09142796289624, 40.81652260508797], [28.10457133620841, 34.19196040819539], [35.477291313271536, 35.55004784009999]], [[0.0, 0.0], [35.99855174139366, 27.336346797525046], [39.154888217354504, 37.71609934457822], [44.70035929029637, 32.19235806038129], [46.29888671569388, 35.98104579594591]], [[0.0, 0.0], [34.03160189652813, 32.373606838626905], [31.454034506597505, 32.98006508435468], [48.63599020182153, 34.93878100596043], [37.3218323019611, 28.48666076563757], [43.392986315721885, 38.75679977043277]], [[0.0, 0.0], [41.76576496732337, 40.45493180113069], [39.65971069900154, 29.887510381355202], [38.74619336231035, 44.64139053691106], [42.18364850190465, 30.01530652148909], [47.32921760066243, 35.75809870084632], [46.65513091746041, 41.08449924436544], [33.90602342023215, 28.061627260110722], [42.435734795280034, 43.16434726519615]], [[0.0, 0.0], [36.251939331150275, 31.428820829867107], [41.734928902290626, 39.696485649414505], [33.298811448849385, 40.9715272552718]], [[0.0, 0.0], [39.248675015265704, 38.54285938362179], [39.03807296145926, 36.408393356511475], [34.31697219617249, 33.79858343643545], [37.71388196964642, 41.42237380989027], [34.4863311639936, 27.070062084533554], [41.59981290113663, 28.3190846360802], [37.20869063336952, 30.912921495641648]], [[0.0, 0.0], [41.343278440612806, 41.96241515970499], [40.46648485527355, 27.712788818062343], [28.845279151054893, 39.48561918289259], [45.4081835324681, 42.274420360358754], [33.84552038567477, 30.27858682837103]], [[0.0, 0.0], [47.56726883576899, 38.70590814407179], [30.361239399882887, 29.68836217970421], [32.978752010321, 34.823595576382125], [41.63675489444823, 42.98549920851389], [39.85664480838022, 37.03128163975543], [34.138284745979554, 41.201234280100095]], [[0.0, 0.0], [34.1647625947224, 38.28794878497313], [33.57189671881397, 39.75171518258188], [47.1055574734506, 31.565882324192543], [42.9157931793501, 38.617653736611885], [30.418456342737542, 35.803176840629725], [38.468800502470806, 25.168083156330542], [48.751849877105755, 36.103384093409055]], [[0.0, 0.0], [30.341470343878743, 39.526353295445396], [34.06186255777125, 36.074487517628846], [34.67899930455421, 43.69669581237871], [47.147751325457, 40.46972115512382], [37.98035286700243, 31.435471718677107], [36.74401901518288, 38.3178747803919], [32.17089070764582, 30.714692968350196]], [[0.0, 0.0], [36.174151705304, 35.37537758078846], [29.355680790206474, 34.78219261891258], [37.115627492684936, 44.40301481297945], [31.41814198306623, 38.13613736227607], [44.95903221925195, 35.98801337442737], [28.987115656067107, 40.65227683894784], [36.79286939174794, 27.346664702830992]], [[0.0, 0.0], [37.89536729203028, 40.77561321573047], [34.434447173109035, 29.609114872639047]], [[0.0, 0.0], [36.27409042383838, 36.375509506038156], [40.25289243300319, 39.09385059503865], [46.34435036000145, 40.87292796549687], [42.45950058590841, 37.74575873935647]], [[0.0, 0.0], [49.09148793367272, 33.01857122905354], [38.54057795660689, 43.104056927165914], [27.723391791464884, 37.19002235717444], [34.98520212435658, 31.394866390707993], [30.1636127168784, 32.784992981693655], [27.778476072505825, 37.968878682373294], [31.821205630176667, 34.758669828585276], [39.68629263678925, 26.958629044574952], [40.18182193962171, 41.36040901996841], [35.39670144793072, 36.973447171516], [39.50825024299878, 39.882840838050726], [46.18666129676394, 36.890942418970994]], [[0.0, 0.0], [37.99432587038136, 35.33236229868982], [32.703356814200276, 40.428624739393975], [29.789599973437358, 41.637360526263], [33.76856453377152, 26.126108000963573], [41.70901606763625, 31.6499479109283], [39.41948028907963, 35.712440026946624]], [[0.0, 0.0], [44.277319991401164, 41.85247495825957], [45.034819548883334, 41.96880590290762], [27.570428047153154, 35.7335906046159], [38.66412852085317, 32.38746207566952], [37.008279455572016, 42.8290908721648], [41.47252811837817, 35.05444598559398], [31.88781514353334, 32.61457685393456]], [[0.0, 0.0], [45.47008331951003, 34.70163421232136], [31.524924212797263, 36.46072831141212], [43.79621546318664, 28.78424533633451]], [[0.0, 0.0], [33.189889756378655, 30.7476953896651], [38.25700840722181, 30.604973495292136], [48.22094612370979, 40.01515409073049]], [[0.0, 0.0], [41.413530068494936, 37.00416511449847], [35.755363459312264, 44.47606896257176], [47.581319882520084, 38.01195865019996], [31.0277914896693, 40.02281889254461], [33.71986571109138, 40.854251587139494], [44.559746296388546, 38.08304483938876], [46.93447277861835, 34.687528551280884], [32.1144181577554, 38.20689159198625], [40.17765970810931, 38.10573090790395], [42.48068139568717, 31.618043887330938], [35.98867961480907, 37.633479111052786], [29.44192680566984, 37.78506095522857], [37.51856608197677, 38.60281440688953], [45.76083061187382, 29.758629324822714]], [[0.0, 0.0], [48.775925192023195, 36.970088200788275], [35.3920919230074, 26.452415234149317], [32.918248131144956, 44.10617427021791], [43.35388408325699, 41.05229912485098], [39.036065701334536, 30.820721059753172], [43.812448884410315, 37.890200382885666], [38.021260910744964, 33.0938240966778], [41.21648795995906, 30.67970024766846], [47.133245761826565, 29.913986978451106]], [[0.0, 0.0], [32.96532764466171, 43.314320953837914], [31.484676794755284, 42.54255201893596], [45.18645421672394, 43.016001893495556], [30.720012985253334, 37.310502333211424], [38.02858318177566, 27.173021929831084]], [[0.0, 0.0], [41.927402661431714, 38.1446801822713], [33.475740298366254, 34.48980383962831], [39.17544539526914, 33.07508111793024], [44.72261518887684, 41.46890021611794], [45.30883347753075, 27.871477964352945], [34.987888821907525, 33.5528652050471], [42.76152775280504, 36.062553540385615], [35.7278153189344, 39.576395550834626], [32.5153588999199, 39.680987846614556], [36.897672308447476, 35.72043281304842], [49.13289371619863, 38.6154041291152], [37.66835405325842, 32.24410829921245]], [[0.0, 0.0], [46.0456119066586, 40.77573791555054], [42.649214266894376, 42.126159382338884], [41.04486048717683, 40.92190689591485], [31.594697781731067, 41.21122934408335], [40.879665895443864, 33.20470429851067], [39.89828408655969, 44.394833542682655], [35.237346016096794, 24.536532455859195]], [[0.0, 0.0], [44.59640007951179, 39.86380575879141], [40.05719185193984, 42.924421085030474], [45.08483188011229, 40.59065559347112], [44.99627912731989, 29.11157395430922]], [[0.0, 0.0], [30.825287768162212, 31.581950988775514], [33.89909422911866, 30.632596504155657], [29.869223413420027, 38.069538897629684], [41.07568786957897, 36.30405412961693], [43.55109788850705, 35.64756367310683]], [[0.0, 0.0], [30.28739290517074, 39.10904215125753], [39.53172854416918, 41.38394114929999], [30.222747354815617, 35.207034368530806], [41.68617813189771, 41.49728455233136], [33.469540391155206, 44.25000279762123]], [[0.0, 0.0], [39.3048458346277, 28.874643437275363], [29.552794824503312, 37.11864235175913], [29.757042240811952, 40.83916977079086]], [[0.0, 0.0], [45.3848489124161, 39.14706219972178], [31.086877954740306, 33.303495218767935], [39.08855169266537, 29.55194049789648], [34.67044367706888, 36.428320534761895], [35.50732379072527, 45.82945256546237], [32.931049955981116, 38.843516788329474], [30.48227050702324, 41.63226162208948], [42.48830028338141, 30.296844475934414]], [[0.0, 0.0], [38.76783493359926, 34.75781095859703], [28.672787632020857, 32.29718531998377], [35.04227024498881, 38.272543355493426], [37.52086455585843, 46.11841058530603], [35.22135573406572, 34.149509685883025], [27.83309190146294, 36.580176886062354], [42.59596506807795, 33.73514008588385]], [[0.0, 0.0], [35.80098380001833, 23.508377829878942], [40.10124009340617, 24.777029489533373], [29.00848784308219, 41.57378320639351], [29.74678954033808, 30.085413308610107], [27.86383227987784, 34.820296893322784], [32.19848274299517, 26.662644448143986]], [[0.0, 0.0], [38.04066190136987, 37.42907745705031], [44.45326977783357, 29.242487919190555], [34.14557058409456, 41.11631020816734], [32.936377634675424, 28.766013890648725], [30.953296736673796, 30.310647149294823], [36.87073720073288, 34.684385925481955], [49.069266996875115, 37.90738660870184], [33.40994974600728, 35.3169247506722], [46.73552762161934, 35.14361231828568], [36.75670562678028, 31.34652084562889]], [[0.0, 0.0], [36.71476467787493, 29.767201670405836], [36.19252034498985, 34.18672587584397], [39.534386464082495, 27.930702120686686], [43.402530333240215, 30.193388531327653], [47.64217533155105, 42.1596630186683], [36.3793868731381, 23.786541212576072], [49.97478276739794, 40.45600018921821]], [[0.0, 0.0], [39.29018903872182, 45.39009204911137], [37.61006840300247, 42.68142221001597], [27.41864324340811, 32.39545552549597], [33.09975387215177, 32.889444767991755], [29.243126203386744, 36.36441343152079], [32.02009783438544, 29.200643906588173]], [[0.0, 0.0], [46.9231208620771, 28.89920677381606], [46.22924532224738, 32.070410996925], [46.02301932627446, 28.452113212333547], [27.91281708665144, 37.80119959629842]], [[0.0, 0.0], [49.56434973022531, 32.25279804224528], [31.875852590970226, 42.499707876915046], [46.530716080187524, 39.563414374786525], [38.50347420897732, 28.76931259094556], [44.550690308930584, 36.232568393504074], [35.77737312723515, 28.378359121916272], [39.016639215488404, 27.071137039082334]], [[0.0, 0.0], [30.444548707795803, 27.22353396534807], [30.21660461080781, 36.684720325367955], [37.78677188733837, 33.57878714752886], [35.09632297617856, 40.96971653692222], [42.07866386319222, 25.24467954638206], [42.47557041925063, 34.6969595671786], [49.893748957524, 37.691815696667994], [48.18489642571267, 39.962889674477914], [34.68024081734843, 41.76526990704121], [35.657709574851054, 41.53554820510021], [39.272865859192855, 42.607095087743005], [46.79368527298749, 42.07584999834159], [31.53871374330139, 31.26743291189103]], [[0.0, 0.0], [49.22225424097453, 35.337465199162764], [40.62574649603009, 40.117542521936635], [47.6218178533375, 39.62520681484276], [32.001185739332286, 35.74127150173529], [43.45296007434256, 27.45806291813029], [43.88497133744354, 34.90931418234807], [41.05094447224331, 45.06907087042276], [33.260777115341135, 37.2580830160149], [28.914848338917874, 30.830936660700754], [36.674971352708766, 39.65282761129031], [31.651636993195652, 33.63800324999804]], [[0.0, 0.0], [42.63413733369902, 32.53539341167999], [42.115644312345516, 29.602647880851354], [45.13254192577786, 27.484958744293614], [35.2183869097581, 43.306219645552574], [30.59495055495943, 39.41703709262375], [48.71212613706384, 34.77840169660033], [45.88224328351067, 40.18582016496702], [41.97286322689348, 33.187280331368626], [32.63290258660543, 34.02975162389358], [29.14691887933432, 34.17423008909847]], [[0.0, 0.0], [34.50626206338343, 34.23501001234881], [39.30911240525388, 44.24924515899746], [31.51604177887631, 44.01591464551417], [50.78247330126417, 34.869036566616174], [44.774105937515216, 33.48740533358911], [39.01407643486175, 41.99000158004786], [38.339013261705425, 45.3169933878447], [41.381422044848, 38.65895927188403], [30.85328502597607, 40.66984805859637]], [[0.0, 0.0], [41.385543759239276, 40.27471911710711], [43.37626277413796, 37.28935781740677], [36.94152328680507, 33.86910223203774], [41.34081247402629, 39.39119421803269], [42.02774250334666, 44.881236201462556]], [[0.0, 0.0], [28.362738635644863, 37.15615876264159], [33.20320331381663, 25.92742039254028], [43.79184177672049, 26.44745639085847], [43.8333898430717, 33.95860302659822], [29.916691952122196, 28.42021204136657], [33.276406850567405, 40.58831083286464], [41.55498229449925, 31.221200109274605], [32.15089439700314, 31.941564383364625]], [[0.0, 0.0], [43.46097370623509, 25.475147741135327], [34.88927713357591, 26.736505511855253], [37.90641665481525, 38.56855796565372], [40.575297659574325, 31.64851672711645], [32.004127833005775, 29.917501329592394], [34.92479033016302, 44.91475453001487], [40.876775178489524, 34.539237338356706], [31.215195320026172, 44.78668393379985], [35.11871208714035, 30.0429755728756]], [[0.0, 0.0], [44.87550015838991, 31.641485089378868], [37.32917491969007, 23.1210063275189], [45.00695854408752, 43.61982695412752], [32.338695504341175, 24.597531378266744], [35.0570420460132, 24.480459968126034], [32.98805360962584, 38.18152668615396], [34.604475123454016, 44.20213221858572], [45.00298539693237, 34.34083244551519], [36.604513940645646, 37.21579731031428], [38.911476285457034, 40.96603909130221]], [[0.0, 0.0], [49.62600718579971, 30.733106728755654], [35.38196603280109, 44.227474959667866], [31.612808060900193, 26.85106922484189], [40.88872349049232, 29.321684408242795]], [[0.0, 0.0], [47.11456578820748, 30.69023379984355], [42.884262629772685, 27.847147804889442], [44.37019163735777, 37.24836497273984], [33.10937886821708, 44.25071935243786], [37.84852052935839, 40.779878127589996], [25.878620459456883, 36.69455139794419], [43.05642784661554, 26.3515229743273], [35.06521770999416, 31.556462678979496], [49.449214147642685, 31.52166942466025], [39.30945046901695, 24.335110894301483], [27.514712088880945, 30.690463850023146], [48.15355299048713, 36.529512276984605]], [[0.0, 0.0], [39.07461091752856, 37.25633839362333], [27.470328099221668, 36.36417116964635], [31.429318520256437, 36.910892706924], [35.921896027731215, 40.77462211730068]], [[0.0, 0.0], [27.211439965998437, 39.45934057513711], [30.197594709105463, 35.77003708023704], [36.72930171228369, 42.91117203765439], [47.39522846904296, 36.0565168899839], [34.28770698703973, 27.02919212638877], [44.334993567718904, 40.60168167611631], [38.58344401322768, 43.19693461943726], [51.26431977436424, 38.798265934376886], [39.752946364712045, 25.06041733699367], [46.78642860143291, 33.44394515692387]], [[0.0, 0.0], [46.78934497393486, 35.30237503241904], [34.07160053879779, 37.425606164642545], [48.07410186722019, 32.01621616871716], [30.274770169201556, 42.781523297386514], [51.20028738999315, 33.74021752332767], [37.06704451385151, 37.97084587641092], [33.806831860762536, 23.213267690469237], [34.184991268865005, 36.003490022401024], [43.04330022665851, 44.679974279583455]], [[0.0, 0.0], [38.17491362641679, 25.32186602744168], [29.047523958903856, 27.5295969564336], [37.859381074106295, 26.893947327427135], [39.33979594043566, 33.72244462986346], [37.756185393131794, 29.033431644341253]], [[0.0, 0.0], [35.62702468396593, 24.91595544677725], [45.96799654989468, 34.79811713857003], [32.25096867075174, 36.81983694899212], [49.02428387624277, 39.22879390999285], [28.75710892639878, 43.991231495811824], [33.576950236323164, 30.967912156202456], [37.351968126394674, 44.34943192702192], [30.167160876401194, 44.91786940618326], [41.498603798995724, 32.188471917142046], [33.96626596961898, 29.28276247815082], [43.43573117394651, 43.68659692037539]], [[0.0, 0.0], [40.2947061119217, 26.757827478304794], [49.52837182041549, 32.97188588201491], [27.31064360147121, 40.42078049316938], [50.46110001720494, 40.56387933991239], [49.374605301247406, 29.76931822630644], [50.7347713370405, 33.47815466282914], [30.633233198425437, 28.006613700468517], [41.49771463324908, 24.158027228105553], [42.83028502920828, 25.182232992315683], [44.98074514906147, 39.22209643757459], [41.52407079148821, 38.10472374199001], [47.45267155545593, 38.35871409114726], [45.14972252012732, 35.116171475306096], [45.01905141475254, 44.56911101619088], [35.29118548641737, 36.08924055367886]], [[0.0, 0.0], [40.279139612251164, 36.03921210272142], [27.05578231691505, 33.97351392791798], [29.0770461094446, 44.38669100083222], [28.191600039558693, 28.890735958203827], [37.61353144673753, 36.31939823994007], [38.27645009284463, 34.05047066262922], [33.550850123941125, 46.63088202933786], [46.0838965438724, 33.79536718224734]], [[0.0, 0.0], [34.39478119896866, 27.65072966891283], [36.94616717238155, 24.329878814184916], [48.845929939420095, 37.34396679759805], [36.75691121892096, 26.856273641155745], [28.071344139347428, 33.45818994418171], [26.256486651316436, 40.1297340108289], [38.21583830210714, 36.65446173042525], [40.620617490114505, 41.581233194949355], [35.603169446832666, 33.22132605152203], [48.031773714756085, 41.21552092801187], [33.83483899352279, 32.57481062955492], [27.11209713010082, 33.01045176021574]], [[0.0, 0.0], [27.713403698858134, 29.528425087512307], [33.45929392574687, 40.2299284450048], [43.91276019868874, 40.41715724290828], [31.564294324935982, 38.9515544952295], [39.1336613828989, 25.39380693049647], [48.268185620160985, 30.39804437926099], [50.03176991088627, 36.42650889104213], [37.33579834801611, 42.49139862482471]], [[0.0, 0.0], [28.944779916102526, 32.98211761507223], [37.43129800054927, 37.2936112260557], [42.74391019031948, 42.99805216398791], [37.99944459375983, 27.659878621913563], [37.474756273036746, 46.30193545150987], [26.443418224774867, 41.13507204958837], [38.69957672956171, 30.567805939014857]], [[0.0, 0.0], [33.88637207383399, 43.36925220676452], [33.91031360227638, 34.825941249937735], [34.14655963759842, 25.326046707455482], [40.47268449947295, 38.23010497672379], [28.444661225509076, 42.639606947277336], [27.10904249495283, 42.92572347813359], [35.75629670195644, 30.997062070934163], [31.968154396162458, 32.63273813270735], [37.78843743462799, 22.478342121745424], [35.745967989427626, 27.05128618649045], [37.1590299784256, 24.968443884750435]], [[0.0, 0.0], [51.84090631453554, 35.9586704661555], [36.229750611644846, 24.60994503233827], [32.13786958192243, 44.205540911934776], [36.80298393633461, 40.97497584215374], [37.00059014213881, 32.25732439277851], [38.82247861275568, 32.89217968036722], [52.051566060860566, 37.97350664227916], [31.420421791683967, 42.82552497921198], [35.92203558206877, 47.49276837681472], [50.299004143672356, 32.137762204403494], [41.951646100720346, 34.34175363579292], [39.000732245029155, 26.790029334230137], [37.637120884363, 23.067059059874666], [31.1919324625617, 27.40792920021098], [32.92338014453886, 28.486588712263607]], [[0.0, 0.0], [36.577849408420484, 31.35454980039622], [50.215653255187306, 33.73599056747947], [44.41095698293234, 42.888698992271514], [44.1561890740608, 45.19189994082842], [40.84096814482715, 24.298645635040995], [44.77120489496675, 25.123230540721334], [49.31268311061806, 33.655328049433855], [42.353947564285754, 44.88337419318726]], [[0.0, 0.0], [46.715222130786515, 38.70492109329289], [41.99259197693373, 28.395538220153995], [30.86904441887144, 24.499990254886423], [36.23231794518538, 28.390688903230117], [34.73514339407248, 35.10387646819401], [42.951853162589224, 37.19224313078386], [33.97008457887077, 47.22550497556522], [49.963587383062546, 40.540832944501645]], [[0.0, 0.0], [25.85438655926099, 33.535556060160864], [36.00722715225312, 36.231183195112656], [45.33030042218076, 41.229827801589764], [37.870555300982026, 30.31614712513405], [40.31379328903565, 29.223679503918994], [27.976766054155558, 35.740595642353505]], [[0.0, 0.0], [39.035724891336294, 39.19097102988135], [37.24744007393681, 45.62832657923569], [44.95492384537755, 44.57453973976185], [32.79085556039425, 25.969261016256127], [30.39218430813943, 38.24001129842559], [27.25317672471647, 41.4320050196571], [37.00777604496611, 28.073586613924334]], [[0.0, 0.0], [34.64075707599971, 28.700093189561148], [31.433145666936, 34.36542274366249], [40.69303784243436, 32.2987593266833], [41.0862037026856, 26.934676854934125], [29.29808838962893, 30.118989892715568], [45.534990065365115, 26.02618961019098], [32.62033723003635, 43.784750325658074]], [[0.0, 0.0], [49.70684205564134, 35.624247911974955], [45.236758767806805, 30.631640756853187], [41.123337173919744, 45.4303600524561], [32.3120456440376, 40.505453210161456], [36.371435756191744, 41.89729456494719], [39.314154929720374, 22.143242729513823], [48.145190748507574, 43.96735692824488], [33.59268209935837, 41.19725871175249], [44.36847146851223, 31.153515110605518], [33.84095269770038, 27.809649563391023]], [[0.0, 0.0], [41.25388766281639, 27.749208728367616], [29.271755353633775, 38.59070663795123], [38.102181316894075, 40.61271444153632], [44.4392829653276, 36.77194740331216], [29.56177900516771, 34.18852211050622], [49.07594647978098, 34.86194836438969]], [[0.0, 0.0], [41.096009008936285, 33.546594151125994], [29.933532889809385, 32.026442151134205], [36.10652270717435, 46.457718063060895], [34.1167576819879, 31.51899886045399], [47.40750858897615, 28.54450621001983], [43.96483784544044, 27.593035333186464], [29.380566353178114, 27.14512860951487], [45.033951388194346, 29.654669229553033], [28.747442251286127, 44.04881981889912]], [[0.0, 0.0], [29.969594406930792, 26.59265334155541], [47.64971684032568, 40.86683247785401], [40.60510872833013, 35.006061861852764], [47.032494311788696, 43.04464472935754], [37.540375700662445, 23.579318025687666], [32.607046609262824, 30.38452566897729], [31.10810129950948, 44.521653304449686], [31.95129565750728, 25.828535882898194], [36.70416166488506, 29.81899773026108]], [[0.0, 0.0], [36.589198938838635, 26.84259846067226], [52.08657817002083, 39.90526115750668], [46.412507873182065, 32.80903273895383], [49.5421942249946, 32.3656975478033], [42.799265227738324, 39.85246982191136], [33.50050419587616, 26.930786999134696], [49.318071660742895, 28.9190598753394], [46.97495700494178, 29.947705438084725], [39.19978350528299, 36.20650704477464], [32.974347948335385, 37.38132930171028], [34.631417796837596, 38.00384596065104]], [[0.0, 0.0], [44.95475523677232, 32.751670208192174], [38.482814911462164, 23.532009360421586], [27.175977774065256, 30.840940114233433], [50.08701136810237, 30.211035662728857], [40.93906159369264, 25.267821745685872], [26.185555182274612, 35.66682183942195], [52.72427867544472, 37.16229504226777], [46.27273468383014, 29.83093694485788], [36.47557807455989, 33.05377893165038], [30.73340652636678, 40.119436747362684], [35.68012246544952, 44.507589090841954], [42.72284518357037, 36.65837374932961], [39.81067783850541, 38.52173596216677], [38.08450013101351, 42.47098817093279]], [[0.0, 0.0], [32.693008711318654, 31.26103656688819], [38.18717313551123, 44.779150812163024], [42.58022704550666, 25.225013323108048], [35.61874412312776, 47.57303549721004], [27.732995968174173, 27.774860153285054], [42.24380848466211, 24.40583173507443], [47.01574397391763, 28.659644498772572]], [[0.0, 0.0], [31.79963496546486, 22.379289365964635], [29.80729310345541, 28.51067019654664], [49.10611301344941, 39.08324436702035], [41.27449266779723, 37.59878354077859], [31.914769677979017, 30.72430084498717], [40.360907865676694, 45.95671706349376], [27.45217385455514, 32.41496058687813], [42.03207147046353, 36.21479300360223], [36.401071005894345, 24.769646035675304], [46.00732100698474, 27.150477496703726], [37.347263635027, 25.238675740920083], [25.12246076412285, 34.21154210194617], [39.59269943838366, 34.61685419332347], [44.381041574383794, 32.78051692592306], [31.860228436294907, 35.267957402842356]], [[0.0, 0.0], [40.03929195556281, 36.65253881317108], [42.6916997013922, 40.66895589209527], [46.81108988753817, 35.8873569152215], [40.80670874415083, 39.89842601673346], [29.345996652091845, 25.018642435446885], [47.62928850404613, 26.720580335709325], [45.463697386631445, 38.70687161523258], [42.57622045270622, 26.95603387180409], [34.734430969304164, 22.26388671534134], [50.00918302068817, 43.189702011559454], [39.79248723897713, 24.820156698996204], [40.14858476405617, 41.26477874507456], [38.272191937613236, 29.338115630233123]], [[0.0, 0.0], [32.079254940322414, 29.223572095112406], [30.506206020056723, 42.38110877763562], [37.425522270041064, 34.71210671305239], [48.13780240552652, 37.985872482266394], [41.811954300457025, 42.03247571486865], [51.76841013568558, 36.07055787940522], [36.55933544100141, 39.73344807831776], [36.37361437567254, 32.33600951892831], [35.24937083333137, 43.74154054995821], [32.02580477406804, 26.561380302072337], [25.19473660640938, 35.863099359905966]], [[0.0, 0.0], [39.81972093301509, 30.529469700823583], [24.588691182846862, 34.74765774026296], [31.064860058416286, 25.984945599033356], [26.663056599213515, 38.77654519439793], [41.41372375670262, 35.68532707112457], [35.74878118885906, 43.15758957139405], [38.04431078801467, 32.06000101107699]], [[0.0, 0.0], [50.944312727828176, 39.766727302357694], [46.37691153196101, 42.29424692020995], [40.6878600156168, 34.231405453412364], [29.54481082442023, 34.72807098082137], [38.78732054575755, 40.49609287878504], [46.8597250041289, 30.644725158890598], [47.445516167525774, 42.59797280132604], [41.67829784442326, 26.773503077636178], [26.958425974811632, 39.76415034565364], [36.07727318881789, 39.13064159866872], [52.49228655502993, 37.62690631596212], [52.22490242914712, 35.28818947160963], [42.86627151104819, 41.81689333413387], [38.0549408569234, 45.73698668112633], [28.613831908647768, 41.68236718410679], [40.71479699893202, 22.31982701190927]], [[0.0, 0.0], [40.435465426595506, 31.716045374888388], [29.406312883795586, 42.377666542728846], [38.460981988522065, 43.65101527805598], [48.513682413111546, 32.19757900167486], [38.54419944862834, 46.51339118898905], [45.389272000387784, 42.93008097696423], [43.6700983000667, 41.304848409247654], [48.09083546784781, 36.394592585734905], [34.14963913834477, 30.590675643391286], [44.32400761699297, 43.05321521273476]], [[0.0, 0.0], [33.225429556807306, 21.223065248071332], [32.290916951775785, 27.400348442765964], [34.948470636659025, 40.852571044415114], [48.23509019389618, 28.92659768421502], [31.289654704949953, 46.75510955363148], [45.07327895135903, 31.42467843614728], [42.971871894390745, 25.866823440673837], [45.08894100382075, 26.5962437638273], [39.998537163515586, 39.387767380765396], [40.188774740790905, 32.75468136702946]], [[0.0, 0.0], [43.615018418654486, 42.355081203679646], [29.916829992858077, 40.95658110007833], [35.18494418332608, 46.285236491381134], [31.76940591920759, 47.70271795642569], [49.7732238884048, 35.86001609133767], [30.171814519117223, 31.16677911238306], [29.43849054545774, 25.376178230191265], [47.84873636876503, 37.208606461252266], [27.81891851451226, 30.985973802019174], [53.08600935743246, 36.58937392923323], [50.95624014066516, 42.33706206601827]], [[0.0, 0.0], [51.96796205560745, 36.887786168301865], [40.930360579900125, 37.31489702364323], [32.732162642465795, 43.83232708313886], [44.36823591512647, 42.214609202412056], [41.622755339604055, 23.644583576829973], [34.03622995226607, 41.601709712795774], [32.237519637714946, 46.97708799806877], [43.52053524742344, 29.45939150097593]], [[0.0, 0.0], [52.031673514106124, 42.37125934779748], [24.229613655163188, 37.722188762727306], [47.2147445548492, 36.48155244431202], [41.51258774761432, 30.11961290692203], [27.568358290108275, 34.985460533505865], [25.239423799929092, 31.712512542472457], [42.83438863896975, 27.600023233911855], [35.35751841442764, 35.368854781783064], [37.541917496462666, 40.19244548375429], [40.10989797850691, 43.30561603678236]], [[0.0, 0.0], [34.250568282913626, 44.254574871484984], [27.211888725130645, 44.04230600370288], [38.69953126644437, 38.563298293206394], [52.90810372203853, 33.887970638057986], [42.18103239338005, 25.808269427128657], [27.141409415124624, 38.35705567154129], [48.673544426071594, 37.10385572537036], [35.33690572973402, 32.28776289943327], [31.1288096962478, 23.62583121187633], [27.930037561421447, 28.345299892846803], [35.496365099841356, 40.05730375015131], [44.248972794231655, 39.0049283937468], [49.34268029278308, 37.72681699359259]], [[0.0, 0.0], [38.09818556007879, 36.12212558402954], [31.566962479741942, 22.76999138309447], [46.438826602936054, 28.232960240206225], [31.26322409048862, 38.096127145412666], [28.609182610294628, 30.413269827524093], [50.04369992891292, 32.8856172901332], [40.14422831108506, 47.58938677065085], [49.44270940715312, 30.682637875007106], [40.025423668396705, 37.608276306872796], [33.08051617813463, 47.66621161281326], [40.129670363985085, 40.5750056531111], [46.995372190281785, 45.61926026101384], [45.61684796400397, 35.78168308038384]], [[0.0, 0.0], [27.50356360382016, 39.87227324286181], [49.87888221863823, 33.901472266721996], [47.97131787862425, 30.558498706965455], [39.281887016757324, 41.21217330558444], [44.19195711995585, 33.398682539954656], [49.21244160010881, 28.29290403991866], [28.698348193663975, 45.33075798121623]], [[0.0, 0.0], [34.02529049548587, 42.88573878589632], [42.33575747292975, 44.58585692552516], [39.207317291139525, 45.439058848714595], [46.593399197949445, 31.78457781311681], [39.26888954867885, 22.744063772083827], [36.1871095674189, 45.17176870016206], [29.518481231296477, 44.87588058082466], [32.2116294756929, 32.135035591999426], [44.392617834856644, 30.083607784873816], [35.633014594534124, 24.696660230825305], [24.691470943975375, 37.305296795306774], [39.85387235202018, 35.77480120151705], [27.42478630665202, 29.32727508300024]], [[0.0, 0.0], [46.71294845900177, 40.62311799324141], [34.69770485141035, 40.184043702997705], [30.798039271761244, 46.28456113953412], [31.406106599386472, 42.92837667254237], [24.592255973978293, 39.272565261181505], [33.53717758799132, 23.255138940919032], [33.00875684531186, 33.579905672995395], [44.00520532286779, 40.7901515736468], [32.336419220906464, 22.00980562879505], [39.12990283939216, 46.53238638847406]], [[0.0, 0.0], [28.460435772260563, 25.31343411413905], [39.49335676166136, 32.16363342941223], [38.68429814535359, 28.382155854875517], [44.878277954828555, 39.4433149020831], [29.914455585892735, 36.049943595636684], [41.65265736448968, 24.719512378458337], [25.76733317936215, 44.03338860245561], [30.391352302757763, 32.04761671593781], [29.341893155058184, 36.85594425289692], [37.74530772465689, 30.73007043376599], [43.89764516889449, 44.61605804873724]], [[0.0, 0.0], [35.77625465320252, 46.769477962436376], [35.42981771620261, 20.26725265387548], [48.66025097049515, 26.541666637486653], [43.885834078158695, 27.73022043346479], [34.935053891589234, 27.05926476097663], [30.043983621568405, 28.703153055856454], [52.75254462205465, 39.43256332495032], [49.1212310654625, 34.490154648232625], [30.73627250122507, 44.39844564497344], [35.07545191587607, 34.465521255507]], [[0.0, 0.0], [36.704898869081184, 43.018393263474834], [49.63349845136798, 43.45792396616692], [45.34035657528417, 33.76638423446604], [24.27522522754646, 38.12268780525677], [34.50389883446643, 24.469113373066566], [25.634007108446898, 34.1953500171973], [37.632972629197745, 38.69539657051951]], [[0.0, 0.0], [37.138633749734915, 35.83230695729714], [38.46425666150149, 42.031294528780066], [38.23184655460852, 48.65255639635142], [42.10375491820711, 45.43629046652209], [43.09845608033942, 29.84674104702044], [43.42610164751152, 32.347869464272996], [31.334352030418625, 33.67611278362067], [30.566152494192888, 32.81216557329578], [44.287165234086444, 34.945555950576384], [45.57606519064022, 44.78397706336397], [32.30154981856407, 46.792919732102504], [40.96360839623005, 45.956415420220196], [48.096448037056724, 45.44679428467637], [50.913097141688205, 30.416470413640567], [53.08081814864018, 30.799657939014384], [33.483305296583325, 45.791186147256]], [[0.0, 0.0], [43.80286927051955, 30.34607762496002], [34.659900252826056, 25.473469487285332], [45.800419703069174, 34.625095157078675], [38.99646634818543, 43.60515700141184], [23.417661070171967, 33.05683557139565], [39.41824710186217, 28.928880383832325], [27.75700049155454, 42.803318311773374], [41.78430515618595, 39.72077922624133], [23.272228464308842, 33.866232887280106], [23.539652005037837, 38.598678326310655], [35.07889562618468, 39.358145637288736], [38.17961156734681, 24.416952760440605]], [[0.0, 0.0], [47.22830105714981, 38.5378390880219], [35.03986896837435, 43.12492836386382], [41.6266773663218, 25.53257289333897], [47.61942150380506, 25.037162800033084], [39.42960900476306, 47.632253721551216]], [[0.0, 0.0], [33.45792277185846, 29.365705718375633], [44.17703675944153, 40.16773231701579], [37.3139107286944, 33.001104247427016], [45.40560306300774, 24.972982379032636], [24.55408545237498, 36.56496719769102], [29.738948469755545, 23.83682243921155], [28.176471415106835, 33.13871297838711], [32.89010444484, 31.816953606893435], [26.121380654759854, 34.39686442998857], [35.567595770475734, 46.23977230730897], [42.74377409315954, 32.57234291815367], [49.179259259852195, 44.165864985663674]], [[0.0, 0.0], [53.85579514118065, 31.669297080240874], [44.32368722914476, 35.841201798841475], [43.16524349737142, 38.37332256313716], [43.900934777582755, 22.688448260261282], [31.97875020089262, 42.84529396475281], [38.93682603606608, 48.651445649944485], [44.90215307830391, 31.35607021385826], [30.01640271400934, 48.056110679758355], [25.325492609706703, 42.54386141720912], [52.05516573543751, 41.95760743906528], [34.465464735494905, 33.600254748168716], [42.28338005347049, 30.43426064383974], [43.492387156343845, 36.19606799570839], [49.14966061179856, 33.41391561007219], [48.50849241522123, 39.857971430392645], [32.32801521764921, 34.10245336889996], [37.883531883508454, 21.85782737373058], [42.24854058119367, 29.481087558570554], [49.94284056442606, 27.022804594743015], [41.78691263267192, 40.73120883091614]], [[0.0, 0.0], [35.19798011024633, 23.622840730679695], [46.91914921229435, 24.146792659352915], [47.52824686590818, 37.625392772636474], [33.572859458969404, 49.06969167094188], [39.361757052283345, 27.323843191091783], [32.75944713726058, 28.35517553580703], [33.34981810371451, 39.02999810734228], [41.63622411209194, 36.86059381192835], [52.09588301682382, 33.78874106854456], [37.03727209364244, 41.896075474583704], [39.11249987378289, 21.196402011403208], [34.996296694573935, 22.03243661657037], [33.6355099577699, 36.48200580413079], [37.782753482152, 35.3964629326995], [47.47657669068275, 26.78047237215392], [37.078619944025775, 45.38861164472369], [31.910790977874598, 33.11188070644505], [46.736055946730914, 33.138677373365574]], [[0.0, 0.0], [38.253871435197006, 37.77528011465739], [35.93702640708964, 34.058284329124284], [41.90980583681687, 44.75192594551762], [30.930755996134746, 27.84783451185204], [34.242996253008634, 47.563311043367456], [51.59862417122469, 38.23921650291007], [30.177494669005007, 37.004241697269705], [34.87462107238449, 29.703314928729103], [36.08299769622989, 49.26878686124615], [27.398823959332265, 43.9706064213583], [30.607460314747602, 22.19061350705206]], [[0.0, 0.0], [34.202204705642416, 46.52631504002431], [51.46157176837113, 37.30069992862795], [34.336576712384144, 32.764479146000944], [46.007427603279126, 37.5878779304358], [35.5527121994095, 29.465081714735824], [38.470488473528235, 20.708242868304218], [38.35157610807183, 30.82190847315419], [35.221024959658166, 38.6119369142331], [48.88995637476494, 43.30279466235037], [28.072952861086282, 31.043782146153248], [31.923714115829632, 40.249055157608176], [51.83263764033307, 39.202922605154086], [40.13831891532909, 29.372821339128134], [44.03958644040801, 34.107720435748945], [35.72441788784914, 20.54528570208447], [53.4713358442408, 38.40147218108653], [30.70012678489989, 36.037962875872424], [45.212431546176404, 35.3893782512722], [43.51369719040801, 33.27494092848829], [31.507157722671554, 34.810229839470786], [37.19546450912605, 44.28015649355042]], [[0.0, 0.0], [43.38332925150114, 28.055846748145484], [26.86731865913643, 31.24725139233853], [25.677480823056104, 33.26220190504728], [24.261964251125733, 34.20254938672101], [25.29850083786609, 29.102625214714006], [47.91770190594047, 30.703355441704186], [44.79207610889496, 27.46422687345692], [25.229542818869714, 31.08302623804099], [30.27609621666212, 23.633225133636795], [46.57335922740975, 26.817679351673725], [44.93325974928866, 28.76662091864688], [42.852900712538435, 28.723155712836935], [45.40613031897961, 34.224778056968724], [22.933869591827744, 36.456801958812854]], [[0.0, 0.0], [40.91881236102485, 41.16641476687317], [31.822857091120028, 36.68413878761134], [30.863584365655118, 26.07526207229854], [50.43917405100978, 40.47362835487481], [34.505154549309225, 31.816231319825746], [26.96337400259403, 37.20829326394232], [27.303795434173317, 34.37370268937397], [47.22767754846168, 36.15052949983552], [45.20515998862448, 36.66060974957962], [41.15202364935107, 27.872098116239968], [32.23420839777054, 46.39570590738625], [27.89939775226011, 32.302754785925664], [30.884612552102176, 44.514914357066786], [33.05002868664101, 44.46195733323747], [33.899926116153104, 43.94003855317597], [50.27348497492026, 41.422333136255745], [28.18726447478874, 40.77325165086882]], [[0.0, 0.0], [36.60332397622087, 24.810923224607123], [32.19316525017016, 43.974489224498015], [44.54604662157652, 28.33954203568502], [35.21526382608755, 37.838487510622166], [29.496861191174897, 47.582509342325075], [53.1083230884546, 40.51077878752561], [33.512992567101165, 20.833366203417857]], [[0.0, 0.0], [40.387422207655476, 46.66512129259368], [28.820199733846305, 29.699895160805823], [29.892161891687735, 24.447594043012266], [49.58604553451989, 40.945242549153576], [47.15212768297993, 37.11283043908559], [25.19508746309154, 38.06787950430647], [52.879828532424696, 29.94278079643985], [37.4794365118932, 48.85079357226239], [34.59500170375592, 36.22180502994169], [28.680302214404776, 39.29620090959494], [45.84970255078266, 38.84698200113032], [30.73987626270005, 26.79276077207532], [36.25387477168601, 30.026585946965927], [50.664734343918695, 44.93982660938633], [37.94172568799649, 39.89498855685586]], [[0.0, 0.0], [45.13472063057829, 45.90560526291625], [28.734945807776942, 40.360122387218766], [26.76940741802327, 41.51804196170375], [30.735409643824337, 39.80015758285489], [43.353512531231, 43.70187966342118], [37.019205712385904, 28.717872019599472], [34.53408168257863, 30.609134808518355], [33.67026127651658, 41.04915202978946], [33.27738394397864, 32.91014705413482], [48.31500117400011, 25.924579377486996], [35.730099428474226, 26.28730214404869], [37.655752345233736, 33.84676996326023], [52.914953619279025, 35.10704523167028], [40.79630629377034, 39.48361037794967]], [[0.0, 0.0], [53.4561756136879, 34.470687429745944], [52.79806259289779, 28.80177687361412], [24.963946107445413, 35.383722146593335], [22.34557042474763, 35.33658539052872], [29.703890106360998, 35.276787144753484], [51.40628713826178, 42.822458225754865], [45.1805494023673, 23.529549973985077], [50.08948356423664, 40.131140310739], [46.76707970058527, 31.006651255506846], [33.41151180155318, 40.273277356907805], [40.36775647763871, 25.79263080879227], [53.74375753499393, 42.10404709537697], [26.50744522144419, 29.497824584711417], [27.925399210527882, 26.64796646628955], [32.43294320218034, 37.084909400540056], [28.062445486191848, 47.63039510409339], [23.948458874353857, 42.165412130527706]], [[0.0, 0.0], [36.33402672757064, 45.37480321113437], [28.40300783392924, 28.032745155464646], [33.596082513857816, 37.33720719618294], [41.84251641917522, 20.96796919785097], [36.30507724605488, 50.43607910776958], [52.78544861246562, 35.98094667570414], [24.410780298563235, 37.37980942955598], [35.53653928916159, 28.41545606425827], [40.97033296072817, 42.28225050207887], [41.36208385561273, 48.461189069437474], [39.79202042999559, 44.53429996338655], [51.80756380558617, 36.600284715862394], [46.69408244509552, 46.72750228293032], [39.21488073479607, 33.01350030657865]], [[0.0, 0.0], [36.501592820119015, 28.01443768389159], [46.15303960552156, 28.825944055649952], [28.704027881053783, 32.08060275265172], [25.329372411176255, 36.22082508588154], [42.39805280163191, 48.46872819727025], [31.211295660406442, 47.128070468566314], [41.52998597271282, 44.07599469380431], [27.66580003289169, 44.37763864403867], [42.76524855864461, 31.341251247568778], [32.29890354694411, 19.672328619707212], [37.621830861100044, 27.166579663486722], [28.454655926837027, 30.497816092531377], [33.92388661125093, 19.067329744162304], [23.111973418806425, 31.414260209697968]], [[0.0, 0.0], [28.94859344820738, 22.298583323809307], [29.35203099065027, 46.975269066268375], [52.40200845344467, 31.430676885271634], [34.8938196760198, 27.703617746836017], [32.41577224310928, 22.335704124853944], [28.775559423310906, 33.68377759323278], [48.35253281664177, 45.29661679627131], [27.8985441006364, 42.41106823784981], [53.11510371294409, 37.58793582671642], [50.46087904455173, 35.41255534412966], [34.876615719647056, 42.6954937005914], [36.399093098966155, 39.5050931789083]], [[0.0, 0.0], [25.597637762650937, 30.573195018995662], [39.57985405907665, 31.146331144861303], [36.12730810489685, 37.05246024155874], [32.32600243064926, 36.11152218609163], [46.801660705711306, 23.329637985609136], [34.31856639194829, 38.0235659066973], [35.24133041569924, 26.798723003045378], [30.85240276703837, 30.534689240745944], [43.22097067988559, 46.37597825170697], [45.52943244461312, 40.86679742411814], [49.31124291112257, 34.084948825821684], [44.57698740067834, 37.40268640189129], [32.38284760587194, 43.12448610194383], [31.164575636592215, 23.069000092454065], [27.72562578203085, 45.50126795210915], [54.324983866825576, 33.05662087074303]], [[0.0, 0.0], [43.17418669415624, 21.03316200589387], [49.1615337227962, 45.451885930153864], [33.247622771092466, 27.148994705504396], [33.10687940783852, 31.779762676684463], [47.364028841547245, 44.10774796882503], [40.966250812946676, 45.69995271141942], [23.88594906440883, 38.43999520210548], [44.9963914016168, 25.024770968512623], [36.232380745211586, 41.95084549208574], [32.66480595303583, 35.467223675127435]], [[0.0, 0.0], [38.6497093839768, 19.144737252147014], [40.17535380368467, 19.722933357483942], [44.20068976934406, 24.429883705240506], [42.167309619833915, 33.971038968714595], [38.00974697313576, 41.14377552304173], [32.012812196138675, 23.0083207569278], [41.25860062807569, 45.14505847577739], [47.939062417024644, 44.84423659835569], [28.637344954210647, 28.41561684761371], [25.771321796311163, 36.807442461815725], [43.62095272251126, 22.68703819522434], [37.15591291333428, 20.48367791328986]], [[0.0, 0.0], [38.0621014701308, 32.812447642969886], [51.79430748976404, 39.073386623364975], [26.834043232359953, 40.34079398504202], [32.473078290971856, 25.22291061604848], [28.363159367090827, 25.42932187850886], [53.72784819200055, 32.42056851319811], [53.99353541341743, 38.14467697111083], [28.593706712411826, 34.95323715580425], [37.14670800631354, 47.1985724884274], [35.50875684707908, 41.91347500095208], [50.353695483838294, 39.05327871714155], [48.89507490595977, 28.160974344237136], [44.78582921083739, 30.570273615985204], [38.570203109078896, 26.62922066808597], [47.95650602435564, 33.82263466492915], [40.06408952267644, 21.961084679553434], [42.00942245380561, 39.30707354601618], [34.467036628104026, 37.08939151890587], [31.354921446224385, 41.4291512949623], [36.975628193026516, 18.977977358883948], [43.71821440633776, 47.67929021453678]], [[0.0, 0.0], [49.56779604993029, 29.097918268010922], [36.209663417864455, 18.709220523940164], [32.71109001731607, 23.426324634430078], [47.58677877776765, 24.5374510499299], [29.585209942016757, 33.30429130973872], [26.965618285581197, 27.849226025905203], [43.14205227892148, 34.0350789723388], [50.925629564221985, 37.02774999639131], [52.54671047099735, 42.409279362941064], [47.48935078183019, 39.462570056114814], [26.401346408665912, 39.74585867179834], [43.723077448474506, 48.42598187895113], [44.70587214143888, 22.761929565674468], [30.226341475280787, 37.80725304741057], [31.382234820701488, 27.248314064044894]], [[0.0, 0.0], [24.02329895616876, 40.2372331560469], [24.66612875873295, 41.85739502024598], [41.96123307156527, 46.3641003499343], [41.11171532364032, 38.56442957055905], [32.62742194984381, 29.472697186556154], [51.28807079198966, 38.605940084804175], [24.845447575169775, 28.639334022219668], [32.56046880366915, 21.107994785528597], [53.939730957513746, 39.176037365188456], [25.682541787618263, 33.54406219780426], [42.77079926783013, 42.692020623040605], [42.06941400596031, 30.742304385674316], [44.919107934935816, 48.33544949507169], [25.672357415134233, 46.643481550496944], [23.342995770612777, 31.97222292747467], [36.97826212916622, 22.416230197714157], [36.36070281785783, 48.86572796293126]], [[0.0, 0.0], [49.98748703929681, 30.519309985307867], [49.042803687448576, 35.01898153614571], [45.83120013338836, 27.287880302812177], [30.52027175793395, 31.40026919186293], [51.90177173459504, 40.04334272986059], [26.688898075721923, 26.044075934008745], [23.620943176498518, 30.109157069757806], [39.107426661532095, 40.704771350101254], [54.0860699253686, 31.286392553950886], [29.02502429121633, 42.73529592656467], [28.46554178526397, 48.96364988704761], [55.39059626514077, 39.647785531360746], [51.078230482557636, 34.39342983705755]], [[0.0, 0.0], [36.34984000655133, 20.18656535916112], [31.874747514559928, 39.48982123282654], [33.934268315387996, 46.553583166885986], [37.55361393644677, 28.803606741119005], [30.835631704676963, 38.50925570913195], [39.075856214419034, 23.74496718248045], [28.88084908024412, 28.954359766831708], [45.32764931277035, 21.88674297059139], [39.15688804617354, 29.20495344694445], [42.92722438910857, 44.54351953248581], [33.34933743601993, 24.459770767188736], [23.609144097072583, 41.78986930621783]], [[0.0, 0.0], [33.23386559100377, 33.81345997322463], [37.92109929769891, 46.94386048285474], [40.47988335672022, 30.266130264718974], [52.363357446407804, 35.049548295196566], [38.18295680299187, 46.00134541363011], [38.5401907677675, 25.401817337319955], [30.8013443069059, 36.90039940167765], [32.46474762195067, 34.24460866412893], [34.605948684117806, 18.70010666109945], [22.556983577490143, 40.67523486516598], [44.584017043254036, 39.20624330127265], [43.04150040177061, 39.648593943400726], [36.794128230551514, 38.61781007713443], [36.37238603717663, 21.80972088882762], [42.60595586944187, 38.80939555356899], [49.0761623289466, 30.679740348717075], [42.65522156067764, 21.112103812509794], [41.703763540215675, 27.803874930752368], [52.661847525312126, 30.24244286444993], [38.63271461793482, 22.064367161367993], [41.78268249531879, 20.94284442305493], [32.24394965696278, 32.39481268515831]], [[0.0, 0.0], [46.86083408970468, 27.01021354068951], [41.00078693705868, 22.941945435444843], [44.1977568248659, 47.32254293864019], [28.948486550448358, 41.82973117649277], [43.74687054768682, 21.224344856853318], [46.608829798790914, 47.64220090388287], [52.03998708423637, 30.903027451035033], [34.842704551798555, 25.111969188855877], [32.362346703295636, 51.06413501501356], [29.01877684413698, 34.25770469516714], [29.335840595524466, 40.96667329834683], [46.94316842182274, 24.60668510820181], [28.269643626506273, 43.57124436842531], [25.06872391254787, 37.9896600934657], [41.32464870305119, 43.61629240001407], [47.16675468265282, 27.95360202439857], [53.124774396027945, 40.6420978406206]], [[0.0, 0.0], [44.342716513954414, 31.1584904318884], [40.48919294225165, 23.410278864382146], [37.67616024990192, 21.973311208347404], [41.331201668774845, 29.738636073982857], [52.49449508595544, 27.65378357397805], [38.30171170785475, 24.26543261370046], [43.211994589504684, 35.75403133245946], [38.6412528963832, 33.622688985314404], [48.428587627441416, 31.18133795094657], [48.984962040027185, 38.80273267700161], [45.207043786608786, 48.034289915889644], [22.690513839686897, 41.9389366428203], [34.13193190042093, 22.141459452713725], [43.45717197188026, 29.88707275173656], [49.237486433573714, 44.735517725768375]], [[0.0, 0.0], [43.93939080544596, 39.90102461810961], [56.177800643061666, 33.92363974573863], [41.03467020280482, 35.773403081223314], [47.16639042370195, 38.1958475893351], [27.810596644121226, 33.05558925268466], [29.701035638046022, 28.757563196884377], [31.522977659608923, 23.171962200632898], [27.120498642267094, 38.101915723727075], [40.39572000643475, 26.697416275405846], [31.87599322787249, 26.736305008090724], [42.725101223294494, 48.241565877286185], [29.486779948009545, 43.375646849969954], [31.440731855458285, 35.30723645470068], [28.463238412196006, 32.42019961828885], [23.332899844957332, 28.844429453994316], [49.215466101919795, 32.58427117788464], [36.62538842988856, 48.09754804582525], [47.4140291648942, 35.22761050482988], [44.359311123473866, 46.461819732578704], [36.39550355442759, 43.51922609017242], [46.815976811370334, 22.15248162004414], [42.494461856268586, 27.1001492190064], [26.778240720412093, 39.657738299918826]], [[0.0, 0.0], [42.41537251893432, 26.12828957329878], [38.97923213492787, 39.82504570078824], [23.985089238799162, 28.958263555018057], [28.030654529987594, 38.10668564724612], [30.900852448581613, 39.93625723989514], [55.76782641002853, 32.19000068822182], [25.914792019759847, 33.01500775567779], [30.60656917046388, 36.23748909576229], [26.07825285568644, 38.03181381194048], [26.9513732806637, 35.281177961795336], [28.166455446314657, 25.916108851066134], [23.95287533449817, 42.96483565125889], [48.247143905714374, 28.3491234871193], [38.50992716335809, 28.037479118803866]], [[0.0, 0.0], [44.43090466652638, 24.589983777538162], [52.06425444538717, 44.62215514225977], [52.1004030220082, 29.000423645386654], [25.20736157238169, 41.81548327376712], [33.23819526508544, 38.919036854712196], [42.795039209520915, 37.708523908410854], [25.310877314286255, 43.91028146619946], [47.104052772420054, 36.635505965237265], [33.933324466933385, 33.99354841514544], [50.775829114292236, 36.7427249603981], [46.10014618632603, 47.83549770561889], [38.32574904712099, 29.084054708253724]], [[0.0, 0.0], [30.50621265075646, 47.08793941068733], [35.724126384116964, 36.297013596892434], [26.468254702969936, 42.79176258630654], [24.614326286576294, 44.1678272770451], [49.42658948977682, 31.68862970586188], [32.13896254351729, 49.667187663806494], [43.84796635527308, 45.76580996650346], [23.5460050088672, 31.537384249526664], [24.98123121854012, 40.2894557353295], [29.329466013349627, 29.510694893936428], [45.050315416156444, 31.823974124037704], [24.842650202844627, 32.398873631713066], [47.19878463588999, 43.26060853908207], [26.01108779869748, 28.376578262423596]], [[0.0, 0.0], [47.840556860173514, 29.701559491024568], [22.800043498241692, 39.58881752677858], [40.52275400874898, 25.58567779296909], [22.941031136020683, 32.887055219549275], [28.192228062101577, 45.9676234164952], [49.033589975672314, 24.249973550405446], [43.944221085858594, 34.86624064865065], [46.25938534683687, 43.93869903410546], [48.419457334459516, 42.375794675841924], [49.99736180698863, 25.779038771913132], [44.58988380091477, 22.512990408058396], [34.76554441801397, 50.1151283754595], [50.24600578780739, 32.06212768088616], [46.41279541840549, 26.033129884068522], [29.06972290104245, 28.043525421361544], [31.592419697012364, 28.523671434173593], [33.5549738800958, 28.24140847862471], [40.00476241521244, 19.417794426669918], [56.24246365948521, 33.23317162996768], [37.68289345855998, 24.650905486739045], [23.494377292211365, 32.25479544508142], [22.8912679534514, 41.23145811284585], [37.665923111182835, 25.713739194463578], [29.660189186873918, 34.35855388764274], [53.346957013761, 29.437095095166676]], [[0.0, 0.0], [24.212087714450274, 37.035158285387816], [43.93610611580749, 30.512399007572903], [25.375996697015495, 24.882647781757367], [32.56997151200679, 23.570200215421067], [48.07584797357539, 24.72036510543091], [35.208673836699745, 51.76680441631981], [52.035983850523394, 26.52002368696516], [40.251144286902104, 33.64431621900798], [52.81756697450161, 32.9920497821543], [38.71453645880638, 35.12143228427332], [38.577652235098675, 37.153999274003596], [46.0428164699827, 49.00598049126014]], [[0.0, 0.0], [44.31580959271297, 19.68489837812346], [33.00596875023811, 34.736570345888914], [47.76059990392071, 42.32347492342508], [25.559935058437567, 45.02204828587992], [40.14970065126368, 27.314641536452868], [46.84523017275101, 42.46694797276005], [54.25767325124131, 31.28025410985424], [37.37989189116174, 22.44430998778957], [39.39200504563939, 43.67203389432342], [30.24859581813214, 22.799990171750498], [22.08370143605593, 35.171538701379724], [40.05533696210586, 50.5453899795895], [53.56231438844344, 34.79007301095], [35.11178468217128, 46.375479668650335], [51.20055964841895, 28.935132737597872], [35.14415107157044, 30.138084268426233], [35.30634859640887, 37.37878901782043], [40.44706856905307, 39.14900603570097]], [[0.0, 0.0], [42.00157404245374, 42.57914482790465], [36.85741378303423, 30.913399052195206], [37.483453197233025, 49.292633657587906], [35.49278254049789, 44.41252443468604], [36.503831798136076, 41.10669871367676], [21.22442145977657, 36.1270792096768], [56.348397615302986, 39.183490631980014], [45.427665068508176, 47.541690389655386], [48.91284153311313, 43.36084021157057], [48.84473441173512, 40.929204335534244], [26.011489125302205, 23.542065096884176], [35.73636071979931, 39.10251681690921], [48.08373721975697, 34.81091731163702], [42.19338886902572, 31.689918823365804], [36.86304716043687, 24.190126301457102], [38.991981502628015, 21.826438831850883], [45.86686314889014, 37.58927340591469], [49.43000729871248, 28.694488419987362], [24.884764039109623, 31.40747695812514], [35.70863175080017, 31.95796433741411], [48.04920337736395, 44.06974947692954]], [[0.0, 0.0], [24.066621190348076, 26.227578227894412], [37.308044134961456, 40.5623450761014], [29.268255215190262, 42.70463623321011], [23.073141680365556, 35.14556148551999], [32.099924824870655, 42.56664110795497], [48.60601088255259, 35.78672730439471], [25.90321846274217, 36.254377457144685], [47.196850015929776, 39.30933395967195], [26.721435656370442, 48.98327181435575], [35.78650274701822, 38.220740603242525], [40.66719228968787, 28.77992054287672], [39.295421039403436, 39.05821169032959], [36.978592239377626, 24.862725563280872], [40.19629679184448, 42.23710678610256], [28.263274726651986, 48.35076769293401], [43.46480794256082, 41.13343629393899], [24.80456275449326, 26.26937684207429], [21.55391471035224, 32.42341995151983], [46.69698778850991, 47.44399156336741], [32.53307117634987, 25.67173199205182], [22.259948473118026, 35.952136508288824], [30.484716487996153, 33.69641373340692]], [[0.0, 0.0], [50.997912515295184, 27.885427856563243], [40.65167228085262, 36.77597353911549], [42.3778502262062, 44.01250000817672], [48.91195193924029, 26.737088900374236], [29.54456690226991, 45.53468461902297], [33.93338536995355, 43.841182876313944], [33.332314835269685, 25.80458687256507], [33.831797978175686, 52.36882090028845], [56.96084203696, 35.1062812835928], [29.979440277451342, 43.332041939240796], [33.21935102029273, 48.94533081997029], [27.42386097125766, 36.582394584100584], [53.89594978891169, 42.5460386831961], [41.7338426732269, 34.698883245858], [32.93500834900569, 24.796540404483164], [46.67795058871799, 32.114767440035656], [43.03406842551847, 21.41171202339147]], [[0.0, 0.0], [51.26659716761454, 32.71217648733319], [39.21359448349691, 37.48229513686476], [40.153823664997354, 23.606285880746672], [34.936343289289375, 49.02040300005905], [26.383511784595747, 27.862012874649533], [34.26444875644638, 27.87037244254752], [50.52543896282891, 43.37511395718392], [47.32123764516894, 41.94505935671471], [52.61671592648907, 42.81704684831842], [36.67127360122327, 34.00220222578811], [29.274541729701234, 30.25999422583174], [38.79555957771826, 47.57018547383025], [51.90259546058677, 43.41500930623034], [42.319553387534576, 49.74775526121082]], [[0.0, 0.0], [26.451373228890592, 36.71991347107679], [35.04414718178018, 51.435224786567005], [44.750090839761064, 45.67943119440077], [37.68646536278387, 42.72222819791306], [30.470228843252272, 18.684165793475838], [29.825732472691556, 41.40579400139374], [40.9477216281429, 33.287240899666074], [30.72581662803602, 46.63337455497136], [26.51873726187851, 35.77303718436621], [51.169885354325885, 44.16646020832612], [52.81103728717868, 34.479917274441576], [52.04090713490396, 27.718794020550153], [34.90913484421613, 34.8564592562065], [26.9177269915182, 24.329062666107752], [31.138797230181115, 38.696876082075065], [43.70986948802431, 23.81808412845049]], [[0.0, 0.0], [27.3269481651533, 23.432019671940143], [33.46882875664944, 40.32926699147964], [46.71128179956084, 41.167668441331344], [29.157460087802917, 47.34805925822654], [48.78608199439178, 32.615441354778355], [28.623686232714338, 24.166867133955805], [53.311297218656115, 45.42788710935796], [45.410759190362896, 43.35398397105135], [42.577990219147296, 45.15735381991234], [30.590062733334545, 49.841671537989505], [35.64713494956475, 26.496131189427313], [32.96031590618765, 35.79783340581655], [53.08940590584957, 31.77935746689451], [52.42584103028764, 45.87848922702741]], [[0.0, 0.0], [38.53271423496737, 19.28627784509545], [28.902242147655702, 39.83565686983855], [33.76395668225931, 18.058416658144765], [35.94261391291763, 21.7651041236788], [35.1486458036418, 23.20698365460417], [56.1839256370709, 35.015331477705196], [28.183003938557473, 38.53616621105954], [50.60257609410384, 35.662400077824955], [38.249542017596085, 34.24786934508552], [35.656590116234796, 19.35837246452787], [52.47205920430446, 26.941976901961088], [35.555881877009895, 40.63550273548166]], [[0.0, 0.0], [33.890572476778665, 20.28852989219113], [20.095696478924197, 34.48566480628891], [34.150616195517955, 26.41657406287646], [27.30131419818227, 35.4471388918793], [30.823062753199462, 19.204183882248238], [24.141997413889214, 25.29829918046048], [33.5505026472673, 34.97245047403232], [43.37342833518702, 42.15178754814624], [40.36730083061017, 35.4767880760201], [38.954928029566695, 30.531235419849004], [44.40034438167685, 27.81910314147791], [28.230077972564622, 46.81022235636974], [32.88294060252809, 27.390076013382163], [28.763947303377407, 24.879890787456045], [36.60424867364468, 26.53613021613553], [31.462282522574302, 47.45663960632343], [51.00591182019087, 25.5397833398192], [55.82715032627878, 37.81048782577036], [45.093389919617145, 45.155523680436175]], [[0.0, 0.0], [42.07874252305224, 48.498768329427705], [26.66051948927864, 44.62779019488093], [23.641940585431048, 31.53892284896564], [30.719255840782242, 30.837032951409306], [24.431808509963766, 34.96742717741485], [38.173859445956, 50.273131410317056], [22.806394181732607, 44.95346232675838], [41.13986519478564, 18.002790577310762], [47.598452917141095, 29.03836556062719], [39.6526765903065, 33.73994153151404], [25.632530960484228, 48.612779065337165], [39.0225269896412, 29.55595001934124], [26.9463516096367, 33.694582555769486], [28.38921427167953, 45.17536294534477], [40.49155500883743, 30.908666897894275], [45.67796134842845, 46.28499048761457], [33.75465301106167, 42.89479889409297], [31.652498697920716, 46.6293558035208], [52.26690241599789, 32.82061336446584]], [[0.0, 0.0], [49.831434018518834, 39.960975184733584], [36.0454454462313, 25.641709900176117], [30.867444727015066, 20.69167092326097], [37.43685370100447, 44.502899498265], [42.7548518469223, 46.16308404518896], [36.92279467903702, 25.49900761581991], [30.936131005357797, 23.943886990845378], [46.18062447703752, 31.251793237183442], [46.893155832948715, 35.335539194786726], [42.77723398820259, 34.957471336983474], [23.10598722671284, 41.408108762334315], [25.045261633383628, 46.389966415967095], [47.74416934360433, 22.681704511155118], [42.93901260914092, 37.11471665889627], [37.59763482487101, 22.93166604770053], [49.174652580322224, 48.43653299061766], [36.29937062186973, 47.79479767752661], [37.29393021915802, 39.7487190708459]], [[0.0, 0.0], [35.53419384761227, 35.50616672635625], [52.52564358551211, 30.190901607946607], [46.92894603027928, 46.40775813700719], [38.37569382620395, 31.09262935084321], [27.96519700558782, 29.517905278694045], [28.758937589870893, 25.57164540725894], [35.014689773245486, 32.54312698272425], [38.06635745264748, 18.070151486682605], [40.017656133610416, 20.739339214398292], [24.05927220823437, 45.65785098751925], [53.193191784728164, 38.611389299662], [24.956800816040786, 31.97127924125817], [22.461362230524916, 35.875326295622735], [45.81893153437399, 31.966826356329307], [23.278405837155464, 39.64091530658502], [50.36461073771743, 37.13403405785861], [30.260823756280445, 51.11581389770396], [39.565234837640574, 43.42364531231195], [21.342447958546167, 37.80076693885913]], [[0.0, 0.0], [35.4909386647999, 43.97511196985112], [35.76635664235174, 34.76814602338441], [46.31009725547387, 27.90293111688489], [24.94803545950759, 39.162661425169226], [34.22597689687681, 44.95114566397933], [47.14513587646023, 28.4516009248719], [37.82013696071843, 52.6249317398087], [44.08749460775276, 22.345179492542822], [30.521079191658025, 38.12110881269958], [34.59861810675465, 41.26090251511883], [25.976380036437842, 30.77548210325318], [37.8075630475553, 26.94307629151088], [36.59790274370105, 36.61093130976824], [40.10096157407469, 24.33327055638493], [37.41604127926872, 38.35082439722041], [28.181087702645517, 46.26436392549341], [33.039233675085754, 52.80913280407575], [41.5455928629138, 18.455265765184393], [51.39255684029889, 38.41266958787319], [39.915716965199756, 31.858170841006274]], [[0.0, 0.0], [56.85719301939961, 35.87907731333028], [48.46724929364344, 40.810184408955706], [30.03430132197863, 24.416707067385897], [35.09660289651341, 30.554970646402534], [29.21844464911146, 26.795306103301737], [31.73307847359469, 41.29152179369263], [48.17677499755346, 27.650414881703842], [35.464094027950765, 47.917104102387405], [29.93460016301273, 23.301226919828142], [37.90138142616003, 16.349170341587875], [19.992406688042777, 31.891850028850087], [30.081928619786577, 52.121918459903874], [25.484742034054985, 42.10208495701613], [36.84229101392474, 51.48218485706347], [32.29282787076005, 47.73880768462586], [57.636354275070495, 37.44475066825678], [43.80509645514527, 43.29010592407629], [26.013621665307873, 22.479611868085946], [28.32382123987915, 36.90255245368333]], [[0.0, 0.0], [28.61887513551659, 19.448350000785315], [56.70626668912075, 41.00930595086273], [24.58128825509605, 34.28169064237466], [41.388228082208, 37.93746607905107], [43.59840300317704, 28.660243101684838], [26.31720580235415, 39.25316356847146], [37.58706483444283, 17.069135696149708], [49.895271652923725, 25.532698238947887], [33.09731666529744, 28.923250812153306], [38.524563543741344, 51.39293280200995], [46.24518940553862, 22.3203356673268], [23.615495604059365, 26.879346438808728], [54.25104759916745, 36.97242850456722], [41.71679397072214, 22.0852443908497], [37.43908613654664, 31.295851598641008], [32.823096168693326, 29.712726169524302], [51.93809878154958, 24.525126603858325], [46.26512137706369, 33.083825864459705], [33.22315816474364, 48.39409055432905]], [[0.0, 0.0], [51.410543979997385, 23.866479431033188], [20.102322195024076, 37.99309391163291], [20.949282028510236, 34.08615765447841], [36.593568719312664, 33.14878606873581], [29.431837066870433, 50.640642344528416], [48.653978665229296, 48.17635130241499], [35.669551604948296, 27.754155973880895], [53.82393008456146, 42.278324586631584], [57.4053738021679, 36.574766997542056], [40.106630593046916, 49.39252117254649], [39.14713147962505, 45.03229672208524], [22.556807606425384, 45.89024933608823], [36.54345635785016, 31.308946825774772], [44.67852010419677, 38.71281859862757], [46.23491995322047, 29.13344336761205], [36.088011514572116, 24.563551265127078], [23.613794755448335, 41.61749820077695], [40.1187837337353, 41.08469575646827]], [[0.0, 0.0], [33.28341650066813, 41.48622321584103], [41.637047372406464, 41.61706302268165], [23.17990182697125, 30.375145869763283], [34.573067592550814, 17.54732308017151], [36.31098298085451, 46.69001671820259], [38.223683163457686, 45.10219332213732], [25.05362217616054, 23.741285701892057], [48.063715789858, 41.20467951189693], [24.453507317947846, 35.822477262767094], [37.78423941351768, 44.186530048181304], [43.5836948006234, 45.242013779472536], [44.45718809995362, 44.96062778269884], [55.410466757837526, 37.535415188917106], [30.515570464752876, 32.04767848298922], [22.537624770092304, 34.07572132319134], [51.586923504121856, 47.04076318767109]], [[0.0, 0.0], [50.851374059089245, 42.491692196150844], [48.14902608036937, 31.397108682734586], [45.81595159216959, 38.784525988317434], [40.31839881140871, 16.469250547823904], [52.566384290953756, 45.10859957196127], [43.65611747861061, 25.260979429642934], [29.041231065475557, 31.737717051505285], [49.715448231799634, 37.79142347188825], [54.23272376921616, 44.635616857052646], [26.796418611643073, 48.5128009896149], [41.2720560135072, 45.23487204045178], [22.416342282605903, 33.05379994796971], [35.955869168259, 16.957059654476534], [44.95079306586019, 24.385751461440922], [35.634414962126066, 29.92285246061962], [29.956888638773883, 35.45929936250617], [26.844611308554615, 34.48922084481966], [39.17367701389988, 47.16491371938269], [40.30065301861099, 32.48898755774399], [44.41237059482394, 31.910110712712818]], [[0.0, 0.0], [39.63648374934961, 35.660657307766336], [42.965713489021034, 41.50728854509309], [41.454450663047105, 27.15831301209206], [39.83848323520411, 21.346698262407557], [46.128915670388146, 45.10888136478894], [41.53131953596005, 46.2002400584564], [25.64719868671983, 28.889752856125817], [32.25538665827123, 45.462645979748395], [52.24115218474442, 46.170468698053355]], [[0.0, 0.0], [55.15660476555613, 39.0433679034693], [42.546882549585604, 20.515318451351895], [40.63574611388167, 38.25990356327478], [31.265986527261116, 19.21352487257096], [46.39030255493396, 46.165684239541086], [31.905643486708183, 38.375489111537455], [37.99383758524137, 39.19308214417232], [46.078908023835275, 34.717166309669025], [29.286729725892872, 18.373397958332667], [28.06912195225534, 22.657390847737766], [53.60434325750115, 41.61148534158787], [32.731356055226705, 20.929229271361887], [39.18002668846013, 49.175858917097216], [39.953783728487736, 37.57811190391928], [30.397399207074166, 27.517133363326277], [21.161777207304294, 30.608262599952702], [39.61463240736374, 50.22753955215834], [39.566594069419935, 46.058607854328415]], [[0.0, 0.0], [55.78619111293652, 40.431872105767276], [45.4200258219983, 44.7967323210845], [45.87697774404486, 19.047865174959785], [49.402075978272656, 33.95914585650943], [33.06751815853078, 44.85172888427436], [43.24973805418813, 32.92827098646214], [26.588638197898124, 42.6705305042915], [32.835365754830114, 19.262835568849454], [41.53721211812912, 24.448280507919442], [41.133714388980266, 20.22209344378047], [51.49418942559005, 48.31800788366377], [23.12416425740628, 43.78705786302936], [26.338180955224995, 37.76753598938072], [40.072580929644914, 40.39566509432875], [33.29444831261126, 24.282572332428032], [58.18824003721049, 35.47586109786009], [26.316589632139102, 30.55965045927209], [38.71565461511608, 46.16054456331595], [40.95823365261926, 51.052535872770044], [50.387155848350574, 35.9911875737429]], [[0.0, 0.0], [32.64776521210141, 15.82334641231158], [41.34770549792141, 32.52823283423799], [56.49106197770054, 37.19422041583037], [25.941597724325923, 49.23374046425336], [48.8607598775523, 39.118839065026926], [32.12940772532605, 20.342954980871845], [32.75088143282322, 50.73043465898265], [43.24766083742487, 19.54106404539689], [39.47102514894606, 22.786441921013058], [42.125325496188516, 35.87770328670747], [37.41909142238292, 42.22998044070128], [23.805888992364228, 38.946583361390836], [31.8326776927447, 37.47049738025686], [37.07932137000904, 46.745387645587435], [39.63191183644632, 34.46315679893261], [44.588938101624116, 25.24950466006743], [45.398524670652485, 35.476350739699335], [25.480776144817305, 47.13081547311903], [44.01388303243789, 27.053865711236586], [33.2365038954311, 38.82813358438545]], [[0.0, 0.0], [49.01246658372903, 31.495862384975176], [49.93082367243638, 37.07318613503858], [20.234134976957648, 40.383658211098926], [36.60478248875, 28.59121254990991], [50.244082925544454, 42.43762541392953], [45.18308617102144, 34.40402265004094], [40.9278721832514, 31.53581931913915], [36.5096410784803, 37.68893650008748], [49.537209505895866, 40.64550023965305], [33.298894683235424, 26.506929000520643], [41.01577491594461, 44.03446020917611], [50.264646698475644, 45.280467285664145], [30.54928670272975, 25.11511341990899], [56.935879246110204, 30.31041134708056], [38.17775244807181, 21.31928890196108], [44.582174428862075, 32.877996179440565]], [[0.0, 0.0], [32.005965303138936, 47.27641801160185], [39.08206260122423, 31.370055774555308], [56.58051865044466, 29.31554809488104], [49.47364552150059, 24.99035390606163], [56.20675022187784, 42.98128243488369], [38.121512038047925, 31.63193973723602], [41.65926274044867, 30.980081477948687], [56.77110876815065, 32.29701482596078], [36.99363014334294, 53.3360438044115], [34.6516463204541, 28.676556515235514], [37.26449912154187, 37.62592278981306], [28.012514314962274, 50.431959111425925], [50.5587638603074, 21.85350900820418], [37.67483789663226, 47.825241048093346], [54.98575556623591, 35.18346882774664], [34.81166336733571, 32.99234317783302], [30.79170568039922, 29.530587555296055], [56.63947452873506, 35.69724758536196], [38.09363086313246, 50.806108942964244], [32.634854026021095, 44.22547044706169], [46.30484825769297, 41.45868410343652]], [[0.0, 0.0], [32.911212997416314, 23.14078531441378], [39.30612917579028, 25.149926059775755], [56.42588889524069, 44.65650402233732], [43.942515166870386, 38.50345419875028], [41.56872732004318, 30.08830926163098], [48.94794606242316, 48.08784123577238], [40.614976069722715, 45.391686565538436], [33.83354130706938, 21.856510387592266], [26.699930804367302, 20.51634134447357], [27.20463365576697, 36.02873956230194], [56.22881249580523, 33.71345375646519], [47.98303275108227, 33.887243596514345], [28.03992878957884, 20.003534248308963], [31.632880282702803, 44.146986906758855], [22.78926294488921, 33.64593173101525], [51.55908427055308, 46.63923859208717], [30.010451076673885, 21.72406535901], [35.45171724854253, 42.108707487833186], [28.82493093774014, 22.89782714481519], [45.501062952970024, 43.953154344506345], [24.268095830665544, 48.20079092382804], [45.44841809619948, 32.91297301484623], [46.350256765941225, 48.15646299119768], [20.615519482153545, 39.33807969614365], [49.038770973694035, 49.753511946304606]], [[0.0, 0.0], [36.73768462946982, 29.213244108159223], [47.37491530280301, 23.56694484047091], [44.51968616053176, 20.747587376736856], [48.941388962245455, 38.16987808440215], [54.69048909153679, 27.666664308184377], [51.305802198094014, 43.57689491344172], [51.3907906608349, 39.1517219662831], [28.784249166846603, 28.397413071872226], [52.13442282478764, 33.49860276269654], [53.27342841913434, 28.72218210816587], [40.320990101341366, 34.49782636940283], [57.74691805156717, 41.959478308532006], [35.33365313057419, 47.01125449488263], [40.74833596794479, 48.011351399325], [57.026400928770336, 42.55426902409779], [29.2732020593741, 42.942817326346756], [52.14380904587818, 43.32535769966834], [23.992717417167402, 24.800929338458694], [19.23518362865459, 32.906211542740834], [44.31726488717825, 24.03465396507279], [57.127745325383465, 36.7440774032234], [24.33881695172702, 35.21233445954406], [31.578513038585868, 52.09955002549406], [53.0565962639025, 33.64710756284946], [43.326589666225885, 49.86068829594016], [35.51918744066162, 49.833119020024945], [28.35558760844281, 20.791005526095592], [34.099705710847935, 36.38966620721915]], [[0.0, 0.0], [35.13159955613138, 52.16370924864158], [48.45631943888692, 48.7052910490403], [32.86716176527245, 32.19673277033706], [40.03008829103731, 48.20071346045079], [29.829665255751827, 43.57147496909907], [42.06823376832523, 27.651023386038336], [52.72516035252243, 30.788044947555296], [43.56260660938147, 23.75264531530131], [28.585018656028044, 45.43386541021971], [34.53247012727413, 19.29780946445999], [42.019182458635335, 40.6755648509511], [53.80606411354785, 33.21033544171514], [33.87223740098773, 17.11316218265715], [36.29164082244672, 34.680830917392335], [53.14776034383072, 36.51092342570079], [24.11983071775966, 25.842823727290902], [33.818711263255146, 42.690209306564434], [48.738487355065566, 24.31099306516796]], [[0.0, 0.0], [38.67001163534353, 53.50788633944183], [51.391184441997, 44.83148237372081], [22.285860096732165, 41.26966247648709], [39.93156011909133, 17.74525266515338], [39.51407024581116, 19.139387414481977], [32.828133270924525, 37.707408483508075], [53.081093956810925, 31.610329084647297], [42.63310300159009, 36.679488199068075], [26.5751048147583, 21.179157224194153], [31.255722792599638, 29.31109279576084], [33.89245520270112, 53.42645205135147], [48.78492574612084, 25.233475861154098], [43.57679153277467, 43.012187798884554], [24.98418772957864, 34.42562458378213]], [[0.0, 0.0], [22.733204714812558, 47.44704831370672], [41.96774909133665, 19.563360022299708], [52.38496067712677, 31.200576959605055], [59.19136106690091, 38.665160930881996], [41.28450074935819, 47.33993353256426], [47.908011455387616, 42.82937027989376], [28.152232410221128, 47.63132208564756], [28.826360844524395, 35.38557443526009], [37.11076767684915, 35.157743617738646], [24.311408452937844, 44.401758617796425], [42.7835181498723, 42.26551526740981], [20.672232340026017, 44.09094230775514], [28.579931298234992, 18.781737507612892], [33.5664770840237, 40.24393814981399], [43.79591740598162, 20.883588428185362], [27.693602476071387, 30.23468568411746], [45.67809766601622, 27.37680432588481], [38.644350054400014, 40.116327973887245], [42.10544721930658, 43.025484612164114]], [[0.0, 0.0], [47.68675188327201, 37.62245600245644], [36.93990054737723, 18.252386687725792], [51.246326495414905, 47.6403709075293], [24.41267731746214, 49.10834713278581], [47.51407287116344, 29.04876091897312], [19.934870604518878, 33.01961987486511], [31.32143903798733, 49.802459075192694], [45.22860494172195, 28.886763491457938], [47.488745943491644, 22.71716942191194], [23.677574708601135, 26.53664949209238], [51.910383867429225, 28.657049107750904], [50.07098697168831, 33.00327372311996], [38.56997291961391, 32.388305631226714], [30.861449285877242, 43.833514646594686], [27.09351313947294, 42.088795100779066], [58.13237571813272, 37.62250987458159], [43.37939639388244, 22.691367412888674], [45.6865438270317, 40.89515532203175], [38.56245603324828, 25.709878381020562], [30.998380067911373, 50.646262714293066], [51.41679878936788, 49.35553442787766], [33.643680128343206, 32.87895359780401], [32.086849193689616, 53.135235482536], [47.707803655076304, 38.70368628143886], [37.43613877592274, 53.60503426474777]], [[0.0, 0.0], [35.9187414777759, 51.14039296685149], [53.546821325942574, 40.31324822625176], [31.416344597013175, 40.778216667943596], [36.47779893330794, 21.621633023112693], [19.92444176643049, 29.46860647317218], [42.20468286744341, 32.23502089698557], [41.61481417174806, 51.22147120296439], [30.663694363705464, 45.905083980854855], [20.373647275289823, 37.063728357479796], [23.376315653741166, 28.892413360070655], [30.9040579909763, 30.340735769744988], [46.70805161355896, 40.43985675354675], [28.9177806649264, 19.597461710793308], [55.77883827117858, 32.4933775292694], [27.41963756913264, 40.76781062395869], [29.128404109606702, 31.940178314905015], [25.48267215183897, 20.781949736681273], [47.8787363856809, 41.07433896815771], [25.947787073824223, 46.150593144186736], [36.89046930968776, 43.07272251225287], [51.675606343547095, 38.6731493185384], [52.70784743985582, 26.091464574592823], [26.1832300540741, 50.43655501335776], [47.61668385076342, 34.111574660678], [31.3224434860877, 27.260519531286853]], [[0.0, 0.0], [50.1336914196981, 46.4312339849954], [54.049983698358275, 38.014984811589], [46.53030057056643, 23.498903011177717], [51.337779893257526, 28.302668388954142], [20.445531731301923, 28.7115337817848], [24.974720115371927, 22.725174231301807], [33.63767690678358, 50.885777930145935], [37.824425696408355, 46.37351222456491], [37.42719369272061, 28.41553022160841], [38.32573457795511, 40.978593974269366], [35.1839980879449, 19.692181837107228], [54.085549304551684, 36.17592283506542], [36.19594497021914, 20.566095988239734], [40.11051748426992, 38.68526557458943], [26.81447230965687, 49.09510613813226], [20.364595712746453, 41.47353956011483], [38.9888632292615, 44.93204908265108], [27.168660803929857, 20.508959215925724], [43.67930901470151, 16.666675738337034], [33.4552288953675, 38.20465874710767]], [[0.0, 0.0], [40.87955579298057, 49.82922293440297], [30.96637366525557, 24.397496693468803], [45.01197752106682, 43.35443176924883], [47.798816167050305, 32.27819270224356], [42.007005869310575, 44.8146213713539], [55.89751445671578, 36.51433783285132], [40.791926111945955, 46.53484532985162], [46.783964415794166, 20.47632328527974], [38.849359290528916, 41.931195372007046], [26.41810706874836, 39.26852976915425], [35.50372138768644, 52.98987231254409], [48.356670731975896, 23.151621098696353], [58.04254066097718, 33.68251735250994], [52.83207995317043, 42.82622742428956], [54.94881167654853, 36.36429124092054]], [[0.0, 0.0], [32.50071765896844, 20.633540251297404], [46.023478814304404, 21.116881277542515], [42.64751607503419, 22.53013047750674], [30.49348623714003, 53.275426743503246], [40.75973968924338, 17.377214685069898], [48.464137684159844, 20.294368864699205], [48.535295279424766, 46.46702510656562], [34.68562636454779, 21.077840925356348], [45.727588449246916, 48.623892195815486], [51.39525194222633, 42.325434925583046], [32.485946727801, 46.933048526076064], [35.472127386969106, 32.25163521090008], [44.296718976798225, 37.700437347180646], [26.28666184190297, 44.13082830171175], [51.77669601878202, 34.687816385793866], [33.962712950198274, 20.422613591422927], [20.79160307739272, 45.11312397338452], [36.81822646196566, 19.521851272907966]], [[0.0, 0.0], [40.03264498905809, 27.7238441731754], [28.99968586999682, 26.246944231128744], [27.724171919258353, 35.28856249009481], [38.68542788060732, 35.77317047164603], [53.4206663374894, 35.64608626485472], [20.340523858616383, 33.82901238977281], [39.756328683369, 43.355117512400305], [52.50618229865477, 37.99878249841151], [21.34270705166249, 38.24197723278789], [53.29993770476652, 44.69470282923999], [45.233240547087256, 41.85691076590482], [39.72131363805763, 21.273286946611766], [31.98845743679985, 50.985114203037675], [29.737641265277396, 42.33716373256624], [29.984066017038984, 28.326235773193773], [57.756096434280835, 42.30224646124274], [22.31238359252482, 28.36415421840323], [18.788486650489148, 34.892531471802506], [40.16843297993095, 49.672068835285835], [29.221541074176464, 50.77118030805049], [28.457735583882585, 52.878151136239126], [27.491313250984497, 38.04676086497995], [28.579892992651676, 37.121615623553964], [46.83107393649425, 35.775207601431184], [29.03655145655151, 34.1780557598896], [27.887241526032067, 36.35482602138183], [21.9877412202514, 36.78473518752554], [42.714434437043735, 52.91861899178442], [19.769961026515396, 42.64795639513085], [47.80769931195325, 51.27803832956442]], [[0.0, 0.0], [42.1838653273477, 33.95117451041517], [27.17240630221592, 21.08622221970293], [39.90169352366621, 29.53750141952877], [55.172760962347894, 44.619588585624655], [24.144437083832404, 33.60338081024328], [43.76036976261096, 21.338723479792282], [28.499449228551214, 32.46472040135406], [43.15690761268809, 20.114324003589196], [32.91079410873408, 35.93424646145768], [30.07127949918192, 34.39669407357929], [34.48753900577071, 44.413158540451946], [29.30979952942167, 50.03229611385461], [30.87774275741889, 15.748226980726818], [26.158248033883115, 21.439108566245725], [20.455567473313128, 34.59810019194227], [57.389615912991616, 32.916565543140464], [35.98400140753962, 43.778748755161246], [26.489932307816886, 23.543063509752137], [56.09111762290058, 42.262300169865895]], [[0.0, 0.0], [35.606077497800314, 48.29515297744484], [23.439603518148143, 37.564686907502065], [47.51949824683919, 33.10244364777231], [34.80908940343888, 40.478613704728325], [52.44924551655986, 25.32665000898647], [21.534453831399038, 25.852485357635135], [31.868439279182287, 36.8702567030816], [37.25910248066375, 53.07293006968753], [29.65068173800009, 41.39982315181492], [33.43816004871759, 35.249892178159115], [33.96250309357447, 33.4995830998996], [33.86797170044238, 14.130401770028051], [46.13775941641163, 33.73505150801289], [33.779544460520945, 29.963547144176857], [35.694261513734844, 40.624944927460945], [56.22690481465411, 31.264948610952093], [43.85128508035351, 34.95328299414701], [37.038596786522476, 15.947033462182688], [42.18255998104733, 33.03180076497811], [32.64365415097502, 15.056983719023236], [35.778900843215105, 21.352217760493442], [46.38133653222804, 26.53201012850339], [49.43453794216412, 36.53709209754231], [28.221028838862992, 21.242752863477005], [36.65620683066685, 48.30781729947622], [51.07173866133002, 26.18128442286613], [52.34087139816001, 27.30330759298418], [42.60692697356983, 30.372926234160715], [41.178335048227694, 29.28853097794371]], [[0.0, 0.0], [34.8723873064907, 13.4485054153455], [39.722565868104155, 53.75477666075413], [57.840782703816686, 34.16398901558457], [31.234078010309283, 25.70967271743474], [30.91685131993981, 22.029523275305074], [29.327710050366395, 27.2694956060674], [25.244186846568898, 41.63885302530578], [37.11035759737989, 50.5422987091599], [44.34418898965066, 36.80536540457041], [31.672265212964078, 52.980900686524755], [53.46357814343543, 24.730898661654113], [51.436799954447274, 22.767868238562176], [44.34721672691286, 32.272875771521704], [41.45590820424144, 34.288389010772896], [47.769263232472504, 29.755608233831925], [37.549641062762774, 36.915645870444024], [43.407203821242206, 27.511741698942533], [49.86555370645101, 20.740709946952446], [30.49170489429613, 26.029919368674243], [38.38030237413325, 47.66682251770449], [54.216383797887566, 42.98917378551784], [56.60966702470659, 27.89312954951333], [26.16082462532842, 29.3051124301377], [45.001980781601354, 21.845187920522175], [43.44656116821822, 40.95948704275769]], [[0.0, 0.0], [50.209266131484846, 44.941624973737014], [30.19821074058092, 36.75310911959595], [29.662165622367244, 45.06137600290973], [22.817986920688437, 22.871194406778027], [38.98927416433096, 14.705755959648517], [32.57984416057793, 54.33027099966757], [51.86030725840575, 34.001565624985204], [53.024594855136414, 42.01644118427763], [43.71710371810015, 29.85745410699854], [44.459819266788294, 30.57033327207021], [25.661565096799276, 31.865670006672673], [35.146179609175526, 14.771445274263929], [45.07852425181881, 35.888021639976955], [25.15913545218852, 42.4831154389111], [24.933861340233243, 23.989544232471896], [55.369481223897075, 29.155116337603772], [44.776353294310475, 51.93744597814253], [42.53247795335457, 27.84388513676982], [22.607012480386704, 40.005328094102275], [53.09506627816607, 28.807387607133954], [43.372423828285775, 32.15035201308187], [21.786819935532893, 46.470973837242674], [25.215300352430333, 29.438495799123714], [21.236726004892923, 39.45352297267033], [22.774206765909874, 29.744891871157147], [31.325416202266446, 45.74791217606313], [45.98011407008064, 21.83886335452744], [43.88606273791896, 34.08900250054649], [48.29922041741286, 18.913471332251174]], [[0.0, 0.0], [35.14984092520577, 17.757371101152675], [57.4326987930512, 44.62924534617239], [36.87049190379343, 44.45018964581013], [48.15500799897462, 20.69797519263293], [25.545196950408222, 28.46707696192262], [35.47307109416432, 27.786427700423523], [18.646339611762347, 30.326310621834313], [45.72217921582506, 52.57079102272357], [54.50763062982154, 37.1116025466711], [29.736927851157578, 53.024805641964626], [58.17648745955333, 31.387852441278564], [55.414802827620626, 33.772611293838494], [22.859703775427448, 38.433605360262895], [39.26095000166554, 32.50611350493504], [31.07753026782752, 22.75795284010522], [49.49949515033681, 21.64113859563816], [45.46995762529636, 30.1237672571236]], [[0.0, 0.0], [29.524749088481933, 29.048017714707665], [47.64875000912556, 43.763268704460984], [44.13829160878836, 48.855734159429794], [52.66160427835158, 46.64699975232011], [25.045803328325572, 25.300326802203223], [24.486633969665167, 32.773890223671266], [42.938316568591354, 28.339254270094962], [28.197143354688613, 37.943013780787254], [49.521624900938015, 48.017189234380034], [43.25702864760882, 36.138394640475724], [32.1906056923466, 44.03282678822616], [44.046505190008176, 31.2703861714843], [42.682394957235374, 44.63935960339812], [36.69917021850057, 52.4941887350213], [30.243903375886806, 32.509575496516725], [38.41191167360495, 38.81290514242905], [27.792549707039385, 32.94314850715701], [55.41271714044769, 41.53920227955721], [37.136798942123725, 27.117404817472895], [38.14111575009311, 50.82663979238447]], [[0.0, 0.0], [38.726713307335515, 34.06104543952863], [27.19428163722086, 45.860224710883976], [42.37289430847217, 23.12975852715084], [50.10388473392199, 34.92884940983323], [33.495309047162515, 31.452479309023595], [24.900130212067378, 27.417065001890382], [43.192531381932376, 33.49990273057584], [44.55524976496101, 40.67200707193965], [34.14705237449987, 41.37164131254494], [20.788108120777697, 29.203502168149612], [52.839288168276035, 35.12214284412831], [47.366311654141455, 25.467208322683895], [42.026940302995705, 53.24087853278141], [22.559002937165264, 27.671940205111554], [46.953712976686916, 39.94207193016322], [30.505102769163177, 21.02395450953565], [53.921526646750465, 41.67968914378846], [40.08271675056538, 28.39233282244755], [34.66984722484426, 43.14627964925645], [21.719912935498908, 49.12293232816862], [29.529124600272876, 46.226522273617086], [34.208130745893925, 16.85946255537505], [58.906892980645125, 40.2722758565158], [20.653913226574783, 26.339674721949503], [57.548260611191594, 35.39283770523954], [36.42747029963652, 41.59640872740271], [23.585810471322983, 41.45519196566421], [30.69385615387505, 27.8315469786907], [44.43898111979919, 45.733866721989564], [41.01499063733283, 36.67036473701728]], [[0.0, 0.0], [43.35266592324401, 49.445188113886154], [25.75607067990457, 49.25990615404332], [42.68202544969217, 15.01145195774237], [32.23753498248374, 50.689085041947315], [41.371499275796815, 53.66162716225658], [56.235942881706535, 38.99894802412009], [42.02699589173616, 50.6067622971283], [30.877661043753193, 32.98874142296672], [33.20483059027186, 54.0454498303941], [28.525169021131006, 23.519218283073915], [42.02410163005771, 17.157057181868396], [52.477367699745706, 40.30070754998762], [39.406470122601526, 53.2708801858515], [29.589839256367206, 54.62418547348238], [51.369864751814745, 39.01228682270975], [39.63684161491717, 36.858201046357145], [22.49524687341141, 26.842101496049803], [45.970824565883255, 17.732258222418398], [52.09166335725767, 33.11133399673879], [51.25823173577097, 23.123627084133243], [36.703891735804206, 49.79252407167579], [44.70789025617454, 33.743573288318835], [57.76894678395127, 43.0384098577866], [33.03628539327746, 28.973863359007275], [47.9137917853439, 19.173961741207386], [40.53436889002234, 48.10125545813003]], [[0.0, 0.0], [21.593352241277284, 28.924216039277407], [35.487311885475584, 15.84712476829675], [36.351654714992584, 38.947573644770806], [26.34835837056526, 40.391376868218444], [31.66409709569308, 27.871740789064308], [29.709842429151397, 47.560948819714916], [42.04313766661049, 38.20030838586609], [23.78561287406954, 46.16330004336296], [24.6339979440808, 47.333313141867556], [46.21243747736067, 43.92393919113725], [45.675849903530946, 45.45296523182727], [21.288871370199416, 48.47612302214234], [57.91547476692442, 42.146502652894135], [57.783567879294665, 29.438795617838245], [32.55393931357633, 52.77493807561996], [48.61980144203911, 45.274728930536995], [23.34834252701547, 26.667482734027217], [53.240570183583245, 34.293353837158044], [28.607955464274823, 46.67219858793373], [58.53465823272336, 41.54685631580244], [28.440541708369388, 48.88975710404456], [36.17568691750252, 46.79637183688212], [52.31673698963384, 21.139607897112306], [37.90788536176064, 16.611301169391435], [33.53749360283579, 52.74039009248774], [56.30384063665334, 40.09915287685327], [52.091184599470516, 46.54405115330779], [45.24063899855946, 24.989438070877757], [55.346793550279266, 46.01259824211607], [29.90709115097684, 51.13637721566096], [41.14793121988862, 19.367694338487926], [30.44183266867405, 24.84080034216313]], [[0.0, 0.0], [38.13568359422204, 28.44224228894659], [18.04210182130698, 41.09378311876101], [35.84866315672351, 54.91186506603832], [27.381441320029307, 52.19910081077405], [50.598795970712146, 22.892144592103882], [24.236880689013628, 37.89243265718053], [58.949986497112704, 39.30759190315212], [20.295677747579145, 36.9595752009075], [60.23495981702511, 40.645629811970174], [27.586670313773542, 50.61982880190532], [42.70151104382759, 42.14700954529918], [30.495054282519128, 30.728040379359516], [34.72707706837525, 33.311279035255176], [55.82619341157851, 35.59390130370181], [32.3550105125061, 40.29546392339404]], [[0.0, 0.0], [30.29400854903534, 41.35256073400855], [37.490755528915415, 50.370829229739606], [20.68977328686728, 27.265690679931414], [28.45004986410282, 46.13889517543527], [41.439844176566496, 46.01683256637313], [47.53047950425347, 28.89513890782569], [43.84547895520064, 53.82070582463249], [29.888376618338455, 50.47772997225469], [44.606928730002416, 17.117201659522753], [34.52505411082579, 15.761326064722848], [56.2421956978527, 41.19349743002833], [48.14656815414709, 40.13780636926656], [38.470427297967, 18.94756568608759], [30.1486999469482, 45.65273363374933], [31.96975894407677, 14.92115998147701], [30.93447412729217, 35.002417798631164], [31.72732100723279, 29.671795780388308], [40.750953894239444, 26.393480244564895], [33.11774568605937, 47.196089150694434], [38.561621367806374, 23.51923218687177], [27.90786357496572, 39.13184068650253], [23.536156305742026, 24.185244572071902], [35.9407229576312, 39.63633177617403], [42.65262527947272, 16.06053984406919]], [[0.0, 0.0], [20.244482067321364, 41.37770685078403], [56.78047576963386, 26.74373619603592], [49.16720126411525, 48.168198706656234], [25.877879691754824, 30.317380206229526], [44.97290585189046, 15.500135117805698], [45.945637297253015, 51.23502158975278], [33.953698374235, 23.00324760296528], [21.002094973822683, 45.808611660034266], [31.473468648992434, 40.237487024044114], [45.58948693735091, 38.468897186072084], [46.21617996682419, 22.17903459453662], [31.056271783231093, 15.411162383545678], [40.75202223766149, 53.52312944995628], [19.695998957219977, 39.19077140464466], [56.283806996033086, 27.564959726526578], [52.69831437631566, 25.50924925045316], [49.95300814183302, 29.886938007391457], [50.59931326807866, 42.82007422578781], [29.06928205005415, 16.754250857145003], [32.77856256351617, 30.80691334910246], [41.31041039934022, 41.5724172324342], [23.562671051412874, 27.610410672062056], [37.18283790106997, 24.317447273577102], [40.172202754427815, 30.00870471321777], [36.559039761018575, 13.757624131072744], [39.34276469463914, 27.596745566787046], [38.450575618388406, 22.26902764974829], [49.76114304641381, 25.18579562155906], [24.456971409322385, 41.112023310457324], [20.79854891730332, 45.02604310755188], [29.590593187119374, 33.084739590386185]], [[0.0, 0.0], [37.12784211061461, 34.214733931074896], [42.258765098229276, 18.80011871398815], [26.611345545031202, 53.75052555577595], [52.26362180422402, 29.75306460643173], [45.086455343597116, 50.990337370036414], [40.29668262802542, 35.435804227805946], [46.511259491740425, 37.82554540669883], [34.86616035464208, 25.206551782848454], [43.12731659025841, 29.153303929442192], [25.50850096602962, 52.98285936780692], [23.391672292867128, 40.669043265666915], [38.336581004067384, 17.11507482279767], [57.28231454768343, 42.02378423973335], [39.08232532905401, 44.291416934940365], [57.134779520203345, 46.57826899893212], [36.877234531836336, 35.81868260292345], [34.06268611465514, 40.301755876167284], [22.972405189020638, 29.876777608524975], [32.17505348636063, 42.874707693907546], [34.32740958504207, 26.061030502344558], [42.00523572786626, 54.55407606439942], [26.1863955867875, 18.897835374879868], [54.34807551692206, 34.97555592597564], [38.69870879856974, 17.829203827717002], [42.78320429625821, 46.97640715461784], [51.1355672538009, 26.299998229784585], [38.2166081263745, 27.289375435095373], [47.5743643478618, 38.249005488153685]], [[0.0, 0.0], [30.40601733277031, 42.88067818484025], [51.66740058996796, 20.822678833572514], [56.660620931678515, 29.958917638209673], [43.10123148215925, 48.057279909752395], [23.245915257068972, 23.21945868140694], [53.64750968986143, 40.012407761768955], [35.99965114038198, 16.845168827441945], [23.308060205755222, 31.45671378980075], [51.349876080304135, 33.55673468582433], [28.162106935527607, 26.646775649441864], [23.2487359468486, 48.15191627163421], [29.252637230524925, 47.388812945530404], [40.544917060147675, 40.155182474490935], [26.747271580494022, 25.63769528583042], [57.320856491196295, 41.19880523163805], [26.38793396567623, 53.04797073216382], [44.74092246811373, 53.80781137645638], [29.35068338426732, 25.41524721978205], [20.098453682126173, 42.488546858973464], [42.190540777017496, 40.522145821433305], [35.80058824251582, 17.827402213416487], [25.91530192334662, 46.33300774929124], [30.562321036667004, 20.0268806124267], [19.603921164799573, 27.692316184372345], [34.09028943941935, 28.57695787804232], [50.7431859407733, 36.07870927896525], [34.20011748302108, 52.35944725183726]], [[0.0, 0.0], [48.44941094574381, 30.352362078096757], [44.626405332270906, 39.768346112420105], [22.67420344510986, 42.18861222052648], [23.965364358055236, 39.69336641066542], [58.228083077769895, 36.76872927509141], [46.01589415329547, 31.34353434150556], [44.19680227709798, 53.32582652958628], [25.330055350463997, 40.582567797034116], [18.515435114029476, 35.41824926592456], [41.56449011513604, 21.00903343312473], [27.293242968764645, 24.732210173866566], [50.421846436009886, 46.32253406357495], [17.236978119385316, 39.451764240837896], [29.789318061974686, 16.75743484781733], [26.735147210743484, 30.530235841294758], [35.66199370354711, 53.281111682041335], [55.574357345315576, 24.39339052399723]], [[0.0, 0.0], [37.22480973424036, 47.406965654299135], [56.55706242409132, 31.496393518838687], [26.437348145107705, 50.980337589481124], [41.56585404632386, 35.94900666122121], [40.20525518277378, 23.16506823818633], [36.04948053039781, 31.41358260673813], [30.140842158353745, 35.78504242653302], [49.18726654301935, 36.09871304497384], [33.76322588088495, 49.323897064614], [45.49044798907764, 37.75867517393827], [33.842968109621275, 42.82164029956221], [28.449108894595838, 48.081087325700295], [50.013252992835305, 40.67960863223716], [31.939923333957623, 42.142444492993306], [28.891283878702303, 32.60427649593442], [32.971106085347365, 15.782320792227184], [47.766631510242256, 39.316946745980864], [51.3385321570413, 30.990518411419938], [29.90570716173237, 22.69038219718382], [26.130539751796437, 37.56730442411296], [37.397875356628276, 28.755358805121347], [23.39297673735627, 47.37515472407838], [31.589584893691587, 31.913767449832296], [41.35580423770191, 22.078305662899904], [24.78260642506934, 48.53600301541523], [53.489438336417166, 36.249078059509316], [51.46189411340335, 34.22907599466728], [46.37825790128151, 52.73977560493027], [51.16416792569548, 30.124838746423478], [49.26195060939121, 46.33896556450485], [40.98623060211981, 40.73627931776441], [26.985228028226125, 48.180447925427416], [38.21482798907938, 14.850105433075257], [40.317186568139306, 18.063680178270868]], [[0.0, 0.0], [57.83607162866564, 34.381928659335465], [21.87056508312477, 49.4539322964739], [40.89976189702799, 34.849043470224956], [55.29610942291394, 42.4944255846894], [32.97270637094259, 29.88573121176288], [31.736058467999815, 15.116604706282605], [30.82013800630593, 32.11801670205554], [21.10311657140243, 26.15005633162703], [50.81686164663041, 29.056701997163334], [33.27637709583787, 28.167465990932154], [36.147494363194966, 43.62382545212266], [47.9535915707927, 51.30062125513848], [26.4585049386397, 23.423896764168195], [33.03061664630477, 37.033051012605156], [37.08152750017711, 12.699754195236222], [19.377931781796196, 30.12790665764691], [41.79511062723235, 24.921176037300874], [23.88320644194074, 31.164221756523578], [31.126341607915503, 48.102479791869165], [36.301546313811855, 25.81889877138932], [31.035598069303035, 13.918042031900102], [54.21864636277461, 38.18457246909692], [36.01467899670021, 46.4130351680263], [20.15521235567265, 28.0324341205417]], [[0.0, 0.0], [25.794377593831435, 25.364333745075015], [50.658670590400895, 18.823871253290978], [39.26952944798617, 48.72493138257914], [33.96551781476667, 56.23239362792042], [42.126059359111004, 15.68610526628275], [47.75903759796911, 16.889663600819226], [44.50766207822921, 33.09528171171883], [31.519988241307836, 39.51136109173772], [34.62031953847643, 22.179849580211958], [44.09005772778452, 25.005576633464376], [24.102646772779078, 45.79490519606819], [34.4176737008876, 31.00885460429922], [54.31156036817935, 23.332758658402547], [27.900348769928062, 48.71221612525526], [54.736649687267686, 44.346656980218214], [28.91536849310579, 23.865886903096584], [24.464298400067705, 52.9468034486357], [53.705690293182535, 41.012028660073305], [21.81120079230341, 50.93749451567097], [51.6209036685576, 35.01342730889257], [33.23208848430644, 50.03494468457578], [32.15893721000969, 21.214938969967402], [38.36263464781901, 49.990309174462425], [42.43195646310359, 28.5558650287864], [55.1051379943052, 47.56193473509932], [34.660859877656094, 36.88299406828594], [29.531622163467087, 21.81609782420123], [46.94814220898523, 31.777997855382377]], [[0.0, 0.0], [21.480275176434787, 22.962932919474977], [31.25574309803387, 33.707254809369054], [37.38229055340437, 25.50349487169745], [33.74686063596089, 39.15769386220726], [49.139264517122584, 28.503208206384873], [23.27486512267608, 28.942156325661774], [29.021799626068876, 48.78386295561996], [26.912588011494822, 45.06393375545349], [33.85821457727572, 38.25360239616726], [58.81953937524241, 30.014361151446426], [43.903219553768196, 39.471519830216444], [21.485949125595532, 37.080323378962255], [30.003328003690342, 55.77646571239982], [33.96254388559141, 47.84651492445331], [44.952388194150274, 50.21689159269465], [17.771943449754378, 38.20549036871859], [32.6453788413211, 17.786421032442046], [51.00631066121712, 40.75689213871239], [17.988426831893925, 37.16913785291801], [21.37514603424567, 34.58420087650939], [30.181275753208983, 33.47168333503943], [39.77318082362223, 14.669274018029222], [34.724765899146334, 26.67692614835562], [37.80244494635429, 42.2998885533453], [49.696871858427315, 33.10641163604015], [55.21748983196043, 39.81175648048528], [22.25294677456431, 33.52268287031817], [47.64473401151215, 53.42037731012129], [44.06785972229761, 40.484796370810486], [19.886593881012747, 35.27451377321862], [24.399652468828503, 37.382095575379886]], [[0.0, 0.0], [32.918941042779444, 20.551486348546682], [49.92657638646301, 28.92835533398166], [41.66608352157147, 39.86409107243531], [27.9682803558404, 23.90495476532759], [58.411318553057306, 39.26052504361745], [35.60837610655733, 29.673567424073564], [52.35204237019752, 24.56993259195858], [52.60636422192418, 42.132691215819214], [31.42718357912484, 30.926854550251658], [43.425415903970375, 40.079862288103435], [42.47949560085755, 39.76559388429638], [27.978850856604197, 33.362462893641215], [41.951781002510145, 51.92186604149544], [16.88882017766461, 40.774607107493566], [37.92340954758762, 35.82229475844095], [16.26729662228448, 35.920733564389444], [49.14500636224439, 29.50602485477063], [24.347269712524945, 23.87072295330745], [24.63274220908185, 30.90604089813526], [28.840799163950273, 38.07422592366415], [32.808565793031924, 33.62836519574881], [47.924048278694535, 47.44959477481429], [21.341214306817765, 30.692113468163654]], [[0.0, 0.0], [39.54342318652353, 15.18175248959646], [42.20450168844908, 23.716816916373087], [34.27279177021055, 52.12146549175369], [38.08858313425265, 26.11427333837425], [48.038038534570546, 17.215276492025666], [16.28596385285933, 32.46506193020658], [35.05936985748588, 36.22037429271927], [47.61755738227881, 23.067171910193558], [28.736704662531213, 18.859298081731477], [39.47835175233826, 25.897083134564742], [54.95385628781364, 38.8554959636817], [40.89548015189009, 15.939999817168555], [45.63773692181952, 17.09696634767499], [54.65954258216114, 26.422992213237055], [46.00049782836756, 50.742355572616866], [36.976610591879385, 17.0404715367675], [57.99476025901324, 32.74744872384067], [53.04149330785604, 23.611765974215842], [41.3202861830598, 55.733581404380686], [46.88288909821343, 43.356548842785955], [46.93663713465909, 29.37314925109885], [33.33936133696902, 30.58353247916904], [32.647614735997415, 44.000620130997675], [59.52183239550236, 45.47396672860389], [55.57562055386512, 40.7490720198239], [44.25156268976686, 42.19052443287673], [25.11410318937414, 36.99870404454741]], [[0.0, 0.0], [43.705312691651486, 23.211023544170693], [33.77538320345689, 51.20975275129385], [36.37112216642953, 11.895764490369466], [46.586353003287535, 23.230288610967666], [32.20977676603607, 54.535732364013015], [28.77729338582267, 29.25269539834513], [49.381776022947975, 40.1525011096355], [57.99902592265856, 33.62118992397976], [61.165658806549274, 38.28171150696398], [29.354419805663284, 20.51031208923595], [32.17377953988092, 47.110906346399354], [52.007548501869664, 44.503036264299865], [39.26112088538079, 50.75195036486034], [60.88543346841512, 39.14389834627768], [48.23214657506037, 31.19729075398052], [36.76453751233155, 31.84346366525568], [42.721904492941384, 38.85060460164256], [45.25316676920504, 48.29186609627574], [46.00855983623394, 17.992850286702495], [27.300787762620164, 43.142413174326705], [36.85188541830224, 53.15958649618267], [24.91897668741813, 38.994387984126206], [60.55823030852516, 31.80135276970462], [23.813119356260547, 35.07485579064511], [21.245710743633612, 42.02917064887568], [21.23488992325053, 32.020246250479055], [29.2370924525484, 14.612940765690709]], [[0.0, 0.0], [32.35522393790178, 48.90118146401546], [41.61315585127309, 12.655755819580124], [50.52183970026063, 44.207982480841714], [30.028227517678108, 15.032785911560582], [20.979246329550527, 46.300948161059395], [26.146503284786473, 32.039370597602826], [50.616450768905615, 35.52941942986773], [36.62570471467085, 36.82517705815587], [39.15979565650877, 54.05884037349132], [26.088090168062845, 40.184257243002854], [38.96875983658803, 36.751278552860015], [43.86894082932593, 19.957957521860816], [34.71318933499865, 51.56052001334407], [21.23735746397291, 41.163977947402735], [56.11727559695148, 22.99697937136446], [50.139054235240145, 34.0714999452139], [20.590356497540114, 50.75946148417412], [42.57939942032723, 21.221100385313946], [51.39552383209214, 24.65862222811745], [54.17478800431122, 29.345822543936595], [45.92312708957903, 26.589613937410974], [50.1477189168861, 31.902129852334074], [20.1222434118789, 32.497695539362724], [27.200394491661807, 21.600757725000673], [30.21322722416056, 38.44968032672547], [30.63790306114254, 30.055032329918877], [18.320809837289563, 29.385751936615343], [25.57324621767484, 44.130328078754665], [57.685008195049996, 25.43218782550975]], [[0.0, 0.0], [35.017468044263374, 11.357873722586406], [35.736886311131585, 24.693339632708028], [25.085274018327567, 34.05532548306766], [46.145697236655785, 37.02481068427577], [23.312298156543402, 24.338691521523543], [32.16678666065991, 23.064350321149135], [44.12066987000854, 14.659790932679114], [50.08894550898241, 31.15305798947427], [48.94731649198322, 34.43671593935124], [35.94361903688081, 46.13590058498758], [42.874064499198475, 23.291125063079804], [36.13053706747521, 26.209132751321444], [52.87134030725609, 26.25375845329297], [34.745985515910874, 48.060907399393365], [34.95711996788445, 56.65660563469089], [29.639863503600168, 37.944632070034636], [28.140604146924233, 30.363113545387744], [54.41934926666371, 37.06529697098025], [32.1130544907679, 22.174889464365062], [44.30221349342559, 17.404578136527267], [34.82347337069005, 46.45624188967617], [51.40105812979386, 38.439909471923926]], [[0.0, 0.0], [45.09797725196599, 24.1758267766912], [27.821359239731958, 50.77045160072824], [38.15622142256357, 19.78096645353055], [16.71683407630462, 39.657845955121964], [44.32882781247097, 35.75290762461165], [56.337668588101934, 44.32796320309324], [42.715008209111296, 24.16933518186305], [31.086039006460318, 51.39878250563064], [52.39157428326138, 50.41284081420974], [25.090200082542804, 48.49496207221379], [44.00865268815293, 25.283004245722584], [31.891170101461274, 50.28986078652966], [45.52986450618782, 27.315464030831002], [36.25145407101879, 52.59959112447839], [30.363130496071165, 30.749511961873015], [50.685681596205434, 17.831841450887456], [53.43716169807005, 20.825387395532175], [40.91566236056286, 23.480452597606035], [38.301016433074324, 29.17070435397815], [19.843384217523745, 35.833421388421364], [23.575471358030534, 50.29497921852467], [39.153803841341805, 19.696538016507155], [38.67872915155675, 20.58579633698676], [49.517350209286846, 37.02109984345722], [58.225777713852224, 27.535286808254572], [23.39908853631973, 52.936016701343945], [20.856812180491882, 24.188454314815914], [40.576492622992546, 45.394960506086285], [48.394974843328995, 26.466730535243084]], [[0.0, 0.0], [45.97874656614839, 41.110217480711995], [35.666581490268236, 35.74487791724899], [19.833970908485085, 23.601698722711486], [51.95419411195543, 23.976660153740294], [57.354197622505446, 24.473799328040126], [28.218620372606715, 42.83411644106258], [49.642810644410694, 49.90470873217543], [31.60778287246496, 29.957757014208454], [56.49664117071748, 27.325012878309423], [28.807138752999315, 54.01641617608367], [46.152319032845924, 33.09186644625949], [32.75239859157437, 19.07156454051808], [51.28511278413199, 32.25670335835773], [54.83426906939599, 28.756343721967934], [43.07071908890705, 46.60630480396919], [48.35938714935339, 45.48932241747713], [21.12959820775996, 49.08099302609283], [54.54691834044521, 50.00663907308846], [24.182515378590583, 33.557594920371315], [33.36230807977186, 34.075951373886696], [37.462952212666266, 40.71151410383277], [48.942665340026686, 50.10262034024855], [15.699666100633673, 37.84510233009052], [30.613182800147477, 17.13939161180536], [20.43749460361322, 38.243382520101555], [59.38840577471608, 30.867982878055987], [52.29683006969982, 40.63655314244344], [23.464728228391444, 45.333197413387055], [20.86820615559293, 47.17122822990655], [45.241449040306556, 34.975960347237375], [56.79014200945521, 32.289756994108146], [38.8259230806955, 51.699987083941224], [35.21780704790388, 18.615719065769348], [56.407919853745554, 24.649024147094647], [39.12554628536638, 29.7532743001446], [29.68989467774091, 49.93350569148209], [36.4829636100692, 40.974211105546196], [28.788184403582363, 22.248552720716035]], [[0.0, 0.0], [56.452930764562545, 29.804989373471887], [16.64111960520878, 42.78510564901259], [29.287666276107103, 18.103954796584077], [27.791961726585765, 39.85653857408011], [47.755182980371394, 24.258097722008337], [36.74780319168952, 40.20222929705594], [30.079088334271745, 12.318601756329286], [52.33777594370476, 45.55775105457705], [48.26658881616112, 34.90899950349656], [40.25760734578263, 52.73291054865273], [61.28567240412399, 32.787352934678566], [26.50745850146523, 33.731561152424206], [24.641951051524657, 20.71041513711086], [25.44074599261005, 31.3482636567679], [28.162862130323848, 40.76856704207888], [24.558753399160068, 23.088103434971785], [53.188483593639766, 22.38366150074137], [53.99152998135768, 30.70327176524845], [50.56042614544102, 21.118207368249838], [50.34775782708915, 47.87462174958714]], [[0.0, 0.0], [24.178549530104473, 24.076806031763454], [19.592143027361608, 44.396218181869244], [21.11819807682517, 34.55087126536291], [30.36744334943457, 54.16137596637987], [46.29599838504345, 43.88913357037405], [40.12364437446906, 32.373862101787694], [56.97782766156673, 31.38481184597793], [40.762717333238896, 44.51714117310318], [39.54393685469855, 15.827569864334906], [42.686976903672374, 13.501798772872858], [55.66552506997166, 32.67636060370516], [48.70459585621156, 19.484074012818247], [48.00771261514296, 33.38653071221441], [26.859011689077324, 42.61267422964899], [51.247425532386686, 52.33554539754035], [26.40265557515052, 52.748987489490496], [24.160472121010304, 45.81162451635217], [33.76390398171784, 46.93243296613564], [37.41323410637098, 14.194611471858101], [37.32911077934005, 31.8662127230213], [45.37584809142393, 42.01897460728971], [18.340516018664154, 31.876184718817154], [30.95428576059187, 19.946326336978775], [41.64447519065674, 44.8713132884867], [42.22358993374181, 35.247252328623134], [35.15762038131193, 15.03527933512312], [56.101472254112885, 31.564396937001902], [54.69938976045647, 47.60501883507697]], [[0.0, 0.0], [23.61220692576172, 20.127559957201832], [31.57648525377205, 29.04305601536492], [37.758930465954215, 45.012576421579425], [23.45382212650909, 32.46599956394608], [53.85194220980254, 37.0329363065619], [50.311315298044356, 46.196719401975116], [49.06014004730829, 49.065016168888214], [47.704705164220805, 20.486079999539445], [40.35256323526983, 43.345798125936206], [40.4011144979969, 30.537592609850396], [28.19875700953129, 23.94523279350552], [35.50404383217681, 20.503132168447838], [49.76487178657843, 25.2306431574986], [50.140463868145694, 20.170157737648783], [56.75328902359484, 26.28436860797751], [36.82521577713528, 18.46251020342047], [55.911031088888315, 49.187596715115546], [26.69067262381232, 41.5363698546646], [37.72612587212434, 12.3070736048171], [43.41664464035741, 18.64449037709869]], [[0.0, 0.0], [45.818498500322434, 28.197067038711378], [34.052389738090426, 17.189818908736527], [27.595434948663353, 29.63423584995876], [26.556986573158582, 30.0220218075094], [49.97487367946251, 43.776894203309034], [60.521020539345905, 45.369015656971044], [39.346614191641386, 21.802898511617133], [36.848212266832654, 32.541926447242126], [53.66694803834918, 41.46195764512514], [33.02233815509779, 57.64974511221198], [50.97807211849121, 26.252617241047357], [47.93493983144031, 27.04204992491375], [30.966792432808973, 32.76929144669686], [22.64275589921893, 31.82712137673772], [23.379582123779837, 44.66767369629717], [41.330117384071606, 53.107803571077085], [33.616400525023934, 24.625633215646634], [52.13918280669073, 50.00103109669591], [28.630254272629102, 17.43698751188435], [22.589395889065408, 43.27100092373907], [33.603513707808716, 12.219351536987883], [38.329382668839685, 32.8310951003159], [32.94031073035474, 17.395980395946356], [49.986885307364695, 39.20705371741689], [39.2693677316359, 42.33820574590091], [50.823853124978164, 45.37862334650675], [33.349546270592306, 37.39269755108773], [31.193850949829407, 25.39377850377286], [26.109781354934874, 20.172095276205567]], [[0.0, 0.0], [41.769004209214145, 43.89939383306831], [41.4277388691735, 21.987451162092942], [21.096334299278443, 45.00582318156629], [18.56321972651645, 48.014777872433584], [47.818207989157315, 37.659298688817266], [45.3809335817563, 43.86110260133775], [29.915500229531098, 49.023063672758944], [24.5682423468554, 27.110052159622942], [52.01369238152527, 20.707558303834748], [30.344004505493352, 35.98545216528767], [29.303580889921413, 44.15716847434856], [20.303366546100403, 44.95737519473151], [46.798553275664425, 51.782250306306516], [49.03553448728572, 22.86202521425658], [55.125674783003205, 27.16519025336255], [49.18500818813001, 52.06540583815394], [40.76130248945448, 38.084558253324154], [56.08786994921018, 46.52867139207967], [61.186624960321645, 36.29335691125264]], [[0.0, 0.0], [51.00263877383603, 27.216083833028186], [21.119464929293496, 28.23198024537899], [47.04406554400181, 26.822732144144897], [34.91107541102472, 34.0556296941039], [19.229855568916594, 48.8644209572393], [19.61934441597216, 29.236568675616375], [27.497325069884358, 42.032109412151456], [47.24083484520539, 17.41786554224386], [56.755877693886646, 25.359081567589687], [45.753215054236236, 34.04323294967176], [18.148912246543812, 28.267824079518043], [44.682813824298414, 45.96476878543548], [50.18943586799147, 52.69767035261543], [41.653885469867326, 37.911309227332694], [29.381403334865137, 39.497737468406015], [47.26392962944788, 49.941760526003684], [22.786310389255284, 19.43906011622892], [51.479519074728266, 39.72856949000891], [45.960779668440196, 15.15640162736609], [30.298937049816825, 57.24740212685936], [19.505425875821114, 39.576120634598034], [43.588586118940505, 23.584164382164214], [22.69762483751139, 26.478386601711957], [17.796973774837646, 32.83089448666812], [25.276379003248035, 52.86580587824604], [22.768873889461016, 36.700388723533834], [41.480487550632404, 29.997228906099018], [40.976104545439426, 31.51117008106628], [47.42359542975755, 47.99465487178839], [45.62384740383243, 32.26954329891001]], [[0.0, 0.0], [37.18186537041847, 41.7251657417235], [39.1874258981361, 44.14787654954694], [22.177565966523577, 45.12161819979876], [37.86022104556287, 16.315401775749685], [33.57445016398719, 26.216744309302708], [28.563984697956755, 37.56717104596575], [27.113611399105196, 27.84072570282127], [53.85473580285696, 31.493895312039303], [46.45100219028206, 24.850575293679324], [62.61966776007819, 35.21743778082659], [29.49065057217723, 40.359662290732274], [37.80624454600172, 20.15830161746964], [52.80034769838554, 48.4588949778026], [41.816092767147886, 43.05355143415131], [44.01911616872293, 21.51616213446758], [33.30687191414809, 19.805219063691], [15.23574430463803, 34.519440697490566], [52.69129581328834, 42.17665303652454], [31.462412155256487, 36.94251724006876], [44.49959303771504, 51.070225131067325], [55.78754659611065, 50.032863910253575], [24.813165533817198, 33.3845396316804], [35.13009821071282, 38.434142240631935], [27.45755103710079, 28.461367727682653], [48.17458888562971, 44.083440826285], [25.30269791847363, 46.25988431813243], [57.52242606954517, 29.630559782289726], [41.94293847480003, 18.589193653307785], [23.188284612020254, 39.80182873426564], [52.72607441035962, 26.854623794649815], [33.621447085615436, 34.52110647036657], [35.4083857162375, 23.23464092567276], [61.41318850669659, 38.97658117885785], [22.756939641848213, 33.20753125606389], [26.661471311192344, 55.06238511658771], [58.757805783379304, 36.04422469577699]], [[0.0, 0.0], [53.62140959077078, 28.402199533200807], [36.698643061656476, 14.277080889558816], [46.03961294026554, 21.264413796260953], [32.359641354554284, 42.843209967017096], [27.223265573464335, 52.85032494803538], [57.36680713542725, 48.36615984348347], [50.07716149900987, 32.535106918206644], [31.505340993025044, 23.651108562066895], [23.372267858565884, 36.86640802493197], [37.0782349147894, 23.927213941816408], [36.26340626179023, 55.598258828339446], [50.169612575133556, 24.156692627260504], [22.955739459667445, 51.55432154360723], [27.653650136707096, 27.00527817460199], [44.002759765278945, 37.316723862279794], [45.02718965336118, 53.64027324638113], [34.82103573760389, 45.41938089129213], [22.372400229863956, 24.709920931517086], [47.82482620619556, 15.600818493283933], [45.115268516201574, 28.02233491096558], [24.16263155216714, 32.85917466093412], [48.252634845755814, 53.52044737292162], [53.399111992299666, 30.062176291710273], [40.35139574109146, 46.54810046408734], [41.62051760053292, 33.27813062958892], [45.40110641173438, 20.6440463872909], [37.77123725006133, 34.40837738510467], [25.501382125223227, 28.406654683896313], [26.111188209024263, 16.20717696049443], [18.867732298896474, 34.385068800638244], [26.16819289084534, 31.068132593754093], [23.94917174454347, 34.8338296250884], [22.995218772754136, 27.94661367606188], [25.434737100696243, 36.25496864049007]], [[0.0, 0.0], [35.39345111815151, 20.798157236507198], [31.958972589551948, 46.94786306539808], [43.63757515463584, 45.009422039717506], [48.33465535464672, 42.155491381518125], [37.63643411419366, 47.32935291446982], [24.640170057922543, 27.533705017496768], [62.591340460408226, 40.34484536622559], [38.261686682719265, 10.986067681843995], [38.657884123559484, 12.017757968827723], [39.979351371231694, 41.9404011101622], [31.501255268375893, 19.04684053686581], [37.997610326225804, 21.494130433057304], [34.139151000554975, 37.93332734995248], [23.35228541121386, 21.297077896596274], [34.6866128406604, 42.38273152418748], [27.559993792928598, 55.393762724546335], [39.626368602560106, 46.188948322250816], [35.84215008800636, 27.381360000230163], [43.97754861695226, 29.933395987181513], [39.933828678728915, 10.831086375614131], [45.287602262219266, 49.961729698958344], [46.02533646883037, 54.05696334505324], [26.84654243308782, 46.61265601986688], [21.036930572274176, 47.37448939397615], [16.905917722131324, 41.965084374618925], [62.86302172124143, 33.33246119385127], [58.28361943699193, 34.553024373817], [22.956439811908563, 25.69930730576632], [42.99872188508861, 54.76485357401532], [28.46201794810859, 50.58296861459522], [57.37711007159896, 34.52536894796635], [40.80105721249826, 54.25301338094763], [35.860186623695185, 30.10467618006149]], [[0.0, 0.0], [41.099705447333044, 18.144310889694065], [27.682405325757973, 20.692335457510133], [39.584992105961426, 20.25386321741871], [36.077111032121124, 58.328837088612936], [45.258090042091865, 26.175771000799493], [59.944561708647065, 28.817570542987493], [60.05080842005591, 27.48931138612372], [18.136979800665042, 41.32651013087729], [58.59456562073134, 48.378639619715464], [18.587637910460018, 33.51946071967163], [40.48714139930491, 56.32968170464695], [27.1823346230769, 36.60193201928774], [19.615815964135493, 33.10383224401173], [35.60286083117387, 33.36992744377574], [32.11850542098442, 25.122741348915458], [43.06340806738439, 18.440634350273253], [43.64163067335608, 12.761201030856062], [20.228697646111627, 43.57363268113354], [26.59873183870181, 40.76305455322323], [33.2676323274064, 22.512685308529257], [47.058492981960455, 36.530396849745706], [16.952931797663936, 38.77389268248814], [43.20720396873935, 34.24090116921716], [35.3636223941653, 10.836957916959415], [33.418004027045626, 20.599294889902946], [49.69627955101945, 35.53611250629969], [45.910385207246506, 51.02697328237614], [30.667149008313427, 34.65961242470882], [47.613868491059065, 53.20364902732464], [52.642641508418855, 46.93643226726713], [31.616275182274496, 34.92401431292701], [45.93306807194432, 18.571128891352437], [30.342447822239503, 51.14481004938409], [37.52761190431981, 50.77063016975801], [56.74504753910295, 33.86255097094106], [16.029715629397277, 33.567448049124884]], [[0.0, 0.0], [38.82472004366884, 41.73543292163722], [24.75404243599207, 38.70632509152086], [53.57355443056521, 32.33830345421129], [23.739619822235422, 47.101767327728616], [40.22826044002516, 20.802780999931223], [41.46253171938959, 46.882899727241394], [32.436012424773935, 26.23337713353717], [17.147219915820916, 45.05661547577845], [38.16203744018413, 37.64263263878466], [21.386627615025088, 27.38113126060828], [48.982585459453404, 31.70467906628802], [36.781491754555894, 47.01626044276016], [48.51271756839776, 52.02208857404481], [31.20299390480552, 39.244295296871606], [25.001361120929516, 26.55311900601488], [28.946936820085007, 31.076657015921548], [47.044189513045524, 30.43089207554392], [52.00908076198679, 45.28618798548928], [26.422600954454737, 51.67970846567654], [32.80268288087981, 15.3580105224431], [27.48601190565792, 19.747550975227252], [30.971870430607634, 27.863065453145424], [40.268617595978036, 49.01048735807093], [50.62440780021577, 54.17095780704682]], [[0.0, 0.0], [33.65979393165379, 35.953771117147255], [20.847216642212647, 48.18208804215577], [22.278352535120167, 39.395554621674044], [22.092107552680677, 35.589079061901764], [36.092703957244524, 21.28778156933413], [24.39991142139959, 23.24881741680717], [46.64403455954864, 48.46251586291687], [55.81586278184318, 32.02390598551967], [47.20669595038273, 23.370123362612393], [55.14298088844472, 49.871765757070555], [46.104937585920794, 40.22481904067932], [35.15521158451027, 58.63875722487553], [51.11669279388735, 17.35913090392436], [29.70938259858499, 17.224017821593847], [51.91727418343396, 50.41993325450803], [59.96709884265642, 40.46358736768626], [42.000399031952156, 14.846761614890342], [59.03902638176653, 28.361354741026837], [25.811957865440938, 26.345991294381484], [37.824407654236644, 38.284956652512115], [40.596358242406716, 24.525002412670165], [60.01557376199851, 29.695534066831804], [40.83871176934897, 57.27895931083301], [49.51297181730951, 43.10496205318153], [20.400037252125795, 31.59271604265065], [22.694634585538235, 41.06674246123346], [54.55239116002811, 50.644453949612476], [32.50374548116581, 21.951744168128567], [46.20412948767327, 17.640261866245854]], [[0.0, 0.0], [36.38031413379171, 12.474968688610883], [47.30646085465182, 13.711118928338431], [41.49640163450187, 18.77691993269168], [21.25948418523742, 36.297652409448794], [30.277223705477198, 42.67862977552449], [34.62174804903595, 51.2546845043678], [54.47973312125399, 43.326218139362176], [39.99320025240928, 23.772038666298], [32.75913436864967, 47.98044147202851], [49.97596746585543, 25.691554346517737], [43.53178910734961, 54.47220115261469], [38.99468816004623, 28.689346752618402], [42.62456178977926, 11.433294383388757], [54.18818849979167, 49.2732015346785], [47.85164339928814, 34.163954923861404], [39.25333854988985, 32.8898797737991], [44.013488916250665, 55.2666913391713], [37.599486358266255, 14.851799345899146], [39.82527636244631, 50.93191297267831], [57.739410559192144, 27.901952535602046], [37.66498030350449, 53.93143496492345], [54.757314312881384, 28.17976266837039], [44.35205305312624, 54.57360899296887], [45.23033340280993, 28.821189235748168], [61.84579195917555, 40.624843929341296], [16.12076012538764, 36.51930784093408], [44.33890284929987, 47.6625686911514], [34.0947928483895, 57.5812823374476], [36.75480212032399, 57.05672767281867], [47.59606508257143, 35.022120058210774], [48.01285420537298, 14.332021717461394], [25.830071903678355, 16.738948382493444]], [[0.0, 0.0], [62.49329971515615, 42.210415177042265], [38.9402779847501, 40.40424910239957], [42.2024753145091, 27.241160257407817], [55.524871684424966, 20.13904345535917], [37.56093728865403, 32.601268070092296], [48.33179522915976, 46.13559794599822], [34.8804655500729, 24.74356187252129], [41.520006889001394, 15.413117341715974], [49.226019419158874, 27.235223271345205], [57.61792396169694, 30.650748143153596], [17.082260682575928, 36.444608832820364], [48.116862340020724, 30.556549574626356], [34.12486657728617, 55.53081906525206], [21.166462542078037, 39.683629746668835], [48.363341152065175, 46.98194291038511], [58.40102865788817, 30.085108490289183], [19.781682207186286, 22.431533775538387], [35.19312868317187, 52.10551424811928], [48.28057207074996, 32.42408757537148], [28.996545563521362, 28.321647135227053]], [[0.0, 0.0], [38.736737008580384, 30.61159271640442], [53.47847326903309, 18.02975714497947], [17.93172755630528, 31.524337275736684], [43.15771059435329, 32.49139352207108], [49.58685552791297, 47.898693227234695], [35.833098743131856, 13.455026366957535], [30.453213920758483, 21.794090010471727], [45.12991087044506, 47.8353231029231], [46.27424505277354, 47.775105410852106], [30.709332458254654, 13.912271282526277], [56.65617661740731, 21.42877536761926], [54.13412366415738, 51.63349438269476], [58.981628073030436, 46.0313311088426], [31.018493622606616, 33.17143631326453], [47.338023147509595, 17.590813709770718], [38.81296044880549, 26.970591814140846], [15.725153735809572, 34.23964523732884], [22.811452929306743, 38.715962734989056], [63.12073806208853, 36.17503112763334], [37.58490751887499, 44.4411407571513], [37.52229979122882, 49.772802778478514], [31.004988280208426, 46.30583548162182], [51.32639710419941, 21.980611727891112], [54.09288725544347, 50.54167741611534]], [[0.0, 0.0], [23.046605204367808, 52.92927437888886], [57.527656962386075, 28.845985090107686], [32.65334140650646, 46.30927667106351], [30.662595747622102, 44.13274464445325], [28.92986507045844, 16.40811675959884], [19.31170739336793, 41.92050998790252], [44.54600701548169, 38.234904175230376], [49.4249275817159, 36.929465897347846], [50.950321025951844, 26.192638317254683], [29.990300297135757, 37.572408707118605], [24.1763158134231, 54.043025159775446], [18.752598933130184, 31.080117534987433], [15.303355553327675, 30.477352905739956], [19.831486069784194, 30.30767988916938], [39.711961370628494, 38.321556956309664], [47.6378464577743, 28.356125693663717], [17.627876851656556, 45.457083059587944], [43.50317840431402, 24.1135432955292], [25.654640286849702, 20.615203829107276], [46.167494870894906, 25.298740848236474], [47.43379621181227, 49.314753506969495], [42.0637718153279, 11.889346797468468], [33.32508335603887, 45.73672393328665], [34.52297292763209, 43.58058264715855], [55.73896721825745, 21.37783826378082], [38.63419759159132, 47.33797998982393], [60.216713706796675, 38.65675562546518], [22.120892744866744, 53.04040738559719], [38.691476119938855, 18.075519278151063], [59.56633186613627, 43.64614556294713]], [[0.0, 0.0], [31.564653315723934, 10.798760347748257], [37.30610639455864, 39.09394282541139], [38.53683064783799, 38.45349324586194], [51.811735967991446, 33.37119315627511], [52.34060756496829, 30.436791505297638], [35.04364244545537, 32.476565690029275], [22.449208852927736, 43.33439738854421], [52.385555149486265, 18.868487964515282], [15.825182811837182, 41.316545075452986], [57.406498536200026, 35.406673206455], [37.55358563413386, 54.906956705928295], [26.565476956941467, 48.86563462009268], [23.599455641025195, 45.609454761340174], [34.05141238262656, 29.83737090197273], [26.470625802210833, 47.79270124470736], [23.799852383610887, 38.14387477052452], [29.2232917839879, 25.806612433552363], [39.06229743100543, 56.80181563840528], [28.31754852133639, 53.98082060036554], [39.77383894402869, 54.09858846352473], [29.36861932943128, 36.71067685090798], [61.569191633001815, 41.98159799292478], [39.68003065699379, 17.19020087282723], [39.581765605505744, 41.06752990366663], [35.72948544960783, 52.768996845638064], [50.97953229393066, 25.160011015298014], [44.608029516212774, 26.9116996086965], [36.842125669461836, 30.021143064861068], [35.86279938781036, 50.321394777352964], [27.674065093945504, 31.06339713441305], [34.65072583145967, 28.498797484872263], [56.07703689953468, 49.05552921778953], [30.894838349294275, 38.36629411792493], [47.32529411186806, 32.23292688601944], [55.528347932119395, 45.15145168593854]], [[0.0, 0.0], [60.75346045470251, 46.61196967172766], [41.12293504972677, 51.51915667102191], [32.05291156451116, 14.474452300787714], [42.845535540239254, 54.18228836273196], [46.88282782207442, 40.33485750996018], [45.25876298495653, 22.1968235726512], [28.450921618317757, 41.94102713121494], [15.21146125631365, 38.14425156643854], [15.037274175497583, 40.51002127075293], [57.97650137630256, 33.687001719405586], [25.112347068564763, 27.08447795991116], [59.51873419895443, 35.34861437415611], [14.862299754329031, 37.33940454962652], [42.399206638819614, 37.57206687781442], [44.866299772725455, 53.361412775964936], [31.119971874515063, 14.736239762673879], [26.982056735198608, 17.935280365208296], [55.275678937009694, 31.77733071536459], [54.49596260214071, 35.81686186039262], [21.128214264043272, 29.582550425609696], [42.13014534193161, 15.901303988931016], [52.999069058114664, 36.781428892577765], [47.50314977236668, 42.62684805646562], [47.573520601318556, 46.614055239055965], [57.639157431848126, 32.872487441894336]], [[0.0, 0.0], [28.824094328554224, 33.91211881326254], [30.855063615575187, 34.127076683349706], [32.05531592348596, 50.993421161239176], [50.19624002417394, 45.413095759957514], [27.17522250911902, 18.604326990823367], [23.29276507571411, 40.31382031042195], [39.02429322353434, 54.68244679806919], [44.07561030717415, 48.76282101626303], [26.947355204370766, 46.0438897746915], [27.597622192639843, 13.035832861468625], [59.26507599682347, 27.15285627082328], [36.087528862475644, 34.29724479773763], [60.27018428060623, 37.80426803790205], [32.94970719563026, 35.45899400553493], [29.644354395846424, 48.840153177924606], [47.2616798084828, 18.804778262749384], [25.28361084128966, 34.318941300365466], [37.50020407432645, 20.216727727462086], [52.514705674158606, 22.76416441589773], [39.078727371190375, 39.11114964074436], [50.79962589953865, 44.9838946594842], [33.55657263081916, 48.61423301173795], [27.825972097022383, 39.57068227725301], [25.925148945313442, 24.20730934950586], [55.394492263616286, 20.16615826514726], [26.856861219177404, 13.629532245199876], [23.508819836870355, 44.91336378711074], [31.775697213648716, 15.120023921146501], [21.630746953692956, 47.34236170293783], [36.517626056603106, 16.403498795093505], [16.021105204780106, 44.89286452710818]], [[0.0, 0.0], [26.089683428356068, 45.61589551543126], [47.141982943982974, 43.724360104815744], [58.087009132227045, 40.968954477582834], [58.889227686390676, 38.5410679436251], [41.142211584829795, 26.80608120569602], [44.212543665281736, 14.830790655512788], [49.51064789920562, 24.758477506617478], [38.38993533578443, 22.90798272527245], [59.42564004111872, 45.53842635877565], [40.59172420351806, 23.41373219588449], [19.206009355624143, 48.98255890717467], [17.458366628347882, 32.10529237342782], [37.45077790078327, 40.13703209895625], [50.238518134273555, 21.349965324756585], [52.221531848105585, 51.74853496864099], [43.83751500022004, 41.36093882844525], [34.9292344449134, 27.38881284135411], [42.86895696009312, 16.881479743380957], [55.1879319392347, 49.23720908160744], [54.00696737105002, 52.99627272138509], [29.193634497561074, 43.410138063798684], [52.05570158256844, 27.75907358575666], [45.98541907839677, 24.371282090413708], [31.780433490062006, 23.19917772049888], [43.19301147470798, 51.71291339834714], [15.561798043458765, 30.727154745234714], [14.35795734257232, 35.645996136920424], [19.9986851151431, 37.56142760385041], [36.421782180320854, 33.2670373742967], [22.556885631354604, 48.38102644126027], [25.23973521821051, 50.61727837825099], [37.50319379284252, 46.55306098925565], [27.133618297317266, 35.71651232710425], [22.002371924615794, 29.581845382501704], [45.031508485305885, 14.425310743789613], [32.53754219408807, 40.34095628418944], [30.537554754840954, 50.83844760168957], [25.876715364753792, 17.638693691208324], [34.61130833106539, 18.15827695427384]], [[0.0, 0.0], [56.76085952895822, 19.894688849535367], [64.40662658082839, 34.21010114968846], [39.34250018343629, 58.670123127215504], [51.51663782553529, 51.983174120030895], [33.98275857920719, 39.12301819311496], [57.07239474011682, 26.047584254004864], [48.614872184156866, 49.97889911436462], [56.95571265057192, 24.19770034956553], [30.565038405846835, 35.53175046256121], [32.39437223892056, 46.14181120086134], [15.02323960518635, 29.134972814560733], [39.3875932468139, 22.694812785175518], [29.704028650723842, 54.80330870509778], [22.70286628014274, 24.2433547775952], [22.95117626677875, 24.942652567060147], [15.518079508879476, 46.060545485023724], [40.66631856364166, 33.27022385530233], [39.05179862150895, 13.15719518016003], [62.56783330477431, 34.497476612353225], [26.124903766395732, 21.368700997779282], [54.475218659441246, 38.07958180173191], [15.398218163494393, 39.710753269361994], [39.76050632609654, 31.001181972270498], [63.054156013878796, 37.38891729835335], [40.278843306837565, 55.93678483083434], [19.483949995180087, 39.95817297094788], [26.264843780455244, 19.843729286920546], [63.13283666318938, 44.06921770994023], [32.20927408837098, 55.2129582808556], [40.81980597271155, 28.29736352638221]], [[0.0, 0.0], [37.19042741755293, 30.97044747771602], [33.265908600596255, 12.87308426593797], [34.94424781800667, 47.03844999356636], [29.87766499489079, 17.210605032481514], [40.71708058945488, 14.566721495291006], [43.01380458057883, 42.834049495079796], [41.83640001202361, 48.50639868493996], [17.69006021764565, 29.678153579016886], [23.489638424597228, 36.30280158485911], [31.239214323512776, 26.37117037576203], [32.526835076738905, 11.633273341553712], [54.4728650128848, 35.14718885061172], [43.27029356135157, 41.859865856150485], [40.115037855844484, 10.449410703653015], [34.87633741605977, 29.88952889213773], [49.27137537123365, 48.268269670099734], [44.723463099050434, 44.708265846120355], [60.23120362898112, 29.899635816201123], [31.797436240902567, 40.07319015034291], [23.846531962529777, 35.52191959932109], [23.34338348487734, 31.692794679589785], [25.484046942995054, 34.806111803922285], [31.702592256378544, 54.51972541272834], [26.974792649769363, 44.51667213506276], [35.934381484314635, 23.050944758578144], [32.10945094517156, 52.975898496839775], [59.90995322738398, 40.877093145530026], [32.81192767584874, 9.492685874020122], [45.599657342887824, 55.9423750637616], [20.881110749783062, 42.746684061861494]], [[0.0, 0.0], [48.14400328866846, 47.910970204172024], [25.986891360417633, 44.833704398147006], [40.958539167186025, 37.65856305859914], [18.284152460851406, 36.28117227512408], [15.403952223484563, 35.566144034645575], [54.63065621426476, 26.087113128303006], [25.22636403425848, 44.954178172972284], [40.91784291162428, 9.573529608983167], [20.003115054159323, 32.52132634768683], [23.867127217948404, 53.34998633115105], [31.208927312888907, 23.94619062340335], [60.38944218169891, 44.90890233945305], [53.93284322973994, 35.96820296573658], [58.37005114236392, 49.985104626534465], [14.17600695379626, 36.47764981827553], [47.126893530531824, 46.24242293337684], [47.48206058321103, 25.205386702867433], [21.934053965604846, 50.9360953658748], [48.03134670344742, 39.035893171630654], [38.8739096806601, 24.292689616376553], [36.90318652925513, 43.40958856764376], [27.943332201566566, 40.60992573903151], [25.404414889830917, 37.99267367117539], [38.49556485119493, 58.25746306467561], [59.19986815504298, 48.164159756975444], [51.75808167483373, 30.279179030982387], [18.519952052367955, 33.61826226757416], [36.26270900612658, 35.43019939452874], [62.62519496161603, 32.71950702100571], [54.698561319374136, 20.23922539512084], [18.529714184377667, 39.19443147439924]], [[0.0, 0.0], [35.72879229156456, 55.17038944931898], [20.184899589124594, 45.39907058739496], [50.82905862758656, 21.66108820494792], [13.424616383288663, 38.708714717626655], [17.72690323328834, 34.71115267843841], [51.99400316107626, 38.59328811963765], [57.52946560678405, 27.94079740340783], [29.58920642213128, 19.742350144205492], [23.65036168316278, 20.31764992008415], [29.312560085202115, 47.98732207794215], [31.118166185144787, 45.09959509233034], [29.60966998771923, 57.94842908234517], [24.3262284810987, 19.851083342437317], [42.852906212264436, 36.05646229162385], [60.05653138785739, 38.38939324954771], [42.923108701775675, 23.991645903968244], [33.16777181209424, 50.493927361405575], [26.58395363668127, 39.32717286088146], [28.183510587808854, 17.462324134026808], [26.328115046235787, 18.916260452232358], [38.527350126950616, 55.44959002086105], [48.27313750049211, 24.55812894425595], [38.567597935412515, 45.00782785670433], [47.41867809047905, 19.676246611967155], [16.663628525642043, 44.563960017055926], [23.82850949334042, 49.327876922009274], [49.75773344114664, 36.24786573117172], [43.0681861466315, 43.99456881395596], [30.659837382421333, 48.616754096381534], [39.15149122412657, 54.27272823897751], [30.345230317265433, 10.24641532140204], [36.54367474626804, 26.091894649708692], [57.61177882543153, 27.102648486855113], [31.67340796374509, 31.832387094010585], [56.761896753751344, 41.860867614698], [26.04312501656065, 57.393995939922156]], [[0.0, 0.0], [45.99061459708276, 15.641017485316278], [53.065461214401516, 37.31990740994201], [39.054565640049155, 50.488280664453825], [18.228113534031017, 40.85129800780079], [43.401262210125374, 18.559340786626056], [48.40945072943501, 36.89059606158533], [41.74151901605517, 50.420229331855126], [25.637857604022514, 15.342878715171738], [23.414370503575093, 25.516202024034097], [44.31197108217149, 13.17026448262087], [50.708184697944084, 15.803369505914295], [30.976767891067247, 49.76071535472759], [16.24483960386563, 46.61748613228611], [31.08865773782677, 16.144099953201675], [51.42359134815939, 17.12303875960694], [23.14994716856581, 48.846048976082116], [31.503863379647125, 27.088725721272645], [42.527066956521104, 49.88467965584747], [48.93496874695922, 36.50811003894557], [34.623701526176646, 56.14612077160331], [34.55335156121433, 9.664774396894233], [37.7869317799894, 58.750563947291745], [32.1934820232976, 38.36758316576108], [53.86212611476194, 31.519984469060336], [12.790492226523048, 37.171905458727046], [32.18283658497295, 22.08147766534907], [45.81994441704454, 45.286072357818384], [20.198486230675112, 53.990150772663696], [54.3577545287596, 41.74872372110243], [42.69794341568944, 37.13193804748581], [45.31459839426088, 25.074339446450658], [31.89089776257824, 58.48276810382616], [43.280133988607, 57.81430336409363], [35.23788018509793, 14.278841379670947], [56.38310368930321, 34.32480898355639]], [[0.0, 0.0], [60.38250472159619, 32.634380400541616], [43.64628332798883, 53.136353779928974], [44.669909551812246, 47.47714687076935], [24.95379670359618, 41.00355561983894], [53.03372509783993, 44.84777002377489], [34.005360960643216, 10.567460267608146], [36.67584691306451, 18.91011725299144], [57.98769323688191, 46.43848641113964], [39.375928026239016, 15.30232745092581], [36.429920505478094, 50.747447999152506], [29.284555737398783, 45.89745591061041], [56.12491511777783, 21.355764457280237], [19.992490019490212, 21.27199254804978], [46.46469164230008, 18.369443273452088], [55.230795366305856, 38.87470570936559], [28.801494268785763, 56.96548067031582], [16.102690409979125, 33.26153856649886], [31.008024400558543, 53.01560005705179], [32.79778731398097, 43.068576533478314], [34.63962670448207, 54.27310748115146], [30.229344635439553, 57.99614645188011], [51.735576012509036, 36.55332100057011], [57.27711041313688, 43.80555870688525], [43.54866661318686, 51.487197685718876], [43.332279288567825, 29.02991666569324], [47.8639829216801, 41.42964016690728], [48.96380763280393, 55.90158518939861], [27.76377794930034, 35.25513236335833], [30.167841603288107, 45.5683072929317], [37.04639733741664, 20.596609118312607], [52.50324202146343, 31.273116863328596], [35.27077434505089, 43.495991962408596], [27.99922742858908, 12.571874849844486], [44.14389764018504, 38.05778236859595], [50.8590522350351, 26.209565060915995], [40.254414066018555, 22.01927508112365], [54.65660731762542, 47.362082638234455], [48.8322633440472, 25.507237694373575], [32.26133316747427, 39.47995411786071], [15.635125273044927, 47.79967790014263], [42.042053455231994, 37.557308880407156], [58.51565075627301, 48.59487933746415]], [[0.0, 0.0], [24.059901658635045, 15.264750095812811], [51.860920132639514, 40.107833162602866], [28.62388235620967, 14.260263779165461], [24.65087185610391, 22.364152884822847], [50.37258519505056, 49.64449903969699], [33.67268115245986, 16.612455908515752], [47.6726698709822, 56.89381615449669], [34.927883898852365, 41.70811943349913], [39.2996105747368, 37.871118704765614], [40.036047687421025, 13.339254509114001], [25.944409460363985, 15.951950900325748], [43.11670770559663, 45.375538361484764], [20.815880321494312, 33.86711786902505], [32.18953922050719, 9.62790169677198], [43.52573609831266, 24.3909668474434], [16.21511275933683, 29.618603549612505], [25.058819799277558, 24.75973267535128], [41.448965008684, 11.553436431393889], [36.95823621026051, 27.962410154213433], [65.21442873727598, 38.20701629046304], [35.88169623395584, 32.570514910920615], [45.05209489459377, 22.554260693166913], [43.98402707222891, 15.286206642721647], [41.68274305461961, 40.05881013099977], [52.65249434331722, 34.13579966847027], [41.090180984058186, 48.41163540674577], [44.91356280576856, 45.953838864086784], [28.84467261781685, 11.233380729507298], [18.798052100276653, 28.172805401159174]], [[0.0, 0.0], [46.845733605881456, 51.497447907442165], [53.079357131403164, 24.234645573883984], [39.45496183183241, 35.54591406877098], [50.9671302539163, 55.198595454339994], [36.18405483676586, 44.56363621539976], [28.27863293170671, 45.96806218890751], [64.66318075473372, 36.81489458414533], [49.72367279774783, 16.647517523724293], [32.109188888793724, 20.107112530028566], [14.708136777117359, 40.917374230423604], [40.35692108312512, 49.079988851551064], [37.54021031443922, 16.854671952175064], [62.23231747583577, 32.370541180031736], [41.39335091165703, 10.442501671087765], [41.50268734738953, 18.779797491379618], [56.35509077292389, 47.51544434866503], [36.33870325831625, 21.01243523823355], [60.30370946106007, 37.45721590796076], [51.533574174310324, 43.156924324487605], [38.0139492678111, 30.960919740194054], [54.97523603715214, 17.288498756403936], [34.53301654029899, 55.295946820891686], [36.01831291507945, 18.300465895569232], [40.08366255192536, 46.179714037977966], [17.24864417348482, 37.58729288991791], [49.88051475007703, 28.786372519204676], [44.5393840282741, 28.688973758676408], [43.41078100575541, 26.343827426531476], [29.106017414726352, 20.440694745978867], [56.82676793880221, 35.36482307663087], [55.4154988539167, 32.84824470474919]], [[0.0, 0.0], [20.12662935906716, 37.90631500963257], [39.52098804528519, 21.26106820192396], [49.215916936035796, 22.13761719020792], [18.2159691001624, 21.19595761002041], [49.26910445881118, 37.44366894005652], [27.022807835075078, 36.496002997091345], [14.103083777011472, 31.933268384689136], [53.51235412520165, 31.170185375949124], [49.166546612797454, 29.096401717705362], [39.32585334848485, 11.096528660219299], [19.90624372982825, 47.7744167535922], [37.848498662518686, 33.36147488033039], [36.17189410143235, 28.77347610775511], [46.6150271468739, 56.729775523442335], [35.878658150841034, 52.74025238294548], [59.1144884688749, 39.30494678306441], [26.049513002614365, 37.55461479124822], [47.95183945651502, 23.42192562766478], [24.134593027218084, 20.559417877860003], [61.40931083131564, 31.6831810436565], [14.682081591009572, 44.32687923939592], [54.45859459740874, 28.1817834271335], [45.09478166595053, 12.554950825220956], [44.983920560432274, 36.47851712663559], [41.6724580439684, 23.12154945859442], [37.13903718792114, 57.24272532304597], [36.036461413188626, 18.985433818554913], [16.340908078236495, 35.93298960214563], [34.40073895411448, 34.61855633105028], [47.61251405673357, 35.62976411369102], [54.15619180106459, 37.79219697933256], [41.94893600795068, 30.557542185400134], [31.22834574823104, 39.02103363980784], [20.3594626101549, 34.55589607220125], [50.12399322467529, 40.01505917471884], [26.305037367433904, 14.992200622739214], [45.11844842078997, 31.40215200630294], [59.50457082869372, 28.15243989010643], [62.13190792254749, 35.445226447876436], [45.610771397403674, 33.40276710607786]], [[0.0, 0.0], [51.81581942333711, 42.00060955347834], [57.2849157302324, 40.87516319093904], [19.362262576984637, 29.418453087101224], [45.77231986050716, 12.345674344005687], [46.086694642063094, 41.47207870227737], [17.093185538071616, 23.106847837959275], [24.11236821733666, 25.460285681324628], [23.450825523318, 42.66764899449524], [28.207498874298953, 34.57158080233499], [38.71043574355702, 35.22127259400002], [26.007605529072887, 41.82828598292722], [39.33692987282778, 40.089763742150616], [22.586305502641274, 51.68692188698218], [14.024097306348665, 30.72997846430735], [17.475303284734313, 46.40416149169801], [32.45889995489476, 41.72256053634573], [13.177823473012843, 32.10578268567449], [20.017457367628868, 52.5463763978903], [32.69658152301459, 45.38596581300543], [48.828996623891946, 45.77272164244786], [29.30017258347714, 53.61030484858381], [42.91290072429492, 46.68820093099614], [50.71546043199957, 22.20506230407199], [50.66329606263451, 14.391998288689942], [40.285047017075264, 36.75961772023379], [43.651128230150675, 54.70652880336564], [40.0522105547353, 33.43231707846725], [42.19235381007562, 11.751413218951722], [46.64868526175511, 46.97882801680117], [42.49080622632477, 39.7627312798087], [46.371940955688274, 49.2907039234967], [37.98104425009268, 41.00887820556496], [61.374279918217056, 42.52195394808279], [14.552608476425483, 42.89228693576638], [63.46270192314622, 29.095371317551297], [26.4944574304323, 45.693365793809704], [51.35426266913844, 53.580122584305094], [40.04274252432394, 14.634331056607735], [18.6181297657434, 26.527500957534386], [40.466138226054014, 26.066946852271172]], [[0.0, 0.0], [38.99223912910894, 8.01457180218109], [34.470444356744416, 21.111627944914463], [30.338161722122834, 25.200424283930197], [44.799872248143075, 18.280382548435654], [65.91280740498816, 37.20822359575248], [63.828201835910605, 31.671557284612295], [33.7236776777512, 40.62207284260936], [42.08708594822009, 53.56886511364912], [38.366264522545066, 44.71407142417095], [64.40090945902308, 43.40076779144195], [34.714746066358224, 50.90489076432057], [31.492928315708184, 16.00099632339776], [55.938432518699614, 46.43661004045654], [16.252774021964267, 24.217955635959317], [23.90442087888482, 39.95243814870678], [59.22719709845175, 43.93322411506849], [42.81801783726181, 31.048144310620085], [21.85086537891167, 29.000047041651083], [38.78860569287052, 49.59546664235451], [21.55131292716746, 34.046777749112486], [47.18447375454438, 34.736144804003615], [32.303064603057855, 31.50989833146779], [25.15354399635952, 32.35287652967013], [27.073635183743573, 47.43930466265567], [21.048900083707952, 20.10710997614002], [20.440817235175203, 18.049987625852708], [18.461834381328845, 35.201809819422486], [39.68525433440741, 49.19214249890077], [42.58268454742371, 24.683300699198178], [40.73290177319887, 16.167390454024623], [63.089841967545375, 31.2792916322527], [63.639068563806504, 36.172303188035166], [42.14480683730229, 42.329836435294474], [51.1622238676015, 38.246382107785095], [41.36869081761597, 54.64190907658041], [59.627270203308676, 47.048358205175774], [56.775809738951466, 44.075829281820255], [33.53728624316852, 43.503012629661214], [23.88917411413899, 57.15989131572083], [27.477845378843988, 18.94373453001688]], [[0.0, 0.0], [34.01378952807016, 13.214041624172243], [52.34204089383109, 43.81914259319333], [27.979196188045506, 47.290458142985436], [34.41971019260705, 51.89144348944609], [31.453486936657104, 34.06556129418971], [42.87734158286934, 13.356010510839974], [56.524898853363105, 38.1683435861691], [37.31855600419561, 15.501277705699506], [59.51753959452723, 44.787424321025306], [55.56634510836805, 36.641099256100844], [57.251528464812885, 47.85750790689742], [37.62180976809247, 22.773886292358537], [25.135643997667486, 28.26719195961458], [57.986881012022195, 22.919377855976187], [28.413780560033707, 26.979053863802385], [26.502406897574893, 34.812813211686844], [61.54442122227582, 48.603199018668846], [53.15721499150097, 37.82927923366033], [37.2023867477134, 36.981360131793295], [26.712345866303203, 54.969792598887615], [15.873413245884558, 41.12074148586949], [29.902902092466427, 19.62134628550553], [59.58790063300238, 22.17468060430563], [19.084637245922977, 50.206719486073965], [12.470457896591945, 39.73429335172209], [47.72586939374328, 39.54226645441707], [47.2853071311277, 20.982582329148492], [39.50108344639027, 49.88544232409484], [29.582417886914428, 14.971479874714214], [39.30900570185735, 29.706840465252277], [50.68356523906334, 19.51196378298904], [44.51570602703333, 55.24482358120535], [27.300993980658536, 46.365876088385896], [35.23738015552667, 34.955070108660756], [23.66525607805797, 16.33249584616764], [45.7364699991246, 10.460456452134196], [26.166928367688058, 55.84262426129116], [35.31697191084226, 52.347808720628954], [21.156095817748373, 28.092527256348596], [53.20492810882992, 34.96284431219323], [21.1707170126419, 50.94199171543437], [40.56767689560878, 35.97026530346183], [40.46947698179355, 41.90402475658465]], [[0.0, 0.0], [32.30004114822138, 18.67524259093767], [37.73600731328356, 54.01590819113759], [53.29181526527442, 49.435482721771855], [56.79206755800605, 29.63950039102502], [20.008245988802013, 41.31719179889169], [40.06923305045286, 17.943560174744757], [50.25605886330455, 44.753764007296255], [60.38441611519557, 47.91924267107194], [48.440743689598385, 29.391653244181708], [61.32962540295428, 34.20478202679735], [48.59771436971069, 32.97599924135731], [39.32067957959204, 54.57103679414643], [45.85759664200342, 14.094539195271322], [53.66280414051698, 26.35183548763999], [40.73794689239912, 43.81539905608107], [19.535974522077108, 35.203315283703176], [53.722858833089866, 54.20632154495095], [62.6560979923095, 36.029168759356565], [29.07264125534874, 26.274400655035297], [59.32555250668237, 42.9276459084206], [33.274611762496896, 51.91491735358313], [34.96032574420567, 49.52067536954333], [22.261019720218655, 19.274671884178012], [19.586691915449922, 51.97733316999433], [41.26242130743302, 14.730202265841365], [59.739481894452446, 40.29783698960665], [49.1522208273109, 26.932945011692848], [42.81246312342666, 49.6686694394303], [29.017286947177446, 13.032875832229166], [53.172474152908165, 39.45250564589079], [24.076287589249862, 44.86863598266609], [37.90236725315918, 50.48022231533612], [27.537569564253186, 26.373803322237602], [35.2206210067584, 42.968922752685906], [31.469535067201182, 30.73492945747664]], [[0.0, 0.0], [44.08833183643934, 54.396325582451006], [37.38516920349688, 29.66618329760032], [47.20890110525235, 55.44704788711446], [57.85945324938614, 48.65438853102642], [43.75957583398027, 36.74602776830329], [37.99569914829335, 26.326969306072943], [44.97853230580211, 43.54159366058292], [20.611112737290537, 18.56969392123341], [56.21462083499445, 28.80849186339434], [32.17615318758179, 55.48512691947097], [40.67714630452484, 34.329967836969594], [25.864408603210773, 38.43507871319023], [54.72533624580098, 38.8196762901715], [11.56599980005514, 33.091746551220766], [21.936038667330855, 53.55031339152888], [25.748954399275522, 30.90644727591673], [24.069253029563807, 50.494036649539375], [27.219769891519775, 45.210056054517956], [33.070592415594994, 10.685457383203882], [39.46450850895378, 23.283309521575124], [22.1700853509491, 42.81283604818698], [19.682534539252554, 25.24490715245823], [39.38454394674656, 25.628201006132628], [38.52592972585052, 13.702854548160104], [41.31376121293966, 36.89359155838985], [51.59804235153721, 34.89528961236176], [34.7114402033558, 20.312509812674993], [14.914925679640092, 41.45747703296112], [53.845178050896216, 32.59274537548827], [59.615534742609384, 36.74770891839192], [14.445927557773762, 33.6508153494378], [40.56588053450651, 54.48660295103299], [36.97162005491118, 37.99468075239978], [23.940269139908942, 32.34055308100167], [43.03518596465248, 58.26517433105204], [33.67022369617931, 56.520549138822034], [52.61256878049498, 48.784964732513814]], [[0.0, 0.0], [57.46587118738129, 30.52496852521782], [24.48384011611153, 48.21643206583815], [50.72869869248479, 37.65271735910598], [30.96694005104425, 37.93282633744667], [42.36320390324759, 25.11444928218963], [34.057420440215985, 49.352693887365845], [14.296719619284165, 37.368282913325466], [40.465272069619274, 9.421075958858475], [50.29047051400447, 20.07676373484518], [14.707121439378465, 29.56694945732115], [48.87231347721068, 54.81597976026614], [44.99636323748551, 15.32266139532337], [15.626373339984609, 48.685534295064535], [60.36823084130541, 46.23186252246334], [41.205171060802456, 50.16897793480806], [21.216956683431413, 20.60900106045808], [23.519943711725073, 17.957947005546927], [47.95162447253063, 19.68271210147703], [51.630227036729714, 47.57010002787273], [29.2491832013475, 26.807802014336904], [34.98599735755182, 38.213258679372395], [35.107227277400824, 27.39900546147151], [26.494914333309136, 24.34893547807448], [16.79484158601411, 42.05030217715445], [31.33107714228264, 47.233435147937726], [51.819644231788814, 21.86503484762794], [50.9961240935743, 39.27059651002801], [61.58941726832311, 24.833935227077774], [50.31225606674314, 14.489621414789772], [59.968596580099934, 38.38297256555131], [23.31995126593394, 48.554726378115426], [12.618326185349524, 31.154128765939532], [35.4973825522845, 20.575012766367486], [49.70192562662265, 16.847192658487593], [60.772154876246404, 45.23472008223556], [39.48775260690318, 36.45793076640812], [35.59403390526896, 38.83343193055577], [24.328558384938237, 28.92089646102579], [41.02440442237268, 40.13894812303148], [24.53791744910711, 35.688033735163586], [31.24921800575532, 36.29073219231656], [31.309272859513946, 9.476178635026363], [19.773778539151742, 50.47384826127062]], [[0.0, 0.0], [29.04295978631094, 51.98971758205662], [12.629031664248998, 33.560181688744976], [42.3284962267168, 39.24138661681121], [35.051450508426534, 15.064947067665607], [17.043886902140887, 35.56413742624918], [64.91569835976289, 30.159276852011402], [20.35204381315793, 55.633568848814036], [41.34842941990876, 11.727373249179967], [29.65712436669782, 36.649345109272424], [18.221804449819487, 47.2968742798466], [19.38937126178497, 31.618186229479907], [19.241432483715727, 29.924101636560543], [48.97165182730815, 56.59198241308942], [43.187577646794246, 48.97964836299876], [33.24417567027448, 33.35261399889083], [17.301017959588638, 44.70416911773489], [38.25609177703625, 47.3007275811724], [46.31937414893569, 19.694310927110283], [19.22945663212061, 22.31001003863724], [23.723813158156997, 37.46747301182925], [32.63657487656704, 57.20999774259356], [35.38152405445275, 9.571879698830326], [57.43273523204208, 45.484473015663006], [50.475792128689804, 42.105730810714796], [58.648725939841285, 34.39570256208545], [32.2740288958769, 48.54638533123741], [27.220135436617266, 13.364097592642423], [56.84980155428879, 40.21081762384178], [56.93579174779304, 53.428933926204], [63.837000680005886, 37.805462484825895], [43.589736501411764, 13.558577771103744], [44.18077813089942, 44.84968440093133], [50.31353548447014, 18.366920122009883], [29.530707896011293, 60.11530370644353], [20.879319900637707, 19.19802200512343], [57.142003226042426, 47.362611060659624], [61.238477812996656, 33.18998763798971], [15.750601782446031, 27.65309681360509], [27.094152242723542, 23.386997428121596], [42.52182968348734, 17.98819475212147]], [[0.0, 0.0], [33.55790902948952, 28.349995575260397], [29.956947935667877, 14.002426968086949], [17.9373253120328, 38.70952929429058], [42.46312233133808, 29.33520575659495], [45.7030273385551, 34.211831878577584], [45.01689034334563, 51.321249996274055], [35.06633015867995, 46.32930581055573], [20.409675044864763, 53.221584835173275], [53.28016624180307, 54.28600055462041], [25.17767875960763, 30.0922907735986], [20.04345135548038, 19.347227709613414], [50.11767589067094, 55.07847360771949], [33.73514575751411, 32.0751219737357], [50.36615155609371, 33.37940867759461], [22.926447132066418, 28.03103404630709], [44.95037213942286, 54.0116602986136], [36.599649723643964, 10.77488178691117], [18.458421659197295, 19.753620301119035], [30.330224665064762, 35.966568731039125], [46.42880834235482, 30.040654138089195], [20.20953650443601, 52.29352838298069], [26.393340973853437, 16.237965020853295], [25.050964366893286, 26.696239166697012], [56.097305820163875, 26.460322945294667], [38.48929694793609, 31.801577393477793], [50.050659906907754, 34.24445468363603], [59.07157678331489, 39.01852665527519], [39.82020243218733, 48.359591982799266], [53.28785277598699, 47.9729545239381], [21.26035144835476, 31.471394195173897], [48.04380174225889, 13.210776499891082], [32.0471206323743, 28.01492100755315], [35.68293422774165, 40.65993169599564], [32.92942446585557, 27.563203526109497]], [[0.0, 0.0], [55.84523968910354, 45.09248125104695], [13.692465198974183, 27.341661691504697], [56.07723547568151, 22.167187972369756], [54.818183822166084, 51.45467935489639], [51.13629804259538, 53.669943933388666], [62.70395304076152, 30.46819053775679], [58.82324087728348, 42.876384498949164], [57.19626294092617, 33.5357589101754], [18.6619592737561, 25.438044060409542], [25.347983745101907, 34.86577159050918], [53.45993391950833, 51.3366109259642], [19.78493541369301, 47.43366664779368], [21.959742730829525, 30.658661847106732], [21.910009935935328, 44.512471484119416], [65.590513015087, 41.69572541482828], [34.098943619611184, 18.8571749743328], [39.27050975356001, 30.998815341962267], [18.086283242210605, 36.768268879178116], [19.186841515965035, 42.218090627193114], [30.7566861600682, 18.866888719628143], [45.870150753136095, 15.190889973891881], [40.808830573182206, 31.040413418102094], [20.986283873798385, 26.356893329591806], [49.31865962970236, 43.70659292548756], [51.688615520808334, 42.03646713644798], [54.598538035768115, 23.86780223962727], [38.03442245056526, 21.16939495281719], [44.88515514951643, 46.972233641765], [19.481913423438293, 18.644302241559746], [43.72469099927465, 30.344343535031314], [37.91563593257675, 58.87134975481181], [30.020169346137152, 43.875065949572516], [40.49223732708929, 39.225041180849516], [42.244071469587595, 28.360499273769353], [33.73307389914113, 51.28252935475637], [40.49369835737495, 53.784578108623386], [38.53693272542403, 22.6604044703084], [28.098313486099357, 56.30121323452903], [41.968845673680164, 50.72008135194204], [36.25508317928579, 53.12932767323231], [27.24516797607547, 48.477957132058435], [56.07551304468796, 33.45445478084913], [43.58447304925994, 9.091704533282215], [18.873189580593202, 24.045971289530492], [20.585239078473627, 38.258766099575396]], [[0.0, 0.0], [47.557330226723536, 28.036612717678764], [42.92709535578286, 27.997576704432408], [28.99003235435148, 40.70270078845306], [49.3538102942332, 15.861900715441994], [39.923253527761766, 27.954274231582144], [47.688089783913156, 46.022543255164564], [35.3197178544536, 31.570195627668546], [54.018811732761314, 40.94854649342932], [40.322143664229465, 40.998366718772544], [28.989261533375423, 28.247076149870686], [39.583168354176, 27.100559410804177], [24.100974032026233, 49.94102994096157], [63.77218878537102, 39.447321022472266], [28.64654335364425, 21.574149985922986], [46.70960039521582, 21.503742466950726], [57.42920175091752, 39.73336555901128], [56.39700216235713, 34.23312992200403], [28.64740993680264, 24.224725510490185], [39.99323607558076, 60.741359228588614], [40.93095031101494, 24.69770398645147], [46.90868963157225, 30.884864080324586], [18.974165624108227, 27.7387875740622], [15.746495146386344, 40.52176282064432], [42.08116138925342, 59.55104797774147], [60.74743522831786, 44.104078062541625], [54.185914377516205, 50.70442895362822], [27.601728820222583, 25.30258279277867], [51.947896117495844, 26.22502666260794], [58.650546148021114, 28.447116308646365], [43.13758422795666, 51.852856179522085], [27.19845037497493, 24.459095224080244], [12.023881919923143, 32.59265372076834], [46.45520492444463, 16.06684466185086], [46.5240303005526, 38.495499898069525], [23.381245107829756, 16.871784623929397], [14.07511068643363, 34.71353101427473], [27.467353471943124, 43.23884403016037], [34.74311461275808, 8.889333836081748], [49.386567636095876, 38.97173440106774], [42.6795022553453, 41.399033228211934], [15.334460662486284, 25.647555788985944], [27.11445544779371, 12.164834776957486], [42.50948736272534, 36.45708640152856], [47.442946677036765, 38.04658678043857], [33.34535625504545, 44.86693633444374], [28.09334225806328, 20.650801753808576]], [[0.0, 0.0], [23.761323620856338, 15.987158876628882], [55.762524961379555, 17.61155181977757], [57.7153787139393, 31.898838561762776], [30.525924870773608, 57.22544660605495], [51.630814682257764, 30.671762785852433], [22.209720776492116, 32.17586711623951], [32.36363908826314, 52.93482495377561], [56.96149781477162, 43.93919202773364], [27.142039723559716, 17.046066214428578], [51.79236426962675, 17.20484427502935], [46.19457094875169, 30.59602618307834], [44.32953280668284, 34.400664431471746], [64.77382005553828, 45.5085794714346], [14.432261550511912, 44.621856488839335], [45.27140361045544, 34.7277872919503], [42.03634204023154, 34.87069441332114], [34.97154603289976, 16.442449634718262], [45.10669069417798, 26.779840005874117], [26.09682269503052, 33.749794830155714], [14.818719278030905, 48.040044797715936], [61.15809888997268, 36.62827925837646], [40.393982888616186, 28.883683525649708], [20.166519938896872, 20.94580387437005], [60.89122249243011, 35.143516814764304], [29.04743525398306, 22.425688247290093], [34.297594934022335, 41.136303009813325], [34.015233385986896, 17.57576064177651], [36.37561059272125, 38.75211461958423], [27.684345257216307, 28.45640860817149], [20.599380310600086, 15.856097355232185], [29.20435662517305, 24.878734403324756], [57.16640149139158, 45.74164338322533], [25.298302529845806, 34.1332170922388], [38.077906234652005, 56.503936120180825], [17.21037548256295, 24.782462384262796], [55.01168039664155, 40.53377418775708], [30.012788334892264, 26.23342201023621], [43.34146665780011, 38.83011959870707], [61.28704347460526, 42.686844336967326], [53.14885865018238, 22.894124041113024], [26.348928201140296, 32.8555474012122], [19.64720541339618, 42.309730647828616], [40.30990442963014, 14.627638707166668], [58.935351741727935, 20.657947709447644], [20.660273065262903, 30.21687133476649], [17.139787874575006, 31.426113070601453]], [[0.0, 0.0], [23.515769204016074, 35.43283797562235], [40.698854855452105, 10.396566500177586], [29.432141877245815, 41.396837149829835], [14.740497437274696, 39.154809538309216], [36.36288838703585, 59.32195209896207], [19.642808339416142, 27.966183475138823], [23.382208084935137, 33.316003571855745], [51.73991919579787, 18.26497039637383], [19.01290276130203, 39.28915312220827], [35.004738119464285, 36.60628332101298], [30.530128464665694, 58.19992839027088], [34.07921794618056, 40.35557850105222], [33.64144906856089, 47.711581221055425], [60.99796772325562, 37.59420376825222], [34.1724047745226, 13.433826684017061], [40.707845401753936, 17.939881871659278], [50.53113340231836, 57.613379655576296], [45.957367830629615, 17.987019922723466], [28.040918095874282, 11.509210284380638], [36.29259525596993, 50.79679864313406], [38.059953404543315, 10.779256286786207], [30.464934640953718, 42.482210622825704], [32.49135077762704, 25.640244951017916], [21.592601113364395, 27.922354765439717], [24.325216522701112, 57.152150774320546], [24.661257684826875, 36.55546479155049], [40.056691504151566, 31.526544683227204], [45.86847931228377, 59.414382890101955], [37.433955367317886, 55.77676861946602], [15.517226235850087, 25.25641348265707], [56.50256509156369, 48.06334517323854], [28.29699476462121, 54.03408317662123], [33.06335975514303, 16.43951878496163], [32.02027374761831, 14.979959513898658], [53.17727102263363, 37.2720606705829], [57.05956786328398, 24.897873719751868], [20.218339573183048, 43.33314813241859], [59.22665345405836, 50.80022894284475], [47.12959751764646, 13.468695190957273]], [[0.0, 0.0], [11.817876117932968, 30.301936199901302], [50.97472395697621, 46.47395422364794], [13.341964932376618, 30.810629013087823], [33.85403401159602, 59.036609523612256], [33.562206358080466, 47.02782635561419], [29.00481215564804, 45.5811794937014], [29.61137875140599, 16.303041927529602], [33.267821886470465, 26.068053691355672], [57.33529325724874, 19.53308397543466], [58.802371190998414, 47.50057043413741], [32.42907578500932, 13.249625567115174], [37.49453300038032, 27.768660736504927], [27.660268463885824, 44.54592792199637], [59.780883341528636, 31.193883824717997], [60.49742191381792, 25.268358027750264], [66.35544882922933, 37.8560131406291], [59.30329664817744, 32.06555836288615], [49.15661954169673, 53.65108138061167], [49.24149921839944, 20.974141949012918], [18.015854806123937, 39.323843613444716], [37.74082800967705, 14.419079259925207], [17.899452052157862, 45.57761237557347], [47.24505534194405, 10.839603893641387], [16.069206323224883, 45.2780099359347], [34.32470831546839, 37.353428801602654], [47.91523931276953, 33.78190769901493], [18.138850029558665, 53.68484181939429], [24.520304401132737, 53.078244613057436], [56.71177309242527, 54.46170463590696], [51.81918027617212, 15.178074956355621], [55.24608115422717, 44.83628289760748], [64.69539693409693, 44.64270247316373], [26.529858774700443, 38.15759899362361], [33.21166228520795, 48.39809591424233], [22.72415683829684, 19.942353848872308], [49.84190191889303, 23.366287900864698], [26.545626070445223, 60.02376409760142], [24.708435588523816, 54.85230641246592], [40.15219127991799, 25.933679868214018], [22.379455043230188, 14.523170975638726], [37.93275021878386, 25.00327794544707], [24.923826477994975, 51.340346391998], [32.899726848139075, 61.48633711729991]], [[0.0, 0.0], [29.652955278063775, 42.44757999220783], [50.77943648784023, 22.8523600717627], [64.53542344257976, 33.63134788782384], [51.886950314494264, 39.48520103620944], [39.45384884565209, 7.69080955989241], [23.087469019523468, 22.340034116805747], [36.14815552808752, 36.90538069405824], [30.620504222801454, 55.12590376087201], [50.620202274895995, 48.88444260360625], [22.8059303901936, 34.78518937480295], [59.02019806203848, 21.538227888948835], [32.8462590948457, 31.168484822431054], [28.78144580726664, 55.55812349758465], [34.98295881750498, 60.308418177917865], [42.63819614731083, 53.83085369614981], [21.648389454563905, 26.28685260921804], [35.536270875755235, 45.778066336729154], [29.830439681826643, 53.59219328579888], [27.849857527312807, 16.578430131191574], [23.261070926314733, 28.692530697975933], [22.13270120409998, 55.29898780384622], [26.315857892832252, 52.52228006634902], [64.75626542904143, 27.917156859319473], [14.322122383669143, 34.46520923592375], [36.22905047117442, 43.18670820194734], [35.45547561724247, 47.56153504174265], [44.13080616990435, 49.69289174803871], [43.61000339639646, 27.03102379417611], [17.58958018475399, 32.333333843623784], [31.12011365092946, 41.15689850956244], [42.398846466673554, 20.40350059695587], [27.057180946986502, 31.739617793117436], [60.176756613056796, 47.21658106838925], [29.474104620248884, 61.402387593744145], [54.14404656147724, 38.753931404009684], [30.463514713066917, 48.70213344390129], [64.40383804019078, 38.533766796081785], [23.58953147621686, 56.756582947512754], [37.78912906167155, 58.54027167238727], [55.597169718598586, 25.937039620702734], [48.88086470903028, 16.239467584528658], [39.752024127236325, 60.50328671003747], [62.74709652674641, 25.321011978536436], [64.68748394566569, 30.742913487891318], [45.31152214354786, 29.775432692426765], [35.82878915963603, 44.08063477413559], [40.82807640943765, 52.436543759551625], [33.840695133088126, 10.569647449336289], [19.641208341978427, 51.573474893746535], [32.31824332005033, 54.18899545221923]], [[0.0, 0.0], [38.63678284757689, 33.426348037601], [24.53040318530398, 11.589323678096022], [14.726988431886735, 42.351652161119254], [41.96224494473735, 36.00152803693113], [16.513936634418375, 43.516329956846015], [43.221896606389116, 19.137022142784854], [41.64163552119036, 32.400821885849275], [67.14923485084948, 36.42835144139023], [30.098111832247973, 11.12284156737595], [41.860431700081115, 25.064544606111287], [55.208353446331095, 16.840336425987783], [47.463965452539306, 53.560813452042616], [23.778039844317423, 44.255233474107804], [19.122370418171005, 22.787737567100184], [50.02268680284927, 22.277889972783928], [50.24312987307084, 17.16138407874465], [38.155615261073656, 43.05214137531102], [56.064307635878, 24.191544309428714], [41.56349748079829, 14.75655984679751], [41.16932823952023, 26.224719505499053], [15.616672974685967, 49.794288561587436], [24.069029719502243, 38.88918771561445], [31.790811302077877, 36.248342735796946], [33.63026308272118, 20.233112743759722], [16.739685459307186, 26.805944809006515], [38.48680991269275, 20.106359685563536], [35.92934682337592, 7.553314515959561], [33.7468837495347, 31.065288039641615], [25.702843844579554, 59.12523255408015], [40.91920139390129, 19.35768964256196], [31.5969993843318, 26.18383167895119], [32.304953724859594, 44.89178657668487], [48.68021679664071, 54.192760354729316], [28.855561484387724, 59.11840528398543], [33.280196585846596, 59.7560869870466], [34.333613728507004, 14.186741060896473], [28.113415177647237, 59.535417623361134], [15.767761860142484, 23.21283926525731], [47.076283278864004, 22.222610931037593], [34.08873710702905, 33.20143909734198], [35.04640234111161, 41.59844984401745], [54.23260168452139, 24.421815177937514], [40.63128326107145, 20.302638994612707], [45.85658151210509, 23.094853120068855], [49.55843062086997, 30.972203039100368], [27.936632927997078, 17.80691273709851]], [[0.0, 0.0], [21.915515325124765, 43.93884648820848], [44.951386961860955, 40.070127722767], [47.80104841711455, 52.03301194755132], [43.4170228469906, 13.548597990430324], [35.278231986422455, 51.739608243397655], [38.063992878634494, 50.42208362175492], [36.99418293026178, 35.287440375832354], [15.30193050439049, 52.490382604386326], [17.94761558835754, 51.79034441548041], [55.308518040171386, 26.779324726909454], [50.766564201559824, 40.229067897590845], [29.76910488699073, 8.594307949249963], [59.156075357215094, 33.13922680525098], [11.414313833425952, 34.430806812900265], [56.331266968798104, 40.107202158989075], [54.030475508507564, 15.63363773721689], [55.148116281227445, 18.589306538646152], [54.38156056595773, 56.09500798937692], [44.70840783573126, 59.586218715534095], [29.45810701204085, 48.6225610426205], [43.90808743696859, 9.845263373138474], [50.4538842741044, 50.923528776442424], [50.693331227875674, 39.161676652593165], [48.06856747083062, 52.78309016849231], [37.181095586544366, 62.66491230058099], [46.233585346816916, 50.79660260192551], [39.409670198788476, 53.408579870040136], [33.04551711737445, 46.41920444721683], [44.01568198396109, 29.479531254432988], [25.38800318333729, 24.993730430302648], [47.012585052608834, 35.77348063603039], [54.227513741438216, 28.774830540333223], [22.77154603943531, 30.107136485221485], [50.46767475370526, 11.748036895872787]], [[0.0, 0.0], [45.61748921834164, 52.94350811739082], [32.936473403977665, 56.23114069102571], [36.08013600189403, 16.022174893299745], [29.410892947472437, 22.755811342210624], [44.18575948304722, 31.2640941240441], [33.30598008590812, 17.48053504423376], [36.046693043921145, 30.095610880570582], [33.17214565909443, 20.5380392801772], [10.590151691696281, 36.47397133075673], [42.76450395610736, 55.88949029871855], [11.57833337040034, 42.66011501921433], [27.735188146541272, 31.709761428008587], [55.79778734745779, 17.83577472179395], [27.21078744242098, 41.93382283262282], [23.02394765484332, 43.08274438485487], [33.5447694376924, 21.24112425860972], [39.00307070709625, 23.898963145286135], [39.19052232731371, 48.6594075666195], [65.46466927284196, 29.433566264975685], [33.32571781704007, 14.12638225778067], [45.65503587176982, 9.35303171927273], [43.88518831894453, 41.69961368508612], [19.841487871408525, 35.00554488169653], [63.362953991708935, 47.00330857702958], [32.80906359526909, 57.22151171513023], [20.556756422972636, 38.181147230048275], [23.24949255643406, 53.60253009579723], [37.31034112518087, 28.494359484091532], [37.98030247601243, 8.757360165528587], [34.14912267247594, 49.02020205620239], [53.69250826440001, 43.75951800613577], [14.477895851153342, 28.396231916711002], [45.98467590747574, 45.06855190138356], [43.30674101216112, 19.728444418756613], [48.15239651315542, 21.093414139284107], [55.092188946062485, 49.97057046467563], [28.82386786031357, 48.01232504809383], [49.27597846616139, 42.80496130303526], [10.447985793111076, 34.93647304624029], [25.126056609066037, 31.73056079033882], [37.455174095009205, 60.643574001817775], [20.611782351996418, 45.840655860652326], [15.719495171021517, 50.68387280070825], [15.40455287660201, 41.25773849035333], [44.12474358589488, 33.28789836616979], [35.115881825353895, 62.117890120233646], [28.51308592177896, 35.05135240921529], [18.8541357747844, 19.922806731226608], [56.105475441160216, 33.03081859571356], [11.735688918270926, 39.44018766110399], [25.243107027807973, 33.269260248337034], [26.399898239679057, 28.2865101411598], [46.78748351915633, 25.85094184156685], [62.679381991602924, 26.262767592623305], [40.48374940323287, 30.027804870461537]], [[0.0, 0.0], [54.60085459115938, 25.06420343322365], [21.898899773156607, 29.851411630551983], [34.811363504363115, 33.870712785426804], [32.526713726258514, 19.122935765655345], [29.519249387311298, 12.046992246418526], [39.641546834265434, 15.321627911103464], [36.96205459157225, 20.25253322275446], [48.91307415105862, 26.424667036788566], [13.758132736450465, 38.16848158822057], [23.69402184345287, 19.119236322685886], [33.127792773028254, 54.45182740882488], [65.35214107756532, 35.25087209940423], [13.256417144516176, 44.12059569315148], [57.06694974451853, 16.076343805466273], [47.31992632534562, 32.44596417483083], [63.534729615178726, 26.973183616036454], [64.56758342063189, 34.74450881721869], [55.66615818056533, 22.165884072433077], [48.381813375100194, 58.32700892453057], [47.07935230774621, 48.62655247490069], [31.303556910524136, 54.32779850109519], [58.87901634106401, 50.354902778223554], [26.68044501515018, 54.50282000855466], [23.775292899975263, 26.820069189569015], [30.998968625223643, 24.207228555663075], [34.20785114645764, 30.418859860623023], [24.201885717842597, 20.75066062425414], [17.765965345415697, 18.46609491030829], [16.197482520959582, 48.2696191313408], [64.56304908739452, 33.27295906939872], [38.67533771193888, 62.626841138840334], [42.471668559961586, 53.08619833440674], [36.207267464670736, 11.14352425941932], [21.333466874683833, 51.40643939916127], [36.715785790144984, 47.00428418052585], [14.078217069972439, 44.0378800099242], [50.4879154318602, 13.938881166264476], [39.493902784143565, 44.92900582961436], [21.808135371019606, 41.89956774860487], [31.270971655342457, 35.39644759710306], [36.77974545498029, 56.463602179792524], [42.24706998054797, 33.999399632558315], [26.26694782306208, 59.28882522917227], [53.677382569196894, 17.247862629473968], [49.97190560972833, 27.681346003598346], [46.64945991331166, 11.885624212622034], [61.782362077640244, 24.874816464671955], [38.5909666161098, 18.53827213830911], [52.23160093909477, 50.26811992978917], [31.891176713598245, 28.78218621077613], [20.45515779152994, 57.20807996183735]], [[0.0, 0.0], [14.548711234973544, 38.28842032132224], [64.56198206975104, 25.95378720477774], [24.840471777828636, 22.123073385031837], [23.00268178116802, 52.16348571850066], [41.0227984110369, 45.919451429947216], [27.122562692537347, 59.80356593604846], [58.75727755184073, 28.73134625052986], [55.10492651237479, 33.21968521263023], [25.511372190332395, 19.610267282742992], [14.021486487055402, 39.93604618776239], [60.12481010991751, 46.81414115794754], [22.078754645985896, 57.666433962700054], [52.40377130233859, 43.303315785754805], [37.414191239967, 6.279719618618006], [27.055820356100753, 21.53603312236466], [18.60606356127328, 23.618019874165157], [52.98980160560747, 18.493464564422116], [22.87694717652001, 54.49287491210784], [47.15158829319434, 36.63833318893824], [62.06258987181849, 41.051611544761556], [39.013609734820804, 51.85801947021941], [61.03477361133496, 49.147916746376346], [42.148234562388836, 18.214203354677377], [20.678297521187194, 29.37796316757194], [63.16926937375248, 39.75484153459213], [14.014007908561615, 23.98909002443185], [49.75229619717813, 53.39648220492192], [36.680285677045326, 16.333171725504076], [37.844485046594535, 22.791613335162157], [53.578585888952965, 55.869255274107665], [41.908421023084706, 44.444375705472304], [39.42197887150524, 34.75736525939329], [60.165103095099845, 33.3011165392789], [44.5785380825928, 37.883764679122656], [34.13890659443636, 60.76285990302084], [36.93655926229137, 8.842342919280787], [61.22131833721327, 36.19850676186763], [43.969415552398026, 51.849707211928546], [54.23863573720633, 36.54569931894887], [47.97659451864842, 13.87781597432301], [21.874408825402487, 40.286490409886426], [26.470504177977368, 20.1925688955653]], [[0.0, 0.0], [47.949232643979656, 36.228177314188834], [21.232148967249636, 35.797015418914135], [26.122890252753628, 60.55925355561912], [27.342696101614933, 8.158843716009303], [22.24789904797985, 53.564168825992006], [41.90328125423217, 23.172282863243964], [59.759861293650374, 29.850630871082615], [25.978484018022296, 40.77457995780982], [49.12520024128655, 46.80791200538396], [29.417617908780024, 21.595878558684376], [25.846276240641817, 43.45644587546216], [23.704723347325796, 47.75610444503087], [20.70531843012235, 42.2907719450401], [22.971963090069462, 47.2207891254453], [19.110080373644717, 46.30790966833651], [57.63017427483531, 35.39787544789802], [14.861890669825808, 37.17902841077146], [23.648124045028393, 19.99563398931165], [65.47026220383269, 44.082550788994176], [30.7643146137025, 9.37234661313433], [49.58544260068215, 16.401585662801605], [51.69114975100847, 57.78988983104803], [55.214341712752706, 28.328620567342025], [28.11975703338907, 14.877332037179466], [53.15843983977115, 50.69567945060382], [56.68208923391435, 41.09656839776027], [67.49504266595439, 40.466144320771], [17.893200497710396, 33.598221858868136], [56.27132706496182, 22.59426322517451], [56.005085224335794, 50.61313622795298], [27.791010361116733, 56.46399816936503], [27.662010545016493, 29.49329936022468], [29.92610244096623, 41.69600849871726], [13.400042328691958, 40.95525786137948], [62.23486883921911, 28.52342193693342], [47.01845696341358, 59.85365956286348], [41.23798705377509, 35.339483072985914], [38.1139111211469, 54.520994148067565], [41.66638277492063, 11.7215934561618], [49.45529722191204, 45.837678286102516], [53.87263868398368, 56.89549641678628]], [[0.0, 0.0], [32.33046599944807, 10.525576114457362], [38.00568359020621, 37.30143997297399], [53.25592583894262, 34.43713176897791], [31.740293837532054, 30.490666910500664], [31.492469433140588, 43.01866044134934], [20.4089115423868, 44.3283424224236], [13.302915437243692, 32.57985429621596], [30.029756590216802, 30.58253278577569], [19.067696933891206, 50.34312580904026], [51.87837706554556, 32.54427792493478], [32.14973828955193, 26.407183108233724], [48.03225306781044, 48.92510560280636], [12.184871709050896, 34.911373134784256], [54.82451879380676, 54.591840160831985], [38.594975786064886, 13.754667170394548], [21.893841275671697, 23.56512599636874], [63.31983935543885, 42.04607083784951], [30.06733012366583, 57.30241712918195], [67.04984098565299, 35.33375096408235], [41.56700375775115, 27.90574984761355], [36.3024499817123, 46.16435348676312], [9.54233012157513, 32.226925453372615], [52.75695024390429, 38.754088629324436], [31.056360572970863, 45.34427579337158], [27.121207003783454, 55.85443935567273], [36.13396132067565, 21.05137100786523], [57.21352210933877, 29.34737709360437], [15.983630575978703, 28.485296106958064], [30.676071492801224, 62.709555529717804], [66.62050930323694, 34.43598904218195], [15.27499280183749, 43.328142387980606], [34.34781534003993, 24.190864787331975], [42.66751187539435, 32.17265276807513], [27.828168674790103, 37.60194581923072], [23.73938251752287, 49.59501618743974], [28.284350507262673, 16.433721797793936], [51.602025228966625, 14.16289097557547], [30.998103164871342, 42.2473802606415], [36.891209372596656, 55.57952657097559], [43.67617522790943, 50.93495418215066], [39.696230177154135, 55.36792308747478], [27.99379106576729, 53.50119450297217], [47.17468332708572, 34.053444727788175]], [[0.0, 0.0], [20.231187697568085, 24.516062024085112], [28.406690529044877, 19.677782965573044], [23.278462476888244, 31.347210041514035], [17.949608295290837, 32.644962999015064], [65.23506040035524, 36.968154780371364], [59.68970773528148, 40.484207856659815], [55.12611899422394, 45.1138348337973], [17.866217942431014, 18.951744250618106], [42.5668041157209, 60.284785247048646], [56.4547991848723, 20.9753209487923], [59.71526445263067, 37.877335277924], [48.73260288100764, 15.36933531992098], [54.62654117443447, 18.574597107032044], [28.24918481389187, 48.90816593637353], [58.363006161959476, 25.47164950333826], [16.25188570398858, 52.19603453186867], [26.27034420895235, 55.907602023969886], [53.86025562958187, 13.473623156163407], [54.58320496605057, 49.57286508247304], [58.545517011263286, 26.27273988576218], [64.84732063097051, 43.08550102738885], [45.0513746549606, 16.084261334965614], [36.678731358403255, 55.11358909492833], [33.323955003553706, 23.867149462806434], [53.49366393396014, 19.32308605721513], [45.310842132490436, 7.729804338871633], [41.918116831146804, 26.33931738512852], [14.731250414555097, 38.635894415138516], [33.22157551850754, 26.279839895148207], [55.191713713715764, 35.70056660672003], [22.05873954182534, 37.2321251262328], [24.297469522084363, 27.954858288449135], [23.146304287554326, 40.60506512062893], [18.180114105799554, 21.244015155730317], [48.289072382463694, 26.92500654968185], [14.64359293708837, 39.48923510616404], [23.288703021063, 39.828131425140185], [21.47436942836159, 16.094523357645972], [64.0521681681257, 48.21580161300849], [10.021183717653658, 28.986915675007968], [59.43657724902887, 44.14677928720505], [62.11711791662129, 39.97723515303243], [62.387203086213255, 42.20980715112504], [27.95917069514426, 55.95283792424946], [18.3160621884127, 25.277150112332663], [63.98473141318592, 34.66788804989819], [58.374695464496945, 43.083434828500295], [15.568152743948277, 49.309767801393306], [44.98773423411581, 9.078468422222556], [55.752684794052975, 39.90769383529062], [20.76176857586418, 33.89676777299491], [25.026949324229196, 28.5979956638221]], [[0.0, 0.0], [19.394222266488608, 22.87473744880764], [15.003610158543871, 27.340174167044836], [22.3644008892518, 44.01278213794115], [35.73145134930321, 37.937703292950715], [57.214065908779055, 49.37931080236733], [35.270476701667455, 10.24711964074797], [32.07194276950609, 38.81651071073753], [53.1604156291023, 41.86274502333766], [46.528326068289694, 29.257189338930154], [53.345886190938, 33.380274039443215], [27.151811934417907, 54.342880558804666], [39.422518148139474, 33.76278273607725], [12.06529085616523, 38.95642842467003], [63.17740022506119, 42.76892627666214], [43.19466209599226, 21.430747533339392], [29.337298121443343, 51.40893341093891], [57.61610356695884, 23.56081997237275], [42.66924976548548, 13.71124609590847], [25.739152274944367, 58.276933286626004], [51.08100497021287, 53.72029043184314], [21.09071994884427, 14.35601647229707], [61.94443725787166, 24.02349779513558], [30.249769080172918, 15.05627622400055], [52.30192530143737, 58.783109147749265], [58.74640668046535, 21.495741183443585], [26.92553416122607, 22.727181982422394], [36.879172401730834, 24.013428264501812], [16.062476445115415, 23.22473683645878], [27.42643761942731, 43.4664336565508], [35.15620237817093, 12.488369209569202], [16.630613960810873, 37.36192594641568], [37.55583286690244, 44.85354923353897], [64.09385414411732, 33.597008600565125], [33.716615094206006, 56.12991738878274], [54.92273852392389, 22.59865658725918], [42.09437918464869, 47.605958432475475], [19.90356831590925, 16.883756682381893], [52.523406859316616, 56.42505287000676]], [[0.0, 0.0], [24.662012915020814, 22.277608614010116], [28.642459622020905, 45.29976843371611], [44.46578315883494, 17.98949910648862], [20.948801448128958, 21.9511603516921], [31.617296169362653, 15.27186886045301], [63.513506324900355, 40.25206478991229], [55.79537907796428, 14.25850864945724], [64.37900630336998, 36.97487880980122], [26.71257209661848, 36.32190752330876], [61.72822600367169, 20.24177295513134], [26.440172035129326, 33.45086090727997], [56.95937984477312, 29.67010722292184], [57.66567615725268, 47.16163809150859], [43.71117366290269, 57.620598788526436], [51.575224641039746, 15.526435797497564], [37.97936068978061, 40.232902009544205], [41.4672443278431, 52.471121182174954], [50.89604948572428, 59.6609738288625], [29.86405480741441, 16.22528161380307], [35.73439053209259, 11.800426924075163], [20.59842329007037, 39.98605883021177], [32.96858886108191, 37.151117333868356], [23.414340403084047, 15.947088230692303], [52.60648311420391, 33.16595004710976], [16.905907418660256, 36.01171994169898], [15.632937575669605, 44.66073795015874], [40.44130043552799, 9.657259170684537], [59.56553552043113, 29.37922707685418], [52.308724228104225, 46.56025399681064], [28.665026280996695, 20.18729125539659], [63.51456052128332, 36.91732907607416], [42.49789022303504, 10.220872406843041], [67.20665274075681, 32.89986543966801], [21.358197149152833, 28.20643720057839], [38.389413600916335, 41.00607698161384], [49.47069979593812, 48.43504819767388], [37.90101481275786, 14.202730342242466], [13.920430946950615, 45.33178336162994], [37.66471868032999, 26.405989203939747], [55.52034717257963, 34.008658550599485], [31.14869606055839, 26.729220454152845], [33.6104043610152, 24.620966289795497], [46.840543380929375, 44.521913471981165], [43.7514902283621, 17.079378459735445], [47.95644560040618, 43.36278035265276], [37.38024903381457, 31.4760327787968]], [[0.0, 0.0], [43.3395405281172, 33.83674929509262], [25.512916140406368, 54.80242061558027], [16.076116873106333, 54.10016437213055], [54.82078063811343, 20.086896725817635], [21.705219733373355, 45.78560906828307], [65.02605303256296, 46.559457083345144], [42.93366658044237, 58.44100127173242], [36.71474882918155, 22.180512725038284], [31.582299482637612, 22.577851476551768], [40.60432518935979, 35.22045253638223], [19.100959296704254, 30.63801490204939], [30.179365770804996, 43.955117344480314], [21.822168386338365, 48.703399857852276], [39.24681343710183, 55.0132522022642], [58.533469570394345, 42.32791738280241], [47.99824978847649, 28.898081908505358], [14.724404729156959, 36.63422602723491], [45.39219093626284, 33.29946043903113], [38.69225767632709, 54.143599593078186], [52.713780128378765, 49.80250480608938], [29.490219537116456, 20.32705184245998], [59.08654577561973, 23.116774543165224], [38.95313758486643, 55.92680567753201], [49.4212266359018, 34.81490808284021], [55.697063264133, 19.818070361224688], [53.81283685222243, 55.422706273517676], [51.72896252803679, 26.4960370657754], [31.249631450016533, 32.30770814623789], [11.901955387621044, 25.79631572163418], [45.56881710469958, 34.00423343633894], [57.34092747090285, 51.11014491403781], [29.82836501425144, 47.73137621216489], [44.1917117487938, 56.46968042688564], [27.486381854719752, 20.84187174080343], [28.02682022236126, 8.609987665922068], [29.725816278206434, 29.539752894736015], [36.38433014051534, 35.820040907196685], [47.20069835337501, 41.243473900313916], [50.463842754714285, 11.695397818031234], [36.77985620066396, 12.283628851375138], [28.203894211572333, 30.056612320635715], [38.721631666438284, 56.92489153870729], [48.18533502490917, 14.377586634691873]], [[0.0, 0.0], [42.148739761922776, 6.10837450656759], [23.573027071287548, 24.976084898986965], [50.27446754481709, 40.88723342747837], [33.667832703823045, 38.23239924112185], [26.890631283193322, 55.67645776537933], [32.589259120526066, 21.336921362261695], [46.493049210182434, 56.310198432686164], [39.95361497985253, 59.304731914768304], [28.519228009697525, 59.73672253321414], [65.11117496019473, 44.27492141676033], [34.10368792845, 35.461742229571804], [41.84628312409806, 54.062781758803936], [43.136905005932675, 60.1576894344273], [49.714500184471866, 41.599141300842334], [34.86998513549323, 51.50124356635531], [66.8102145734007, 37.530448196582604], [21.627940152018148, 47.16765370604385], [43.57339527488898, 40.91904431495583], [29.104363676344345, 50.62528071158016], [36.709067694243586, 42.06841760710488], [33.17134590132955, 9.524086166591616], [9.069403068836987, 35.894403354543996], [26.314731779017112, 39.257486763560486], [50.955177311039066, 24.313376351075554], [34.034387117675074, 7.427183739808579], [35.79768732749809, 6.918062237554206], [41.64452022401111, 43.906256606052146], [29.3844391183395, 59.46008541468648], [65.77735344769788, 46.91649871011709], [24.145994825760923, 10.95467942097465], [37.13163764794955, 62.80681814896639], [51.92151044287919, 44.0693221185585], [47.88820577798522, 47.7616585825614], [42.93663737366715, 34.880430069277665], [29.22593188372361, 37.93313393653669], [47.885642641064976, 28.075158068219086], [56.27747752433611, 19.08545478252655], [44.590978245362884, 44.49583782340613], [36.8071476803904, 20.52735098502766], [36.81050032781743, 34.186617853229684], [38.784001981830535, 8.276796722133136], [33.63886183399057, 57.27754818196455], [62.80811101319545, 22.64108142075207], [39.191455518712246, 15.971896025688109], [55.72846329892223, 21.33934921455222], [51.69294481791405, 35.48125435786507], [58.52104181325543, 51.17631620182639], [23.406462637822152, 16.858789800601482], [45.02393114859206, 20.994520277065842], [19.757344123612484, 55.689029517275536]], [[0.0, 0.0], [45.92445634347511, 19.462636989875737], [63.702334398255815, 23.50952148449258], [51.297407276166055, 17.593492190615795], [32.52162515172621, 61.658470772737296], [57.19528310930157, 48.51021248632656], [16.58981833755818, 16.431216358079507], [37.06229350707353, 9.69738740478982], [27.66071302086957, 30.843794666121763], [64.23860999853227, 28.322596493782548], [32.314342279772475, 5.456671344968695], [30.304566728411487, 9.0525641497239], [65.48815544736655, 40.257757417383736], [18.136856550943, 23.138029197160325], [28.37962693162879, 7.401480801313995], [42.61614105913545, 45.532737164480324], [28.572373070099086, 39.81482899164788], [23.268347066359166, 23.29864041103884], [38.36494912080132, 44.800004590928374], [41.72090195576363, 19.681713119575974], [34.701542775691266, 40.731753349796165], [26.84097751928564, 53.77490870784664], [51.55687404726073, 29.171127726292866], [26.8137262276841, 20.02161373716103], [50.50587990621818, 36.3532578653686], [51.08699105955285, 47.50880702603763], [36.36854409978301, 59.88995833055525], [38.61077014907441, 34.10425900336232], [38.822308006094005, 26.352608210609414], [55.3922076062287, 18.894234888951917], [14.104378199044467, 48.95296604759641], [44.55760623189377, 13.429959448785704], [21.321084398115122, 59.55408806583542], [56.37999307999784, 16.4272771103625], [36.988618753109385, 52.23644870031125], [41.433139187507514, 42.976943924669044], [20.748244703628053, 37.48830251607544], [14.178995016838691, 19.886921966291155], [15.494987526009433, 48.09107591871365]], [[0.0, 0.0], [19.71811203744267, 14.735648704955802], [16.65467040286451, 34.240158553049085], [51.296833604227494, 26.796588879679934], [37.671506739463716, 15.582536281390805], [18.37457584739808, 55.63368430922895], [45.95285775480227, 27.022557845213946], [19.342754937776405, 36.39327131666415], [26.631646602690004, 39.82694291469359], [41.391308131404124, 60.47977643826231], [30.369746521617653, 32.51064745481025], [55.19608586776422, 31.073749421068868], [48.25037269581905, 10.580304121034256], [36.040408100873705, 49.12949457392039], [21.19782616931115, 41.641802953672105], [24.67157777048545, 55.72419279859438], [15.949361604106562, 41.71963949907134], [63.970347158860214, 49.073197455038816], [26.344222185343792, 32.44156952677499], [32.644456479434695, 32.631333299522275], [32.71865619441755, 40.1627046023929], [36.89292357558662, 53.8580090060002], [43.59286301946055, 56.03821150445377], [23.560672941165357, 40.494932846467066], [54.17306948768911, 21.396675113268856], [36.45951727768271, 58.25539322527496], [52.77833778972943, 29.60002171572283], [34.35553779755993, 8.948101520010102], [18.953004058862085, 26.25501986451277], [48.775002439164105, 43.936662757452204], [35.46095847052264, 14.357786112175733], [68.50131515615277, 33.25692442077063], [17.25238314117286, 38.70984279771872], [48.87886841085157, 33.05280386303603], [45.48988991068626, 43.360127957335294], [15.538992632187675, 17.13109608370194], [46.783366970446174, 54.808035273983805], [50.47369117049085, 42.3813273702263], [33.871981183359914, 47.17647351698468], [41.86590811740621, 61.413959120588906], [67.50607682770763, 42.66908116232998], [45.607818726740675, 61.76734952881681], [17.32918466593932, 19.628514933293605], [49.435237870130436, 58.28409709083483], [52.251990801775314, 58.02370560987131], [59.21238568298827, 39.16234606764557], [29.497449697975142, 40.96255381507693], [45.42652682447511, 41.810361221327625], [44.71613751274476, 41.2300106194911], [53.267655235161165, 27.81701990023105], [54.26867253698933, 46.92247342798464], [13.412097019314048, 51.79439759457103], [67.00512707765826, 39.856468880688226], [64.0936192290633, 36.19877254224684]], [[0.0, 0.0], [37.43820408686357, 51.07763808711744], [25.205580451974182, 26.207084180302697], [16.160667922433316, 49.618222356104674], [61.61294934917169, 49.35243446507958], [20.999165705885062, 14.311868302280331], [25.754020528169285, 13.683857163466921], [37.01081187020837, 45.723876005029915], [30.752823509223656, 4.947088702628112], [45.031105241264434, 26.57663624651551], [31.402366505355563, 63.50313495234656], [20.557694290529078, 16.35837578716812], [31.46713679334773, 53.20139760436111], [19.748945419627113, 49.23697970015841], [25.881376547277974, 51.285500077722055], [30.92797409871891, 11.495746560126927], [11.08457806502191, 37.24314320719228], [8.916597130450851, 29.58129979322543], [56.37761390015436, 54.28857300468138], [61.11034934706332, 42.0198877244651], [34.51849980657782, 46.35159060379127], [35.884471775356424, 26.245718213968928], [42.29791939553914, 26.981029434065444], [55.84285373674771, 14.916431266195813], [59.9168606603813, 26.54561971911923], [53.36133233284935, 12.24407565930975], [63.67427532343139, 44.59515135772795], [21.247679922212182, 38.331376842014905], [65.86933853125322, 28.72475350653519], [34.05070431647282, 63.41710397999152], [58.685671125393846, 30.28700107286041], [52.37349999107298, 22.657917085970748], [59.76416138779447, 25.577751023483785], [23.19989712518414, 60.15615002182267], [52.34847284293558, 24.304479480487416]], [[0.0, 0.0], [27.285268263366373, 43.09282509254495], [13.35322877259633, 43.97869893660674], [21.09089748041552, 39.0780446623172], [60.79997624701172, 38.36245154780209], [37.27168043484077, 23.12866239031861], [33.22395955036882, 36.16066086500515], [45.22852003257064, 32.466965703083375], [46.732063807769656, 32.020116938278285], [55.19259832994879, 26.679870050128645], [47.50380323056626, 57.36588620235679], [28.080660770947926, 9.98719172775633], [34.016192042172875, 55.37085614625504], [26.534659737916012, 58.87770629354528], [43.06583329179606, 15.227312561289013], [45.46156050359611, 45.206926027085956], [31.230910292108963, 57.11107999632565], [68.18512617499486, 40.542519074751375], [23.41037740088424, 32.90546487540293], [35.59620759363104, 13.46415883457742], [50.34518057071158, 24.969453741125914], [32.2013614238999, 41.68318244475282], [37.87844099026913, 44.02116772626532], [56.83726656696796, 33.61709927179577], [24.95587974115573, 42.906748686331554], [30.7556674926092, 33.4174042742442], [37.66609214599533, 35.549647407249125], [41.9019952192751, 42.30519545489216], [56.626986136853404, 57.269605209477355], [41.22155653210814, 47.91409641177662], [16.868443122077313, 41.76708619757428], [61.632393946273865, 45.874943095673146], [54.60998905675175, 42.10292921256555], [29.320617022923905, 60.41168513827874], [31.3284931164798, 59.997413294808496], [13.388370319290743, 23.100547784124565], [42.65417031368186, 44.24363278874248], [28.110415407893406, 14.543399685792542], [53.2226842658906, 36.6488140193826], [50.95190376270222, 41.54499540272336], [28.30077090462459, 31.328282006273305], [13.414699639533984, 34.70960387023748], [38.21385464574213, 23.231677579545302], [22.036391931719116, 31.337937123727002], [61.44665871059313, 22.35710290591671], [39.62567479396548, 10.468690102895513], [12.311833732402325, 30.710631234446414], [47.46761519655138, 26.98000633714108], [48.438461294604316, 31.411792675728204], [51.099212944143964, 46.40979900496978], [13.504809612368012, 33.592595468486635]], [[0.0, 0.0], [53.003543572565526, 28.630883029900133], [55.94073472633602, 48.742189697652435], [30.822729753460205, 49.90400791290569], [45.20297341339024, 54.211078616469514], [11.808746758843581, 24.939196034160044], [13.148814618413814, 49.83817849352957], [25.30982217082195, 26.90501081083524], [65.75493026755132, 47.84686571793514], [30.020994250829016, 61.93847967776693], [38.57029577388634, 6.08847492205863], [45.0936046561223, 23.13121604857737], [35.59874591846615, 23.423398285413196], [47.23089931366029, 38.3828248785527], [32.23114750611645, 12.541360932344263], [27.288804782527336, 38.84345899077035], [60.95442469297034, 46.13382616648649], [21.986385906789014, 12.43549630809599], [16.54332026006583, 43.96781456115712], [25.288526500457206, 42.59470076505896], [46.54229380552079, 44.04950035294293], [12.26585875243624, 35.15833529045901], [33.79788224832043, 13.005794661923323], [59.70187753722449, 20.159909302001314], [68.23008897312931, 36.15817312011871], [55.343532134529895, 43.88740861141018], [31.79128454528791, 37.32678342928225], [28.870066198541153, 57.99589150562966], [34.832939960305666, 59.03535089560447], [25.811950591202283, 34.55924923329581], [53.072906140733124, 14.641623965565893], [21.58718918658187, 19.21713489641564], [30.431445619031447, 37.67312671299072], [24.427397526435218, 12.522744832944278], [59.65046347972582, 23.645941082542056], [27.251591512915667, 39.886501436324885], [34.417520437839094, 22.10364652459611], [29.981834770903767, 19.677356682855155], [29.376300930147398, 56.97345321761953], [62.00383271937911, 25.735570320402978], [60.50636410599635, 27.549650770354194], [41.738983957084955, 47.37626350819522], [41.93636560573262, 18.38928687078216], [48.58713551428895, 22.49823945884949], [45.04038531256423, 28.493096561695296], [43.916234195779914, 43.01340516609576]], [[0.0, 0.0], [57.042423377027085, 43.28957986613522], [13.960436165646923, 25.29846105587041], [33.15710576251159, 56.2476246670157], [39.722249611987, 61.976520585052114], [43.115184147630266, 17.964478847960507], [25.592908115232586, 45.17661717187962], [10.543150379422414, 40.66808856860091], [55.38208280268119, 17.157022051858775], [44.365921954559134, 23.319152440976964], [48.07390923832654, 37.71948485996868], [48.49058432610646, 25.419941131825386], [41.79000694840705, 58.535296690856114], [26.125952764673738, 62.395282015617894], [24.543409915523885, 10.17164061678728], [47.58565318721616, 23.825234224118933], [27.15507289127652, 21.616546022136532], [33.9722565466775, 39.043751806749555], [59.97415886330406, 37.32000845028328], [15.570701328881743, 43.88560489783523], [47.24927079109667, 35.04939736374307], [38.79429256158256, 47.66091614420616], [29.3937624549525, 23.049135634801445], [15.768889888193867, 30.10839392122923], [23.847074678665226, 60.14845074025281], [30.22524569780153, 18.732934611061644], [57.77594930373249, 34.51299036706], [47.24822163066299, 37.445943380876585], [19.972065922930003, 18.74157989067967], [49.58064159212874, 16.286744915791914], [66.96686926436907, 44.97139596609119], [32.39461014050258, 42.57212195446151], [35.25044187477591, 10.101372407765572], [28.259846043889013, 7.929787179032019], [35.74866492401156, 47.598471960731835], [28.990488884092947, 53.00958585637656], [19.897559102742584, 59.119485633150205], [56.35048393482757, 34.84592978046224], [25.37038021623675, 28.909560423679235], [38.4521869987281, 15.839598831220423], [24.625948337374002, 45.253137832797094], [57.917913963497924, 18.881559290345024], [37.50687867286536, 6.327042136564613], [53.904549817811386, 46.502208871103754], [31.99227049985981, 38.38466853101358], [13.65766170050635, 32.30128309478279], [51.356348097203785, 31.335406336753017], [16.316664805411612, 30.898219113844107], [64.78634490540995, 45.586678084521175]], [[0.0, 0.0], [53.16908683696944, 41.66095869744454], [50.39189074067462, 20.835172972297748], [23.856178134580592, 54.0263329925854], [40.33530505359025, 22.90420997537942], [56.75700079388273, 48.17906892626045], [15.373144175983043, 40.977117487312604], [25.013639759965404, 10.801322365830849], [63.18024512038307, 25.615636990629923], [62.89110700858963, 22.023232437077105], [36.149517843671596, 10.667223088496081], [28.81997692399945, 27.130266934099097], [58.52125229880245, 19.568367460556278], [26.278107461392757, 29.471209942599238], [18.778835992821413, 51.56608477463724], [23.635912492729965, 44.5239124273751], [27.769996475079235, 11.076745861152398], [54.550519320290164, 15.673507724908035], [36.11689416727659, 22.702727603688082], [46.3763096217378, 41.65104279672089], [13.116958334967077, 48.32234371002824], [16.45892737596997, 50.2935299411806], [55.84470498270227, 16.387530152090527], [53.6959914143922, 48.58278725316427], [62.46394234345138, 52.71114792560642], [60.47389912527467, 53.059701695264586], [7.813914393607073, 34.35842591851518], [38.795065507841045, 13.668637534805402], [47.434436368059636, 31.510754851553134], [37.715574646565344, 54.18820557439319], [66.85413926521449, 46.351888227297366], [43.29148705233547, 31.613389574757417], [22.7577402152016, 44.547782113606104], [34.269624751798595, 15.805624386702918], [34.30632210330662, 24.946308586465765], [63.19319002564987, 44.16814824802755], [24.38577531546397, 19.447540966489793], [65.85490518337527, 46.11913997126001], [33.58795831734376, 7.687188181763839], [55.35089004998567, 27.440188012826347], [26.93358854145412, 32.5036112361285], [30.451881641326903, 15.544401273264592], [35.201379735908205, 4.249966608814129], [44.67780833643951, 40.13798474863124], [61.27031577876093, 53.410245533344806], [23.099483597111, 43.72391198795982], [54.512074175308065, 24.337856867513246], [18.690578724646862, 43.0196715251635], [12.336215964115784, 36.753036064387025]], [[0.0, 0.0], [28.22083313127197, 43.78673660663767], [69.15870683752497, 43.81615375273653], [30.37479227591287, 28.029873534762768], [58.5791200113995, 50.9028649029096], [48.14886477513158, 32.80786091413935], [23.6318446584821, 58.486584502069654], [36.59300032525401, 6.1938677153709145], [42.61039459073428, 59.974952757577476], [29.437286063706864, 5.465112966477612], [64.29885731740592, 50.360851817194266], [41.111482733637345, 28.89157820594745], [61.37396888754523, 17.989974439363436], [21.00967649902799, 30.274922291149075], [60.579540562640666, 47.20840034260902], [19.210172413451364, 19.35522554396207], [34.99221545079987, 60.11187436327554], [51.991833322846304, 20.18333834402899], [27.32024250359675, 63.593639072976934], [15.402438912150494, 50.73732706899415], [34.497572030760075, 39.910072754354054], [52.514818290451146, 56.57414729057558], [18.17160442218872, 36.28099347463583], [16.56196727721998, 27.501888601214898], [59.6388815716452, 50.83533079168633], [57.6304755049868, 47.95177876423294], [31.69182703298577, 32.99512346601763], [28.651410102977398, 16.495824546952154], [29.91055454719907, 62.80387261635921], [67.11371336409329, 44.04742840130452], [24.5953419241541, 54.70378531527475], [25.15007488540427, 50.8477099959596], [13.278034664823824, 44.80914113248052], [13.123261874095842, 25.32755025980873], [16.08784302252847, 55.96266515328364], [53.607889390555385, 31.14695726940061], [24.372507718106615, 17.61154721522123], [55.836845591151935, 13.295327941577176], [61.34659010749293, 31.053693360742233], [37.291316913542104, 47.845297881068404], [53.58862727448353, 21.663505857524335], [17.036505360978794, 41.0263597542296]], [[0.0, 0.0], [33.20120767129938, 3.8699505134865446], [36.057425055890604, 25.290313550710486], [64.2231248398806, 29.862956538083626], [35.14348778530591, 26.868568223509424], [29.18621449979911, 7.784651549486874], [51.737233601094545, 42.31847985950113], [64.66555025133422, 30.72042230455872], [60.41986044663843, 23.12748633633312], [50.342611320001446, 18.107011204572736], [64.99001355109394, 38.03308923227152], [45.412526816303426, 30.411108743743295], [63.072503745663845, 32.42089741657862], [31.989616607625702, 29.024880259530082], [50.070525354810506, 37.57319558496293], [28.78742193870765, 30.331657577782927], [24.312965073566716, 29.45926622134602], [64.42822497848084, 22.10084552758329], [14.877584535262367, 29.635887205964977], [43.113142707732386, 35.62258531669928], [42.70573880383845, 32.96157563508903], [39.440865305309195, 28.117056957250377], [15.399651146647606, 35.5550822484669], [35.159699079785646, 43.00414373426066], [49.941034105245734, 30.310189214376976], [44.985250650652326, 13.968987474197098], [10.470208177991791, 28.27498537046085], [40.81267779789088, 52.02488586455654], [51.712683019768384, 32.40970301241074], [32.60494806689467, 28.25053600226926], [47.46541736202757, 28.622419839250938], [23.37935413524192, 39.76810056557758], [48.44966913032426, 39.54311707020647], [18.45409422045896, 41.92457323784665], [17.49977245136229, 29.460756149565867], [34.442369261191224, 22.83473887975042], [16.93379313242949, 26.217759920346158], [23.69716006998839, 49.351401200045295], [37.665697560376024, 36.39332534303888], [14.596016927223507, 28.846756209543553], [48.45421180070906, 57.21502405444501], [30.50935157951013, 47.14517234127369], [34.81383302378034, 50.395668081484935], [60.025253705603326, 54.94428368880474], [37.53921109471566, 42.53984185756037], [27.54292663030227, 59.63937472798192], [45.71996061864455, 14.37010911331374], [28.141080742634657, 52.70467073433255], [68.4362326694076, 37.24211376141976], [37.187913672920295, 55.10563644444602], [31.198778148825276, 18.74912454624555], [32.855831849295676, 60.607324967533465], [49.56494265693677, 53.11592113623812], [55.59178140950822, 29.28758039966883], [9.90656952044288, 38.80808207903838], [33.625306862809616, 15.123797695267815]], [[0.0, 0.0], [14.23156464040589, 47.494045839236954], [58.71648013711226, 22.03545924963745], [48.03857678935549, 25.64324685727386], [20.805700642284222, 28.468756695473694], [32.3175903510865, 64.2473334268087], [46.892762536481285, 28.307918747820537], [32.54842153049648, 15.007065814203253], [42.60178370373442, 19.996255156953996], [67.19730810948012, 27.821177093714052], [60.71384397292888, 39.69149743269774], [17.312206684964895, 35.00366742996921], [22.33026322660186, 20.33604417750384], [66.67782336977483, 26.392986335644803], [50.79356487555717, 11.777996828555889], [62.016480530381344, 37.513883460907394], [35.32504932807405, 58.099124502926394], [28.2261632119475, 17.664361360099054], [50.76310793841027, 38.52444665041095], [20.67750374111993, 51.13310155939751], [49.686214353658606, 54.748734834345], [39.6514122647769, 37.52920861962511], [51.61010785506469, 35.8159041521436], [32.35192552301595, 50.93126648311937], [24.86988378082454, 37.48036341825396], [54.02713654049792, 14.657416215634752], [12.586413946140361, 53.877838886968625], [35.20617271691096, 28.630651386146216], [59.595411055492654, 48.320322362881775], [19.506419770838285, 13.387086412132728], [19.665857403528257, 58.1835345050421], [25.737120249268063, 46.19693105541762], [36.01936541504744, 48.53720455741227], [45.65694771559088, 31.166288628786496], [45.030351106843575, 25.564763398436092], [40.84279664618969, 26.217198734352575], [16.127330692375363, 29.949841649145196], [32.22257449043348, 29.869282491329987], [25.64793306290706, 7.238503223168797], [60.321999850613324, 38.03590780584173], [58.585558223203456, 16.703879153580136], [34.57980910257046, 13.190725204547881], [28.475858820305806, 14.974195845547559], [40.88544311230539, 44.03855116737555], [55.16816007122775, 13.388985677177663], [64.08067064097138, 26.41190865041056], [58.97322484533073, 24.32125221002804]], [[0.0, 0.0], [34.77361555894765, 35.443164451623986], [59.54053020681663, 22.03659918733936], [26.270693710819074, 36.99588789068898], [48.52826003309841, 17.107780903254696], [26.502247793836997, 7.7448410624159445], [37.2715929589856, 10.271413368374132], [39.83457410320782, 18.266072817003266], [38.107276326413164, 47.3252061518897], [32.29026009821046, 13.43064830845494], [52.50305801366388, 54.70822461406329], [23.99783453601683, 27.144497653912723], [31.420796999629264, 53.03089369650109], [53.18902441973935, 46.23991123850833], [32.3460506553344, 9.474008131763627], [45.747123455455984, 21.20475063752721], [25.85169868803361, 60.87216409743375], [21.38003808466394, 38.995874018800315], [45.12136214569485, 44.33473990723155], [11.029106115712809, 26.89472265111293], [63.09354501681564, 23.16509622490958], [21.151625051415323, 57.660032414582105], [26.972016669238805, 53.987185518188156], [22.204312477972596, 29.656718378271766], [47.89464584212285, 18.636391135466102], [57.89857076765257, 54.849313193856595], [13.415588961589407, 23.88603451124544], [42.31875096652538, 22.819730065550264], [25.530692243527838, 53.534080642052686], [26.429391693681755, 64.09219818111318], [39.1304742351918, 60.947508373296266], [46.455066692976274, 15.493142371392008], [18.16563418687171, 32.588937447554244], [19.492592236113364, 17.25979222202819], [27.8609801301628, 45.0496177453159], [40.46346502145362, 55.79398411828298], [35.98230306102134, 62.76578317262332], [60.512026464029894, 16.152207095871553], [26.904858103328994, 23.813566783137365], [10.258224686558679, 46.933503236191655], [49.37287298760404, 23.059798139920854]], [[0.0, 0.0], [48.838071511044205, 8.296739049775338], [66.56868247554833, 49.53071571224671], [39.76072556325191, 7.684159289116591], [24.644560035306796, 50.551686582360375], [54.8497475893648, 38.39042237043124], [67.28581416028072, 42.58038934359921], [22.391080750189104, 58.82922608865267], [49.73019950713875, 11.758466320284583], [22.95153277497959, 31.3065210142043], [16.27280664255193, 46.52736113174319], [35.95260651149973, 16.80255137791566], [41.76915642574704, 39.66600637820033], [39.88356587092722, 43.76845973039968], [43.45992435028578, 5.412434052798855], [33.18112993333403, 20.731291567068336], [50.23403024524678, 33.68592258986202], [44.00604699093304, 21.337087552045766], [70.01306850321754, 31.25691697611925], [62.559346800398174, 40.67553546069229], [52.490232601111764, 48.74686815785396], [11.91753868646069, 51.59325294205053], [20.74061402533525, 19.68207438829762], [45.91829119466368, 41.07921921789822], [19.16852368016462, 12.712953125845274], [59.19339887460563, 15.710336599951187], [39.33916182660948, 42.434326711651956], [49.51583320031664, 30.492325964328224], [57.696579449022735, 51.40611668749138], [17.647686542438983, 45.99791293162063], [60.940720468922144, 38.98467098600048], [47.6677594222605, 44.188810277297826], [10.347134864310446, 31.401095567663535], [24.044959466414475, 63.2068845051695], [67.53047098129962, 26.315318408274518], [25.861277568419318, 26.303460254852205], [30.354028666524407, 16.560993909074963], [31.960675333854393, 43.48186263162064], [53.0543285900564, 53.26659998851343], [22.45019155246831, 37.5620931937151], [27.44527436130232, 21.779573836711958], [49.17255068826928, 50.82592042282705], [42.74328636235429, 13.179115924863709], [60.148941508793165, 41.95612625585897], [62.54124086011362, 42.85971066432521], [55.614986808166435, 35.79153978506881], [35.081482363221994, 37.53434181330462], [15.043216362769657, 56.286501526839515], [15.138443664006914, 53.975437383121566], [27.54954736717421, 36.22121480051193], [22.033753241852285, 10.36416371044163], [38.105855187326796, 4.8578933284451455], [34.884667591819245, 29.41872060863236], [28.036878166909272, 55.66017329576511], [10.743252823155713, 36.54321570072329]], [[0.0, 0.0], [18.05199864465285, 31.428980980047267], [36.930041505022785, 59.96300355894185], [37.74825578960978, 50.08287342898571], [56.249278329751384, 54.06534816262538], [70.1858691973314, 41.90856078258866], [62.24021932395293, 23.17806310924339], [25.20028668434769, 9.546561212337977], [29.678214508142517, 56.4232789675253], [30.81227814726615, 34.92674990461072], [51.42385946932945, 34.94623033639381], [47.97192812011425, 24.927614964249887], [27.276057259909344, 34.10244074453326], [41.45894881560107, 41.71599050259674], [36.95679027273953, 25.58598498048029], [22.681294386455832, 61.93929128999338], [47.00676030881777, 47.057971731430406], [29.20679090420883, 37.11986372911159], [12.294201864027798, 20.49156741696318], [47.75094688804783, 21.5339327266883], [24.77615619293229, 53.61395105288176], [51.41181318433619, 58.687392494247355], [43.052067248503846, 47.40799484563687], [61.496466507055835, 50.244651949382806], [37.191609585073735, 4.650024395852525], [69.09091618036602, 45.97186942931625], [46.30696458862307, 18.095907781556384], [13.5714677743505, 20.955817822724743], [37.801106265966546, 8.927296526913649], [27.120795853028174, 46.682179406523595], [66.74789232642308, 37.781456405902304], [34.58928502550105, 61.43367988849983], [25.03094729741094, 52.68007538923104], [29.329164112878555, 33.21530809441699], [42.59536893363613, 63.611092375084], [57.112864037377705, 42.12299962881483], [35.35696899725289, 61.93823453589054], [48.9331816847701, 52.69704262024026], [35.06067017372912, 6.424897898549444], [54.72183904326884, 19.394990919051654], [38.31046779542327, 14.382745104702959]], [[0.0, 0.0], [31.404401727146556, 20.298725123646697], [30.578289583214335, 44.51851206271377], [58.3718021336611, 31.09953800030499], [25.893637375938262, 37.79786781626107], [23.75126769159011, 43.595506270935374], [17.232561397721593, 40.667861701797335], [15.479130344425977, 25.54262359078749], [28.528676683195293, 41.00797281480015], [46.318662107043096, 40.09404759373727], [8.442083312244112, 27.810803298838255], [11.592618283699418, 29.61495787207508], [48.37736127412376, 40.67416404668194], [19.08559671024373, 32.905029991678816], [58.082573742614066, 37.82275794987492], [49.12147235321629, 9.116852541259819], [30.213800727427543, 28.73744975581509], [17.098026349197976, 28.398777677838925], [20.30895225577197, 53.47630724013978], [27.643627380879867, 4.968712192087959], [51.31703425732236, 45.81954996713584], [14.624835109923806, 38.47720448252592], [60.77303093224706, 42.82236963023063], [15.338880440015041, 32.77234430534486], [64.06354915203389, 33.81761528549285], [13.816588653594458, 19.999987910649192], [30.693570483784026, 20.69726638031208], [25.31190952607503, 17.906706042844856], [18.32217759043566, 47.55914976406432], [33.21995250321131, 26.628620353474197], [43.642513391544, 49.545764625476146], [68.63733141999427, 39.28325384593181], [25.341344381064324, 25.688726706250893], [44.407841998750236, 18.04411588204954], [31.730707626436445, 61.19012496885974], [64.545800222381, 30.611084973865548], [40.39253963640448, 54.06399187179049], [33.01612353308411, 17.8080691331075], [33.958341541901355, 3.0224060222263156], [57.296862691592175, 23.051269410411216], [46.227801783899416, 11.79662291053817], [14.029551153707098, 51.30956908264953], [63.93905815427928, 29.941828810661004], [31.725717552807115, 21.68088034179532], [50.39797082218164, 12.293384041133], [18.4555270569154, 37.500549481353374], [55.51267590777103, 32.6569453427016], [41.692757596768274, 16.1092888775849]], [[0.0, 0.0], [36.00271393219808, 3.2480117495409115], [17.632431153269465, 41.63290794423409], [33.0229085262854, 42.45807684324331], [40.89980760145578, 10.069972459944657], [64.69530449007038, 20.574940653047236], [39.55786280697422, 16.600042617676745], [43.77175220588877, 15.177691501052363], [52.40462379248542, 13.68531342286449], [42.870799868988456, 53.07709874588979], [42.312880282861116, 46.889416724438526], [19.385960763236927, 37.047831282068046], [13.333467971506378, 29.17121924877336], [31.305822758407167, 33.84913942366163], [13.55551839041833, 45.65069503064081], [10.53535357029777, 25.932992210666225], [22.68984645010627, 46.245855165591514], [38.93182847018897, 16.055920440629308], [26.295971350485154, 60.36564661067132], [54.65252225943371, 25.675785001916882], [10.71207195858578, 43.641479069036286], [54.71155671877892, 16.842559256770848], [25.615713717122336, 5.862183024715339], [31.77786535803811, 48.211076535721595], [26.100399211820925, 16.368545396413957], [20.857363622872132, 25.981788225205573], [13.413297677436583, 53.20446443078115], [50.788447711236344, 31.83325152219357], [19.794878649754992, 34.604081562354054], [30.320253708273178, 9.24100238660088], [54.4703062690327, 59.541751134734405], [23.188688994810708, 51.64913561961068], [64.83301811048857, 31.296252907239282], [51.550564884848015, 17.74165056051669], [44.867693433719545, 62.570870508288195], [22.80572219981604, 14.109362901492053], [34.2503941634447, 8.971651203389627], [46.824075130350884, 7.414217241187366], [24.367667166434558, 8.692742408457802], [18.70940706825116, 50.468032143682265], [14.713168433527246, 33.4348704425183], [33.44289441226755, 36.99197004479347], [18.97139151635892, 55.07849248464278], [52.14787830582511, 24.39036841272264], [24.375112560347198, 20.785028443639586], [41.890548829946326, 31.35800501181604], [37.68552185924521, 34.55968742193071], [48.78708759566192, 59.85165924711756], [47.81432094011166, 14.303444486504674], [58.78940009019531, 55.53106542155815], [57.61415988246233, 56.74094360982569], [28.66526924088245, 46.77436738653732], [59.26848596717556, 17.197790688029258], [23.78599245504458, 15.452684971443803], [55.25429869081385, 33.68893575735227]], [[0.0, 0.0], [39.35333436648725, 48.80006738448892], [22.201511732670383, 56.60804631485107], [42.75624418319763, 30.93351807287462], [62.092110644221144, 44.732266835821726], [59.23327695927748, 41.4929791827429], [52.28971328172373, 10.684607544437757], [22.08678406773158, 55.697969365291556], [41.011194531311396, 31.456016517278943], [56.998533224123584, 56.212693329302745], [17.61827393892819, 19.991230452630585], [36.33675746875486, 65.48912183034766], [45.37369003879678, 29.712314249749575], [44.7356701709043, 6.263060962710397], [35.71343249714516, 61.26369129429861], [13.108362454195822, 23.019780874908104], [65.89116612283046, 44.97031825810465], [33.279291585236784, 44.13697055230136], [46.227071155512526, 55.420679474270344], [40.160431911386645, 6.239672097100221], [50.769904550536616, 57.17571863509445], [53.02742058132707, 19.12244651314327], [70.30199638419035, 31.927386913827828], [47.83901864823143, 16.709772573756215], [42.13677744003952, 30.50015207424907], [57.04693110059689, 36.615975134365364], [32.548834820634205, 10.114786644837157], [20.34269367918654, 55.92320676600906], [26.809463946561166, 51.09395476521658], [26.17197703870976, 24.382585976667656], [24.419157250512633, 52.1798068509479], [50.184969622564154, 39.24166604983018], [62.62914439830684, 20.535476588608617], [30.09674010096785, 45.47238905919637], [57.2578157118798, 29.511463865866066], [47.5819061974946, 57.1969625845968], [30.322001926964496, 51.75631157241114], [50.447841942888665, 21.476538487593853], [41.747568034980624, 45.866341539967145], [55.36095163725239, 49.05951128227861], [28.0854255458033, 22.61375034999808], [14.65759423766789, 25.55276943745165], [39.51602002515192, 46.62495685015585], [57.60780323576766, 44.33956316957243], [47.10816251660241, 26.503634622219227], [47.41761938881852, 54.51494553315161], [17.764474961220905, 23.290578711832065], [44.269052478053425, 7.05095894409366], [11.047985926245047, 47.699029794887075], [61.02411550406835, 31.6088448183568], [51.647493844248366, 25.443083173424334], [44.27754697896348, 32.27445877151126], [24.113592308553702, 51.25689970525748], [47.50991805105054, 61.249462235280895], [26.497241223745743, 10.49297238403586], [37.91020509819592, 30.445980452687085]], [[0.0, 0.0], [36.223014273097505, 58.15425007420285], [18.520645390573772, 52.85313444996297], [54.42660663701466, 25.793783772855157], [65.54700480504816, 47.80055564756479], [56.47659483273246, 44.59705099978048], [13.304430530479483, 31.902715069478745], [26.027857899207824, 41.892460142518296], [57.34738188172548, 31.409886889743763], [33.55993017475336, 25.683745897167576], [53.21234432162517, 20.88548466275268], [39.723813773122124, 39.14133933343879], [40.11857268903884, 47.71665285559648], [31.315875233779117, 14.236097607890922], [61.65920603961529, 18.271258616248073], [37.400510501191185, 16.482420330809834], [38.90589670706046, 23.80582359222966], [64.26214830537634, 30.91645211617998], [29.23113729032886, 16.78911101463343], [43.884309322548646, 29.316645409642828], [26.662199472569785, 49.45219961098001], [53.29770823096169, 30.68876333686094], [17.79564999766905, 51.57103302923416], [35.79447572758936, 52.37909482449884], [68.1121551514028, 41.20250294491246], [44.711742332661004, 26.7387120400571], [47.00962577503491, 42.926848918766616], [30.12524652043768, 62.43795512096415], [18.23703440372637, 35.38669591931191], [30.2271425721267, 54.53400183807401], [38.631962206990025, 37.98835709050904], [12.69118746601986, 31.413359910448122], [43.93044621131075, 48.44042960616743], [54.28602467330135, 50.60216578228453], [54.16336699223471, 15.705372840185095], [61.88708637854878, 54.860422792901865], [21.353052405309104, 37.132133775114355], [19.488875446383076, 50.87924879936451], [37.246313544965616, 39.64893651824319], [34.36687879560634, 55.5879698538468], [45.03325940620797, 60.87370507077293], [63.203180270699086, 26.49060701631854], [39.55032747929369, 25.0865841971445], [50.11455518818123, 50.6936384925934], [39.61070235687481, 40.09655226211344], [30.623949599117026, 60.74516519954233], [25.585488370525667, 13.343211298942137]], [[0.0, 0.0], [47.14103113930782, 40.14280372371671], [42.138565364683714, 13.905792852455132], [47.709197661763675, 6.256867267093152], [54.93216312242338, 26.437257729178018], [49.223670663606335, 37.3343742484965], [55.289367816922926, 35.51349636091343], [36.2185669361938, 64.88701789948576], [53.01860525888907, 51.62059582243001], [48.02173334345817, 46.79089067951747], [28.041542557686622, 48.93763551387234], [51.08449570150191, 53.495710430119104], [16.74856433405503, 39.064783755098084], [24.441165765868107, 49.175949579940564], [29.91891117490983, 21.956834787957856], [54.272904343710515, 23.352213341288273], [31.85427902839912, 27.057998454627114], [35.906856176544416, 33.38999014023382], [25.425469898964533, 16.632981881722664], [23.61614025965707, 14.095547837109645], [50.989447612950215, 15.124449310500331], [33.28736875062829, 61.05843255240069], [59.69725702195685, 31.623818067730138], [46.27244236905545, 23.257153850757728], [46.9217852788396, 54.15452595692425], [46.13788882705967, 39.1592976459908], [65.44418027120388, 24.24429251805965], [14.181516871115615, 18.222492919444132], [11.747593525024305, 29.53855271062592], [33.59563680551737, 45.6696923298124], [64.22981700289257, 50.95825619963562], [17.227302050177123, 58.056977486523294], [62.35779644369076, 43.06266734345275], [31.29241483656427, 60.08658379637812], [47.35140721877557, 60.91656209769353], [18.900272255516445, 25.639262956326444], [21.389922276952483, 51.516823971497466], [42.803472707093384, 20.90881774358103], [54.14060146175496, 26.80929300654597], [55.58326008763217, 27.147630421186772], [35.50234774689047, 50.80443981683151], [54.628377868361255, 38.146952376229045], [7.8019958427669645, 38.3399895847823], [56.39250365276146, 56.079769213418764], [43.3382035599228, 46.77654995259603], [13.3369700293631, 41.233188961527404], [41.12817081134637, 21.964801410869285], [48.87377113831108, 52.45028609247298], [8.957425346945731, 33.73302987994101], [70.74918732027463, 36.35059014705814], [49.74677972142599, 42.31252005791162], [58.49382668800937, 35.918409131816794], [14.098716389819113, 40.38708953026417], [26.82742201350212, 17.015870765352844], [60.193318827046014, 32.54889453675223]], [[0.0, 0.0], [48.95332591804127, 42.955397133050305], [34.071600178152615, 20.599911264086835], [13.583310840996974, 18.73985338079006], [54.641637616514444, 55.78719825800982], [21.500378043627883, 62.55615816275493], [25.476546942553366, 11.622567583925788], [16.40554822928897, 37.6517639490724], [48.039945971157834, 42.4522726500419], [64.67570947504952, 52.7078784488513], [26.04695220340414, 54.13105025227936], [28.62019178429943, 18.103638156589124], [30.442044310728097, 64.95412455307887], [40.925633697718354, 50.60247301334556], [38.840788112988044, 8.39868189133934], [45.99245017224402, 37.18135626933686], [41.97722172183275, 63.829774613236296], [38.287338086005335, 26.58721692071265], [68.12991356992472, 41.86918500265313], [13.13596353226579, 22.478409064410183], [71.69620129749318, 38.77521843228192], [18.48639106314555, 39.88304473416361], [55.63361022878485, 28.792945456903052], [8.724303802476324, 44.14405771630413], [14.832859561753503, 20.65311413754422], [48.605084911881626, 15.304188414890719], [29.42252070639763, 46.510704315500824], [44.036965250632555, 7.9507677142718585], [43.3580470059554, 59.0772747110738], [20.306710912089546, 15.416005551346187], [52.85957145096539, 14.936467008546627], [16.963068773707057, 13.755570045900214], [31.049861893876514, 45.63471822727428], [30.03180126529937, 13.434775604716407], [10.25149435921462, 44.69200324957456], [20.90308990450506, 39.917067957456744], [22.703276726900764, 56.68251634195275], [58.44336258825212, 56.04059241063222], [9.167977493328092, 43.04836761834133], [47.35049245098911, 18.919678681959798], [47.02546409007079, 59.46909458876688], [50.65579855165455, 54.88241848805044], [10.040129719088789, 41.26511448244108], [41.10274538166212, 26.81675815125037], [38.767025306012734, 64.82152138445488], [63.4027025109636, 51.882052734174515]], [[0.0, 0.0], [29.54541909436444, 3.021963624585673], [18.88232728130611, 14.375875058650648], [13.344564364789107, 16.716799699245122], [16.20743473291297, 36.032482629823456], [47.15314374378573, 8.616973983635447], [29.073684088200018, 20.086784886669676], [58.993623340647865, 44.83862028075297], [39.42383690214212, 26.69220286436275], [45.16082370381134, 35.96458764047882], [64.22249098470785, 42.894923364979626], [14.868431078807248, 43.09195554389342], [59.5301628254013, 43.423224766461104], [55.06444261375417, 49.835659138051255], [47.609845643988386, 51.12671867780447], [50.25066522418027, 44.1860165328951], [46.39447756564579, 58.67959950475932], [50.855006450624266, 45.88078377543061], [55.304600037508074, 36.52058565827073], [57.520362853016906, 16.23447286994864], [12.209755598551942, 35.706302150690135], [62.89179711800906, 41.27523157900305], [13.953632111447547, 19.615973141851686], [36.22756868133827, 41.03753023810455], [53.70422000707669, 22.46529645050671], [35.26786197026558, 54.16224231931012], [10.912511949478374, 32.04824534415019], [40.64372975592636, 13.899729181496667], [67.15969533189005, 45.769933596027464], [25.72326424441739, 30.4646468964287], [20.920305776254484, 61.06970652573405], [9.664056271631031, 27.67069603284631], [46.75213518762684, 40.97837655933927], [29.743580273099404, 10.15021181359092], [63.83910273495796, 41.58315224874957], [51.60094586337551, 54.018635103465265], [23.22791796925308, 46.08580129713682], [70.63594950542563, 30.37959142158206], [53.417246425222075, 34.72073014043687], [38.2820127030631, 15.918437132038349], [55.696897385228965, 31.888154056529117], [68.32550980374602, 29.908398439707582], [21.85218408084523, 28.777764321823955], [32.09126249348532, 4.3435661669213035], [21.206087763823984, 59.265843208520224], [37.14962358787131, 43.69861552329456], [37.574463870541955, 10.180281360196288], [25.937710997351424, 38.74323848926172], [18.60623588886958, 34.420826027111374], [25.37868699989239, 56.09520655849025], [27.833194809777208, 34.20342542609553], [65.6074239310861, 27.11034683584968], [51.24961643411094, 29.44594715723783], [35.914683294962636, 54.78694980121279], [36.87573809323442, 29.955859537277906], [34.94402085490458, 49.9359913235], [60.538563119735976, 34.44096166483793], [12.857041300049636, 17.950970971034916], [23.586568503962464, 48.3347327523398], [40.71104465052146, 10.529611198779298]], [[0.0, 0.0], [69.50727037263566, 34.89628318924027], [15.759403234850074, 45.447881976811495], [57.03538117482975, 14.505173595123248], [40.23465274776585, 53.658182457268026], [41.363320812931256, 55.948145763532864], [65.42771898158661, 39.73010880915933], [59.2773179108487, 30.097050809051623], [10.976039695302005, 25.060531874087214], [14.897928167081288, 48.32159892170049], [50.20229608787929, 62.175319434495954], [44.30514385814522, 13.386495364318542], [45.775278113914545, 50.67242743817034], [55.35190969171967, 22.99872617658207], [34.5107429147583, 63.14905503033146], [39.21975301182194, 51.874291329486404], [39.08348698111965, 60.68764594172987], [15.223625359635564, 24.355007265107684], [49.3201510462786, 41.372703154253024], [19.101045899161434, 59.924165881562594], [48.30044529811244, 60.57724943045895], [49.75807188494043, 27.86614791320866], [49.3243115617152, 57.860428625622404], [38.51238780843271, 40.45415132910573], [44.4533610820245, 61.51947474822558], [18.278831654142515, 15.863548159527161], [29.92166092624392, 43.674546071705095], [70.43308343429499, 40.146422345136315], [24.311311981901493, 14.373041522483657], [18.316941763832165, 42.20397553392552], [30.188874889434434, 21.29549360385116], [59.07782451573223, 54.557357697399034], [56.52100227890872, 40.14164459125114], [9.195531900861608, 32.275645095543815], [20.198287271151866, 49.10508826748112], [59.667826025556565, 39.93621789998685], [62.36868215550408, 52.246663219743525], [31.94667828437534, 22.28161047504402], [32.48901511043653, 55.79190470908462], [53.90126731654095, 34.11222795587598], [64.9566211161632, 31.450159566441787], [52.046274816845376, 38.85892175522358], [50.876652418039555, 52.53290032942957], [17.791377696420383, 41.53283668915585], [45.60496125073052, 48.24663769986187], [64.8865252575064, 34.90983751983635], [45.02470310462688, 13.807867392403733], [56.1708750512933, 55.32216736179129], [14.6799968303134, 28.811262572711957], [29.450056854720188, 9.10535235229372], [26.64511801844235, 15.770194749488084], [23.513935127418907, 40.67256182782791], [42.700481124978744, 38.092075326552724]], [[0.0, 0.0], [67.66242995149123, 34.023680545700095], [27.464802761717426, 14.964705205387151], [57.79700012770521, 19.28838519462939], [15.46203690863515, 52.31325023243624], [45.38735737518156, 9.307686250111848], [64.06178458383923, 53.004455706805544], [38.819641849139, 2.563857087432948], [11.099680645124385, 47.71282463954835], [11.467236728223886, 25.98852677451961], [45.18589237042001, 48.9237640774018], [61.12763749799854, 26.479231118467794], [52.896432190498004, 33.83827932500849], [27.042809873071633, 28.392228252576256], [57.1722588126269, 53.143624906890594], [48.7689988312081, 51.318600711215716], [45.34602531842152, 23.47417367730007], [23.809196556713424, 32.206195867078925], [24.092169822549685, 7.080027984455546], [61.24841394738397, 55.25277446100931], [32.377563954412956, 21.659188156860942], [29.78538368994305, 40.80134317593695], [9.229447015860698, 46.22748616451348], [66.00094300813997, 26.18210382804438], [18.15833771316523, 40.785364631494694], [17.458302553289755, 49.552624635845426], [36.29552930507858, 12.287327647760554], [45.85389281759871, 52.893163423489895], [28.741779669939344, 34.700097449601316], [49.06120159846393, 13.677870939344164], [46.44477566958192, 31.65184219317044], [37.45675683877056, 29.283686569382443], [33.325775708534955, 24.386184659280843], [65.03284958632644, 36.30399059878046], [42.80946712445341, 56.1997228977164], [13.455496368972911, 55.01564864561641], [23.047780254711785, 35.60198066105744], [46.415805754020205, 16.167951242856994], [38.68238077392571, 36.344922050313244], [45.55399632199677, 26.733939958534688], [67.21224440642948, 35.516604275715295], [59.121545955576295, 32.067240451423324], [16.003109475429536, 46.2780610626459], [46.964329364386934, 32.495202505519394], [66.9162487467554, 32.11947304220899], [63.11066422202561, 51.40992775928397], [49.35966547423026, 56.33725613433639], [26.721943928465834, 42.762725037769044], [21.062007020345103, 26.46619131134064], [10.532398822367734, 40.407273904947374], [56.80805050808815, 48.76859384868435], [53.82901029711934, 61.22614402727805], [22.072361680732108, 10.924642443978758], [42.22095132664585, 10.452404059926371], [46.87242320471184, 51.830179873328184], [42.84502466723617, 5.713456690544882], [17.978289574765807, 46.33873397297094], [62.62289828711038, 35.024142830163285], [58.42241799661846, 37.45991541329314], [36.67050504788968, 11.490212518959108], [69.10740576019714, 31.973761656148135], [64.19605226234289, 46.96477570951572], [38.36754148532016, 58.08842216248241]], [[0.0, 0.0], [42.00012240732095, 12.35468843488073], [21.16584397178014, 43.706280828371106], [33.39403343872418, 56.22629575724066], [52.91079085170217, 45.45112301365709], [44.6691557180358, 49.98750550598158], [29.16021151498593, 35.44946845629551], [31.894903553541326, 45.70730313977669], [49.55775578352301, 31.63266165766382], [17.60537928159679, 16.707973424151565], [25.754404741377567, 12.103462320297378], [53.181544007067956, 29.13752635468746], [17.392888953616396, 13.807619915341094], [26.775025400253327, 60.206330817859886], [21.31226909030304, 11.268917340893339], [30.35355697871559, 53.31534102429053], [68.6476485002179, 46.57262902344164], [35.06503337526941, 21.630466976980237], [39.80169588031202, 13.23801458955036], [25.93070383593486, 29.623489120913476], [18.405515780802677, 36.1049042885143], [42.90713156627639, 3.8830015579341657], [42.2726001009346, 27.826176739987638], [24.52791489751572, 48.668543549908776], [8.577109496006186, 49.21290163093803], [44.588759117964536, 48.29570939500301], [36.127493691447235, 10.34038981391608], [62.71736775448018, 35.651976883743586], [46.91915007152908, 12.065478862766863], [31.280217596068656, 1.6377139938407208], [39.46705812113713, 3.9816301284670113], [55.55766986717257, 52.14764074328843], [20.954848416509044, 58.69103355849992], [51.466836932538406, 33.458964244487106], [67.0052279124352, 26.997223721867208], [50.4193880734081, 36.87443792056897], [58.30439003503586, 31.540525456978603], [37.86783152220707, 61.1501085362576], [60.804251046131014, 25.486107904848954], [64.08281091902347, 17.49840320704902], [54.87581356542412, 23.909609567707406], [24.354693234205165, 5.579046467112191], [37.55915169633664, 19.62980307570387], [22.421410628680547, 38.16925294729637], [27.305309145132696, 52.000852000898185], [28.89138312026609, 48.41454310586421], [62.16630646582172, 44.2267496915016], [35.595493526334, 18.02185344146855], [15.590410136919749, 50.91706633580389], [11.522726197653347, 36.96374517343446], [41.36506023083559, 23.59097468573002], [23.86671596292102, 21.1391149796226]], [[0.0, 0.0], [70.91883094875136, 28.27626971686223], [22.150760947298345, 48.36512148334447], [24.271256112865245, 22.900655983789154], [25.278775180335934, 43.55903661733401], [10.97617603234473, 31.901091499901334], [44.14281566347327, 56.088369950280175], [30.582956365131043, 63.997937752837885], [55.0538603738334, 53.98544271608038], [20.123230355501903, 24.38456689123231], [48.99055895501632, 45.952586102687086], [68.2894876568586, 24.027379635751622], [15.727994655126905, 58.011119440684915], [37.20714512995514, 17.033148954263027], [26.380267084206025, 41.31024685290349], [36.6965165115022, 13.065347264351596], [7.10522915545425, 31.41433110688851], [13.813575340370312, 46.41904944612427], [6.844808391123122, 41.52549314887756], [53.01899557538872, 29.933338611999417], [24.44630428460582, 30.088308517569214], [20.20705745298109, 16.510499303921613], [55.20840382863183, 31.418586354069483], [66.50104159672061, 49.565735693947886], [44.76055502850853, 27.615852072776246], [63.17174057989516, 33.992195913961545], [27.64210615593787, 48.2005755296005], [31.980314399684826, 34.170247590764056], [9.538741078271697, 51.550864102213936], [34.46607108950278, 57.28965857409018], [55.2285194514249, 45.74598230071385], [56.40565719850956, 17.243139281231045], [40.151929356518544, 8.832041799129694], [59.27791509642551, 16.672798858178787], [12.962012572699761, 26.142950859426108], [47.29075849558418, 50.6878524821918], [12.414134320542257, 21.140289016127095], [54.62894609454582, 32.112734652657856], [67.26266552791178, 41.16102422028585], [72.11054282886191, 40.377742122888215], [52.28360015499036, 29.32946239520486], [14.470837449835013, 45.67250837866858], [35.282632229089366, 42.783356147013926], [42.2884660609529, 61.197800078250495], [58.354886021149966, 23.948983830043513], [33.72759515853505, 19.14393961102612], [63.68667583345637, 53.51373474294259], [16.289331046273755, 21.179523468311515], [33.64537467029303, 16.386290016226617], [37.11236229514286, 51.43466406464192], [15.422448284074964, 51.83604801637767], [45.2121798316357, 62.610945009590644], [46.88536289353234, 24.221184613349337], [61.84791263669954, 48.67248775079735], [64.02498324130529, 32.41485727265845], [21.16054425964328, 33.82608852039676], [45.35553081429218, 9.776223615260104], [17.39657666083991, 55.31453385219198], [44.248203725136946, 46.88788374441907], [22.727301803743465, 63.76715308757764], [42.384248539345926, 55.074165525592356], [36.25602246991627, 17.35535200861159], [17.830029207671913, 29.27351046021485]], [[0.0, 0.0], [58.171807775829784, 27.992052495118454], [11.348840935235344, 34.40236154852644], [43.977349274733896, 24.93724877654294], [59.00682966116528, 23.24309276057438], [38.60839988941765, 19.87810225005625], [52.408961397725456, 44.053678497850996], [41.41454772099837, 19.9000776901745], [61.481418412727066, 54.81873055689488], [16.93765752069667, 17.493788573259174], [55.12193132910276, 12.177871504696963], [43.83071537523026, 5.1131345084574855], [30.485718703891028, 49.07131389993581], [57.099591841566344, 46.07831046517001], [49.51847911506684, 19.79379045453948], [25.607120833865988, 47.60640617340994], [43.69592555343184, 12.455536191873083], [42.24729578503086, 37.32537129968978], [45.917880569124854, 61.13905300330167], [21.395527864275447, 8.272033583039807], [61.544322858309336, 53.88449540256025], [40.67379582060779, 62.00057213468788], [16.638709642172692, 50.72943068154192], [25.925335967313618, 36.08281058894715], [28.111242399788324, 3.291836330058287], [35.041980734482294, 23.168369445878362], [52.76076988675991, 50.44801518991628], [38.767758007722875, 27.872196034058252], [19.05306721276901, 18.763574275152035], [24.139272143774665, 10.404695170785683], [16.147990986404128, 25.009466161255073], [32.49040989946292, 39.236157876658595], [13.12192010694071, 32.71525943506631], [33.31942206950651, 21.580539125292646], [22.821461081338597, 6.599926104459648], [23.7768716473475, 35.49388286332292], [17.1960796397714, 27.687253366198657], [59.54192818057334, 35.3804349456009], [41.74290623360904, 38.20191792696712], [19.08842396108245, 23.016940555198776], [9.909758467949146, 33.58955937546365], [17.783473300827033, 26.962641361252544], [15.390696102855353, 28.457466347048317]], [[0.0, 0.0], [33.664731781981594, 49.99196743941153], [68.28085037717035, 32.29153649192317], [20.85286642154032, 18.49634588617343], [37.40382740139828, 23.798578027220103], [57.93396476168957, 48.279997736125246], [35.72756231254947, 40.31189955490595], [48.65123002164474, 58.002955185838594], [63.43130791086179, 35.923331592708415], [61.34672509618476, 44.81849325777034], [33.50011191615893, 2.5054938274540555], [55.93462262812307, 30.731545907546632], [34.37078647358528, 65.36906707323931], [68.06193852129151, 30.738519475365692], [40.34094133848826, 46.6916521463958], [17.90129996189602, 44.65516361993457], [15.605695087765389, 22.964090323957734], [47.40032874135126, 26.912974503614617], [62.01983107070478, 23.437279366107234], [37.57683122733645, 33.71179919420164], [30.45470653652421, 58.3362165986804], [13.278829061139666, 47.541544626674344], [46.5300115178668, 18.797246720117275], [27.062036193799106, 26.041342684537366], [33.434109151508785, 12.430535695955939], [33.18088690646223, 43.49194961404404], [54.70105388317888, 55.550405198170125], [12.16422400310132, 56.46397659347209], [60.37015296364331, 20.365104688093776], [13.173035067147106, 16.877120395723946], [8.930316001712212, 38.42623884567928], [50.230337485790265, 47.87561269899863], [44.153490067909615, 35.232554507435275], [60.61329943450192, 37.62503099888383], [30.40072612355282, 10.275408909526627], [54.557009227935964, 41.233221347432064], [48.29452390673674, 7.689024975559714], [16.69351616688755, 37.54884455508041], [58.93721239013503, 55.10347140920744], [33.47298094950413, 65.411511035895], [16.188801162554995, 27.40807175487205], [16.44845994985357, 51.61213634950068], [50.57491215515558, 52.16311482614619], [59.04925408096437, 44.24286363302569], [33.982178420675346, 43.742736040110216], [47.33709109066892, 48.91058416126949], [40.284311102757044, 33.49731268344052], [46.60898720991783, 4.724367069050172]], [[0.0, 0.0], [5.5048082533128655, 33.700616554132], [30.354162253559352, 54.495324141234], [34.939293234599425, 40.37377181274886], [60.089238082352736, 37.05986618839609], [28.321458237739087, 45.1223768046093], [70.3100051964158, 48.435178364470154], [62.64320591985333, 22.851567334648262], [51.351392668136135, 49.78793242615484], [25.739049039394946, 22.319573543865715], [27.036277455591012, 37.995407978858694], [12.89412027163561, 57.1432549867789], [48.5440376432474, 62.45018922092604], [34.2413533978461, 46.72126127043674], [20.73755930425532, 20.8663172900941], [23.82873194941531, 19.075094592071196], [68.13644320511517, 42.733668590781235], [8.312049650459832, 48.29188853398673], [60.663136063466396, 17.0102014293273], [11.731178301831639, 33.422370129540624], [61.68067172887879, 20.439203161615787], [33.605379079761875, 31.416454441091624], [52.94477946912151, 27.155730005832986], [29.8061990792362, 29.54655225439723], [47.75647368120998, 43.627610487742814], [53.701173037364235, 43.1029162338369], [26.404652985076865, 51.306815247550446], [38.83183626624191, 18.835484668327787], [31.130569604572152, 40.19814986090749], [23.93406759097266, 39.16571659700215], [45.3116732801319, 17.790749881979643], [47.064714725341815, 35.757528094190555], [26.12687536050338, 11.079798699530992], [56.00901676862242, 24.04780136120894], [6.166164237056157, 34.12816769950017], [7.6260106742947755, 32.35950785820673], [21.05393339200546, 23.747682856277635], [45.207237948405016, 52.614963259264854], [50.68277687107411, 46.82104861478871], [6.7725396102406945, 39.951467502101586], [33.44279565699734, 8.45387250399987], [36.88353752561996, 37.7083286412708], [64.2964384645871, 37.31179613682136]], [[0.0, 0.0], [48.6761669195916, 5.7728213278169145], [47.30054952267425, 19.42813315294157], [43.86297642092769, 18.191037877697312], [29.1348742036292, 26.560314781845193], [7.33375732300054, 45.63218451009571], [31.842128869514852, 55.67190822823412], [54.08326616436326, 10.569837730629093], [41.76269389893619, 29.48000565475324], [23.181194853948618, 8.784629023002353], [32.8623011717501, 2.9137259432844114], [31.611216022224294, 16.238343217593115], [41.46675851737472, 7.532227429810535], [37.60645622086462, 38.43487938005074], [39.8196702196896, 59.15154018771123], [29.325685482606684, 55.4896333029713], [59.52455962618643, 39.769607518011064], [41.768964218541036, 58.82524028743445], [40.69779899666582, 65.87138960570938], [45.44985110272965, 39.37250448713432], [27.113084973464566, 15.440165100288825], [39.09125756918228, 31.873466340307818], [58.982632723857705, 29.983681738855637], [54.3751518448852, 37.74262104350656], [57.66997581715435, 50.799177512697746], [58.05730759501231, 22.988376122508146], [42.12491221291855, 39.315155405246784], [16.432297117303214, 31.953122275719362], [38.14824416914309, 65.02750928233604], [51.123368294949884, 24.68180290031918], [38.607387556497414, 51.29916535471827], [24.2259139241953, 28.94955578614591], [24.474130179912144, 35.717809178346734], [72.38382204445277, 35.67427240612109], [37.44220667846649, 46.918000045740385], [48.731875992275874, 11.298581542130565], [63.01070755610035, 36.757227359591056], [21.673213941077297, 35.550135081700574], [48.08908041975678, 13.76167400352459], [34.81243374404438, 44.61691024334478], [9.87251899090736, 25.912114180487023], [32.08776953639335, 7.274385456781065], [40.103209732002334, 38.51968283233252], [13.470383369934513, 26.660048091125926], [35.70686656908071, 51.9818564207288], [34.13282099312642, 27.85088602356451], [22.59476674936177, 33.395790615477736], [23.28325526919005, 42.67136761424839], [48.85984559291031, 45.07769110073832], [52.17045129173984, 44.991734502676124], [14.617587437992643, 46.71786306046277], [50.9962321835338, 59.9432885259801], [46.12041877770134, 63.163950028705315], [38.55290703015729, 29.43708887156475], [12.889420478865988, 44.07354488399982], [21.168798074402513, 15.646365596658434], [67.85216108511894, 51.014701326647845], [61.51074862834831, 15.460171512945962], [39.48742518624329, 20.236336163711435], [35.10693652170546, 20.02708084202289], [40.25252609272587, 60.21674487833237], [34.23016829865707, 8.566314920264148], [25.989927279990745, 49.211382466563386], [47.34236203679934, 33.57517297429966], [61.16174596718749, 46.71833768319674], [28.050655165652813, 15.778759050219879], [26.551530714531705, 24.35094026964554]], [[0.0, 0.0], [37.68383164820165, 57.531579584712624], [31.934153230026524, 35.20197460150805], [47.762529711796866, 10.323766708498846], [18.518014691394143, 41.58588348913686], [35.82470509816017, 42.03767577049746], [27.697533905391555, 64.49993113553292], [53.01419812556511, 22.1875235089211], [33.12330680792834, 20.457649383697863], [62.756847749159455, 18.339633174224726], [40.55805842278989, 12.685974941801238], [38.22504487682114, 50.39262313795614], [26.129520502331975, 64.64272674280447], [34.95872605325463, 18.53371722534542], [20.008419297653095, 46.10507202805846], [45.171444631678916, 7.832508361032677], [71.53617637918865, 31.83810292609771], [57.99456178484902, 25.173006861705012], [51.35697906546553, 27.123274296747958], [32.18254359023299, 61.34885263526139], [50.66953223130772, 21.262114251297728], [16.040625210176007, 32.99727372257876], [47.559528487165366, 54.180342001381916], [55.599909431232724, 11.231059313786062], [27.85610153530331, 35.949427668404844], [28.0913630798374, 7.279456799447534], [9.714531237025946, 27.840457088707186], [19.707102178653503, 55.40775163234354], [36.815565690956234, 15.36843685111315], [31.111532033558163, 7.577517011528403], [50.619398973616555, 53.75340844605109], [45.538634137631476, 54.726929883149694], [23.88913959542018, 40.006597042183856], [28.824432070927845, 25.85809701828447], [15.189700379631896, 37.07185856995038], [36.37589613366125, 23.737473476516527], [20.424991337604357, 36.1196627398999], [43.26220373496578, 14.224823869792274], [32.44982469026264, 46.55186123719175], [57.261405676183834, 11.973638699498164], [32.785147180676894, 33.936825663231495], [31.860458978043045, 23.695191552562743], [64.49120989719567, 28.40278546288995], [19.040729843548917, 32.27351885694759], [41.637796904902245, 65.86454258673596], [50.36947923547675, 6.827948610288783], [51.96458182063211, 51.575646178629064], [26.382711014227272, 25.844534217138357], [29.246508683003743, 50.191046513260176], [55.271966677197334, 21.975774392730308], [60.615084188555855, 54.1587934697063], [70.02253574393625, 33.94790924722642], [39.95945206662596, 30.03712729027755], [16.138102339001517, 46.055305200938626], [49.96570362086622, 15.905469827603262], [37.36635981383847, 63.53651490794296], [33.537283838645784, 55.16486070713908], [17.338818416116524, 26.214336742347296], [17.886261807984795, 54.37093284344261], [64.244302049681, 44.700397378429926]], [[0.0, 0.0], [12.063418891442128, 55.250094009879284], [68.96964421224959, 38.68946965020172], [13.309504741129354, 23.91015312036841], [41.976492883833686, 2.1137413963511498], [30.90166179164785, 3.2592698843745005], [68.50986860508239, 26.68590011922187], [32.295225359607045, 40.14658857276195], [12.608202710298743, 37.19663931498875], [67.17854135212987, 34.14752485723553], [28.833028094790027, 12.444851462067856], [58.99808089004777, 34.96936259714623], [11.875203093368125, 49.11856532769715], [57.13181446594756, 19.89092831958126], [65.33889250116941, 25.443671701894342], [40.38356006682603, 21.205427427318984], [31.039178889297023, 9.595125307186779], [65.77783061267989, 18.72420578178564], [52.96576374376835, 62.93577509390544], [24.786681461329156, 50.70228108962743], [14.775203677267834, 58.54704918682054], [48.26088709781503, 52.89654951771706], [70.11647914181114, 27.377611044339375], [69.88103517741521, 36.21480326046632], [51.43727775220254, 51.216165859718856], [30.084477960961017, 65.33755381606056], [61.809639760272056, 50.00695475179063], [28.196139973456685, 61.68467818940468], [45.537673381995084, 50.506183835966766], [43.62880134667834, 65.63414139898751], [42.69837162742867, 42.36431126173756], [70.78682093122177, 41.24072486826087], [61.90391091979955, 27.12652854271997], [20.414464332463677, 48.38470927594926], [55.91153736066021, 30.05158082145012], [6.998491997806272, 41.17517977389707], [33.907622487888254, 36.20780599582696], [46.961795885484506, 50.06425581163247], [42.205229522852726, 28.71521534296758], [34.945426748234375, 67.59880703350392], [27.715742825710407, 25.498300612304508], [18.59526718403089, 19.268313135987814], [53.43861829339017, 53.06114848398629], [47.12855843002062, 39.60685258072097], [62.85074391158896, 16.595263505635668], [24.598213868642095, 40.731152918985245], [30.94135716083976, 66.0479152769328], [66.02424113759513, 27.00510642830399], [25.735028011660102, 34.70157383570271], [57.387210163008085, 31.750733974862136], [52.27126369689723, 40.83039784259498], [38.825855815410335, 57.86952058008961]], [[0.0, 0.0], [59.7046907447693, 24.940501790542243], [56.52586127520387, 39.738894857810465], [31.552238222239165, 22.65273032144092], [36.99358264919009, 33.27081636619636], [46.75737556623129, 64.45135646117699], [22.415012204071974, 53.48714963381734], [62.39628830652039, 41.58215238352093], [46.45231788802542, 45.45856873157552], [36.28909570231167, 63.957578964767734], [64.38291408032914, 23.955693293835594], [46.142986400177, 21.165430988810318], [71.59847064811886, 30.403967450628304], [35.9407456221629, 54.61093419845972], [9.432909858568959, 49.6445074899929], [28.817189120624516, 66.29618757300888], [48.340799881378224, 49.35836454835565], [29.081679870119462, 24.16226312491508], [23.378675995113646, 62.200454737890645], [71.7223642666213, 39.36524986513554], [35.30771590091671, 35.88335635553895], [24.929888312006153, 52.40079831716337], [57.28546325355618, 41.43877762773263], [26.07502552623516, 45.519624924806045], [49.82902166939889, 9.603537892942787], [37.39189069945397, 60.58626881816124], [11.936694167238747, 40.823477959492685], [18.165065473902505, 31.446403479600445], [33.16541729722686, 67.5561311118867], [55.842670138574455, 49.582678179209054], [24.00517951032194, 47.11764597628365], [21.992810704073555, 16.52676828295353], [39.39076651411285, 2.237414130650301], [58.70538204186709, 47.65315090855145], [18.91978396536828, 47.85360908474023], [65.13609047207626, 31.31286901845411], [58.98543542811746, 51.12673749572844], [41.096962653499375, 48.2080361489521], [51.85059253508834, 22.285421740243706], [61.842252153578976, 35.108791561141246], [60.05754825062058, 43.02765137397288], [35.808441911258306, 58.602432227929384], [16.00447158077317, 43.67975297946342], [9.57276890624457, 22.8598613532368], [28.378404151903897, 30.655572313131], [24.29611701508625, 18.564970958486498], [33.57446970211113, 6.519691580785264], [64.19785299743945, 23.20588600157075], [32.458776325929925, 9.386308284848377], [37.43531988356582, 14.667107173223128], [34.465079980682695, 39.74501322549244], [47.290797190453944, 37.96987764291088], [71.67861790508849, 41.71828549613392], [13.753064114499836, 52.999988005307095], [51.5592894992149, 34.564801389053464], [70.91609618925028, 42.067096155617044], [36.79991885441169, 47.72873548012308], [64.98619961821097, 27.494284173522907], [38.98984952292528, 65.61354164686036], [44.26190804089759, 61.623869945296455], [28.994679770177434, 7.108995949758403], [39.32071924895222, 67.14511663063527], [63.519382080225654, 23.708403056725263], [27.326235028829338, 61.46157193789515], [40.688994163934375, 63.3601817552851], [41.54826132012574, 9.193003112569373], [46.579998142438136, 47.34132751942096], [19.468845061528565, 53.383005980231125], [15.447883493653952, 59.56741316671666], [40.05937934573506, 9.645942172663265], [40.798776535765256, 18.976865412720958], [14.71774963153987, 56.04687292295864], [49.474694796741105, 17.87660446213886], [35.049324898001636, 56.5778559163185], [39.84595309666531, 14.565328914692072], [18.619994767189326, 14.68782292488828], [54.051730044863774, 50.60041634763242]], [[0.0, 0.0], [43.01381326813856, 41.510468739034195], [54.27895794414983, 24.660582636595084], [53.45323050597248, 19.09438438514361], [53.375360347891764, 47.282885778774656], [13.765035167831543, 50.69957625958204], [35.07142531352236, 47.30402861781594], [46.132575457445554, 62.92426539203859], [61.45676281980652, 57.01348685868092], [44.253782888623654, 10.841004551956066], [13.463271302853592, 16.5749158546787], [51.26413689523746, 7.47333489375053], [32.46945602250039, 66.41821887715498], [65.890545766738, 34.27180861694579], [26.213610843176074, 58.204125576434976], [59.792790230606634, 17.68987417515734], [39.72458952774171, 60.72664671558767], [57.93312581487996, 47.78507558392067], [20.947825291355095, 26.682529393024467], [38.43283748832052, 43.54031441041462], [14.935585902871843, 57.16433556659549], [26.488928969288512, 53.35603573176088], [56.71503252074395, 51.75927498854502], [28.41069267878148, 52.00458477968204], [62.68480123988584, 33.79523883649682], [23.36712180467911, 56.08400101456611], [24.472577984333014, 13.912027693787692], [7.9018566785139885, 26.545449113940037], [41.671912804990036, 18.793112471350913], [49.304414514889004, 35.01807523133528], [16.474158356067882, 48.059110824538514], [73.55338418240227, 34.65795831858963], [45.975717303525435, 16.753013721925754], [64.82992727502581, 34.45298940713042], [35.232332354682164, 32.48428940370418], [31.439098572625237, 36.96121697954553], [46.04568169653648, 52.32754716316242], [34.15809290617136, 59.08776794895661], [27.860667222140044, 32.07399884582495], [29.602749487186646, 2.17527804087827], [32.17339050467537, 28.711951527222254], [23.858490011992384, 12.617344236427424], [35.10589379192697, 33.974734133494046], [21.706995439201844, 20.58841087390314], [12.139942808276365, 54.073796680432025], [7.7565814106122986, 28.955249900835632], [29.615916419663893, 61.2306453488607], [26.14610002588838, 64.06121541820364], [6.862445144909684, 46.560229381958465], [71.11859131266226, 30.319118515723467], [61.97442551429369, 48.21873961516124]], [[0.0, 0.0], [17.61486963629429, 18.673934569750752], [55.2019164239034, 17.268852669062916], [36.4467901002171, 43.78514148475323], [31.96332854403246, 36.12711483010631], [58.470340530860575, 37.76563832462408], [50.10893227963321, 47.36813771917382], [20.79749045034027, 22.59091979275729], [25.893995041396803, 35.367509430063926], [22.376958000401682, 18.633060838777162], [48.21134669703343, 17.11190131701506], [55.484969076833615, 35.76884924454174], [32.722838836532425, 27.840437384427663], [20.221627702607282, 56.00229005957168], [34.54936580955188, 32.31396216903307], [26.107162201780994, 12.014080724124373], [39.86145121795165, 64.23554063532059], [55.73973046477477, 19.032932851497755], [40.657103743385626, 40.99431216794539], [25.866421589855555, 63.25543724591639], [31.339306373558994, 47.784352678835695], [5.311130179660578, 33.23030980249651], [31.35822736756895, 59.9814666793741], [29.599208273016018, 25.621790710924348], [51.105028115393665, 40.17117314193345], [45.21338591248063, 33.69309794068981], [56.11814848178062, 56.37568083303227], [71.88943536827483, 29.560655016921782], [37.525790897424834, 17.79876496307464], [68.94286485832197, 27.342650931590423], [42.013310022603946, 50.808286270377984], [36.57700058302304, 45.27914017701232], [21.32848068597788, 53.936734381651036], [53.72420160475524, 46.313742065469405], [35.868545331230095, 27.405979054718518], [7.095347142033196, 33.24386356429233], [41.4885706714035, 62.10004916903898], [51.08005329631757, 30.689698610373842], [43.90890475470557, 63.050816477602574], [8.707394980588612, 38.74189537224918], [31.758304696630812, 44.992111706112674], [70.57053488670333, 42.554236542517025], [15.210614946051118, 45.5721093365902], [53.67362672323222, 51.48755232733371], [38.17555464012615, 7.26287259673953], [12.319568895108276, 34.241335308746436], [39.094712800128676, 17.027080832691283], [20.473492344488193, 50.67031715064611], [19.07109420029803, 24.788406743627263], [41.95981036427822, 62.79907722241469], [47.417664016145885, 23.25040913575112], [30.096513258753653, 22.979324336212], [28.45780443130535, 40.64560669178166], [66.09967535083149, 49.943084073076555], [25.42935947085636, 9.651034521135607], [33.04322783478891, 28.8222236154586], [52.010832693667155, 52.88320315245323], [50.139044343739556, 50.524748747327024], [35.43924141618536, 23.769076285243024], [43.829087381904955, 48.23938148635974], [46.761195113699316, 19.573893773535637], [46.57734089386933, 26.87106301516742], [24.335273155136694, 36.89328806156276], [20.81417621797014, 54.57517975188356], [36.77172691079348, 38.75978721522548], [49.950208592840816, 8.55565511661128]], [[0.0, 0.0], [35.600494496213045, 3.0835271552861094], [35.545432156006704, 5.108304022228543], [29.29604033800226, 10.0152445626306], [66.50418312442861, 42.82852261513753], [9.730523850683847, 29.93215899990849], [22.65397134371323, 24.29331277149898], [44.68722845061478, 18.399556920572504], [54.33582520226855, 54.38679972676415], [21.14063919520621, 27.15625300616563], [66.11183026720587, 32.54386096004154], [45.702028477687996, 43.9461334278866], [22.094259266268043, 6.406567114067515], [58.75175467898815, 35.77148513320222], [46.394897154770575, 15.75334619548373], [63.50019400095228, 36.843516347996456], [5.611801301240554, 43.860175695980494], [36.58697475092771, 51.320712958448134], [62.018938519365975, 36.79319457494775], [31.177176400098862, 18.01828189998769], [41.007922118576474, 0.7709124299274049], [56.32335817551441, 41.15133683322181], [14.354928926872036, 40.899041932065686], [20.299833307749456, 20.67345245546219], [8.05716703429218, 29.678208885494094], [20.634133212404286, 38.858203216066684], [51.47957156286242, 5.997781547174651], [46.60367370442452, 7.4785067499477735], [41.38924570812363, 13.353635861732474], [24.757945823167315, 26.209859564428896], [19.795856290396387, 10.679152305178068], [7.905559944357853, 33.15474628257569], [8.054002979014205, 48.135707610969725], [17.743917353359063, 57.599144904969], [67.07052624831029, 53.003602714228], [23.944430088276995, 19.817553447158268], [43.62912191889772, 25.424437296418986], [27.593186264005485, 15.653298821243224], [37.99098647666901, 26.77136864781218], [23.072129646689064, 17.026816521846143], [28.056094328754174, 26.81066671654786], [20.994026035918736, 29.691315656761425], [44.45489903236146, 34.21982746833117], [53.91052751747653, 37.08996346795415], [54.457202024936166, 16.280115252046933], [41.25180354668792, 32.74154663664064], [68.12466701354575, 39.203614466333995], [57.90725055565495, 48.890811275038516], [11.503254358761032, 23.84625077323292], [9.859042051244561, 26.271039304658554], [30.51049949501428, 26.39536811871652], [64.63624302663753, 17.165430182860845], [34.17926805207121, 9.393098038777252], [16.819013568405108, 61.61073194659141]], [[0.0, 0.0], [5.225242510413453, 39.50098640603529], [4.618294157962059, 36.07909175027782], [45.719643439428765, 59.12744089364552], [41.48953422387388, 15.204694656252235], [12.117539158267226, 53.54367387256739], [38.538131768022126, 65.80637189737071], [53.38952381767265, 10.560456911710784], [55.24759428272798, 60.22704742341737], [52.89986233137917, 52.62738290772393], [9.441163183613728, 32.66828477872132], [70.94398048949947, 25.70660224879125], [36.66421428565705, 36.036607010275475], [10.627061901095297, 41.71198609247153], [17.503872223647573, 20.851048336863272], [42.790053289644966, 19.165521281677854], [22.673540958350333, 51.04138047643793], [46.227911406431026, 17.99733570381336], [32.2813369717346, 55.819612186830454], [49.03396821982451, 21.28023389265582], [9.825044369155766, 36.1403651791603], [71.33943670940131, 44.97235388149292], [34.90444092546106, 31.13218638715761], [61.15394916867639, 56.75855775211849], [22.145762608738952, 64.4191869245419], [27.20716710159113, 26.764980579803495], [40.83857728788301, 36.04698134361542], [15.039785987195975, 55.064228016831564], [50.539166148447435, 28.971237931531885], [6.82790936906389, 36.14346997672736], [64.140719771039, 40.579783671577], [13.837271275324593, 44.57864010263847], [53.20061935728683, 55.809092656635634], [16.633397796199375, 49.76004069046894], [55.1114498435785, 60.981382515839066], [15.744981563982574, 49.92986863991232], [18.868076142975607, 32.76955631022275], [48.34729252496821, 58.49438746046362], [39.96014704364398, 42.45816768879739], [26.679687969421412, 38.94973375771805], [32.85602238295356, 47.98650303783342], [22.46044162335685, 54.86344350037033], [40.573091314135034, 62.58360828029066], [42.11430664517888, 59.1290748960178], [9.522637461099926, 30.792767047204194], [46.880894403477065, 8.348412959619427], [34.90317342421157, 34.8612929159573], [56.71983312768628, 40.469992120035215], [64.17432134492516, 25.319673654108538], [37.56039728902092, 68.1685897974443], [44.44518116623081, 66.14682373617194], [13.684610361038512, 17.137538531666173], [19.441754357324264, 18.450121797079035], [8.95220327207672, 28.356881011256302], [42.409453781078035, 5.204353879992447], [22.330219892685967, 37.85413083798589], [70.50613932398298, 35.4711560483649], [30.603270620408207, 48.97240992799631], [62.58084923097489, 51.791531222635896], [50.11255833158208, 61.161308492039346], [37.840618095823565, 24.0583859048526], [48.870609968961936, 29.28907629303117], [40.336667277837364, 26.795597750937873]], [[0.0, 0.0], [57.94547739576045, 23.644184046014622], [39.806504055044066, 67.3375194467347], [22.26942853206926, 59.831468009393795], [44.46089238569018, 23.363725128452803], [51.450409560289586, 16.58720455693177], [16.28711436496621, 46.55256184058896], [34.319389719576726, 33.265894512888615], [71.417433882846, 32.5878469484892], [47.78067321756558, 12.548670639320685], [21.66180282954585, 27.817826340816588], [6.038021296369331, 42.27783706406803], [56.02067476036495, 55.579812214232405], [47.085538148672526, 54.64950750457631], [10.651827382539574, 30.45035749866303], [60.957009312342194, 38.248872207549844], [8.909141814381782, 36.33312016461421], [35.74511026698174, 29.716004011638763], [11.19526558086851, 34.21775855015406], [44.925334118856, 48.04015962605315], [73.47982797886571, 33.548331207177235], [18.282119013723467, 16.671667139489507], [7.274903249714702, 37.00037834147472], [59.78872504562545, 43.377300218266576], [41.92164342357074, 9.663263597316242], [33.56301034446629, 16.178716748393352], [28.047628679642887, 0.8805577653962527], [31.508055982713255, 30.85534990201867], [8.07702386798979, 43.550786611048736], [22.89402140267972, 48.51764277952072], [19.840521498237734, 47.19750088950365], [12.12403501006845, 22.894595136318653], [69.08085235187222, 22.65384719906434], [45.03576987723375, 64.90455636778327], [35.32225999027998, 45.561879491355505], [48.268000450716656, 32.793904886088555], [24.840610671834707, 16.145336942828212], [16.254973951321986, 38.612234331733724], [16.33735029815447, 28.503415898674525], [52.840696422757276, 16.94276246081141], [12.055227412870627, 30.157267801382464], [45.273861953084875, 17.595335516420267], [7.028004646300184, 45.89354439440464], [51.223943414667424, 23.676621592858048], [23.061158496399518, 13.63507844173269], [16.10326046619775, 40.34285095843472], [40.67593405245379, 39.39463078800236], [71.44849223739789, 44.041175139748], [67.44674633993169, 35.6929088472757], [18.17279786045729, 42.66231974651137], [68.84967419549058, 39.07974698668077], [22.79044080272141, 47.48162378360778], [51.805642309432926, 62.693320911219345], [25.5390822394155, 3.8622548748659042], [10.31835875652994, 19.03692472827424], [38.27022136089625, 42.74236831746754], [30.31013306952685, 10.418581060399319], [65.5481122648166, 50.16858836407421], [17.864619113509814, 45.796564622815396], [13.616055871946637, 22.476893237454686], [5.572359015955312, 33.839141345093516], [15.94059251721629, 61.06815342568253], [67.81959553202033, 32.99152324261251], [43.46819391074041, 14.434578584705655], [25.329395314368416, 16.894447479390006], [48.354460176060854, 30.205434686933703], [49.249853736769005, 8.609209382359287], [49.83640243909378, 33.32438991357689], [40.3730236868686, 17.71361393105137], [45.079171238212375, 43.15860837022601], [33.275560908204774, 33.49410066458544], [21.077560880697035, 12.929278623489479]], [[0.0, 0.0], [29.99912526151479, 13.471525468980152], [52.75018851638782, 58.7140731381337], [49.26719711769363, 61.146044981076244], [42.83928665013905, 52.79591889715933], [40.62659047536537, 19.581004960619165], [47.34081151274238, 63.3770182790479], [30.95924162566246, 61.35357092246784], [40.39481217896682, 46.64396922163529], [24.32639223672543, 8.623298480717436], [18.844759586650568, 21.57456057558322], [25.403340904238227, 53.82690567892647], [48.09100971586748, 50.50815475599367], [40.09986610491832, 31.644278939228087], [43.324485146618095, 50.700704330887284], [17.8393615532635, 11.499268528244462], [8.999242086832249, 43.078730040933294], [33.557315193985154, 50.20020095669998], [24.86230929887836, 19.516286495089243], [47.02117345116165, 52.20439659115474], [58.425757004718214, 17.720706625359423], [34.564523328327915, 18.769951449086378], [17.380800709893126, 53.14242579841606], [44.13462265757597, 40.604891890729085], [37.44748663872623, 42.6554459563018], [13.49350421225221, 41.328905225915655], [50.82369782668731, 35.74263340797803], [12.853465404555791, 17.674296407145828], [46.7138757500405, 48.69600051461615], [41.60334476084298, 40.80800665808942], [22.787159146760228, 61.43482754975294], [11.807524808867678, 38.36837237967274], [42.07303005994121, 25.430396894072626], [26.41268128628114, 3.112755901838527], [24.38983198920357, 44.8854520720714], [46.037441429965035, 35.08122654447704], [44.473283617118234, 32.56785619431641], [45.27690401612273, 22.816691635803522], [65.33959970036062, 38.62752825290562], [62.17319431929567, 12.624020673101171], [19.283539521562023, 20.75967147244575], [13.18396197622299, 56.763037961443686], [38.07461949385291, 57.70145627574497], [42.13391206035905, 7.181149143473974], [70.39305337968051, 50.64416711094566], [48.56180941382826, 55.90055570436318], [58.23682995698632, 59.53216980679557], [66.4303727508704, 18.862169713724967], [22.35176767718403, 42.11596693092511], [60.989518329322955, 45.22307334739403], [40.20337115554912, 45.89880965877912], [31.04375199012672, 13.508463165217137], [36.01982542540845, 52.15931789368748], [26.68149984029446, 9.639856883445873], [43.20563098658406, 7.511625367780918], [55.04982089096504, 46.40086491284425], [61.201833761181625, 47.177149563206605], [66.89298763198784, 49.19321405553792], [57.23897804983718, 25.447268635348177], [44.600037619140444, 58.09778261887989], [36.14860268710662, 46.385908635431896], [50.32541890762715, 64.62294322117442], [33.55510309168271, 61.947377223887756], [54.211105938023394, 42.41894164455616], [32.20630321451153, 45.95536830336245], [37.68626659734032, 54.715839090113086], [14.81428855727203, 13.653077220276199], [44.31689948842976, 65.51566754846998], [17.815367939767366, 29.613677816357498], [38.001384733488685, 20.162486311307358], [42.66408075770943, 35.409763193002796], [25.605608855745405, 59.80674852873613]], [[0.0, 0.0], [38.307688894832964, 28.401675235240322], [28.545985614745444, 30.993940490501064], [38.635887632166295, 39.839844593282606], [74.32148593790171, 32.80246598972993], [10.2278735065405, 27.672261465868257], [21.496639997388066, 7.481168265311849], [19.98997576650253, 42.555674096914366], [55.006248898910926, 56.954296597704854], [30.961274800493126, 31.592700163854257], [36.00705275991861, 19.198202416828117], [52.36285229980575, 60.12356928782429], [39.456418026698486, 7.986872095514003], [33.3305938066721, 27.914255604490386], [68.39905192786061, 52.33587247562905], [58.19124184104303, 38.4747743306349], [41.431266511192746, 46.67614370583137], [56.83066337150025, 27.024801949739928], [47.188820894149124, 12.143055143853285], [27.51812492350189, 65.0866021591563], [51.757298044052895, 25.150091578504874], [44.26899248990806, 42.5234314446444], [26.79369849947491, 23.195898488234004], [70.28249313020933, 28.29073624023485], [26.28222927324396, 32.721437385346], [19.22411700290765, 51.80715200597785], [28.89156990233578, 42.43010262239026], [48.595080934326376, 57.60120441733073], [30.825930000068904, 65.52330329841132], [5.8807274350640855, 35.10268911681729], [60.771277121615114, 35.939494402702564], [48.57610158753795, 48.12864668222872], [32.30749628711356, 35.538261349970156], [27.997682127911812, 50.84935816694744], [64.53269972533025, 24.222886678015836], [27.5827957360521, 66.50243532122091], [5.376317337460321, 26.383069107316526], [22.925050111027677, 8.274126574948063], [21.295230908279738, 59.67818238233147], [28.827246476754212, 27.72762336357629], [41.40575413581485, 61.06668668880789], [36.57061609602228, 31.733616607307454], [41.09870669147026, 51.026941892815955], [22.31430281078483, 51.707170782446504], [22.385635693800545, 37.10903706121419], [29.278658172889457, 34.7240329052796], [41.05768278293597, 55.67460131196442], [39.80606203187681, 32.64628061743115], [10.407583512506664, 29.363514068613867], [18.111793221580257, 49.38225628657982], [55.17985113164968, 57.89121395866366], [45.19697772133687, 13.615462443421546], [32.77528867297356, 10.64594472218235], [49.42302149856971, 64.46784179317105], [27.76568960895625, 22.19016683081736], [14.369434679472821, 34.97293729101809], [39.61283853916138, 20.69309048837839], [61.96714718507678, 33.32088223999826], [48.48882070814648, 39.621726801771274], [61.506938317919996, 46.27356099546413], [34.530409755621285, 12.416345302258046], [20.74762668655187, 63.170252773427414], [51.88961236453708, 58.181855846406734], [61.612658097438725, 28.599283609598217], [19.072624075193875, 37.83872517243361]], [[0.0, 0.0], [30.15175546141413, 65.0328487381172], [19.543521661483464, 55.353754144156206], [23.13531190308635, 36.51943470737605], [72.24148092152822, 45.65677682464204], [38.00431360011809, 53.23357747092812], [14.82278933272347, 50.84882058579658], [51.03812187722931, 38.692927645747865], [50.04586893627316, 35.72895967569219], [48.00130501191512, 29.004061445423396], [51.200292993840314, 8.561149767533287], [41.600101618407585, 3.7028151492927543], [33.40988621103592, 43.09937942539977], [14.650192384133394, 14.49776133386789], [24.80514936059277, 23.955429223034734], [52.843599090289956, 28.250407225451372], [7.363818186000008, 42.6709023292944], [53.73626817737157, 32.63671751559346], [38.39657621533438, 47.95136821794973], [18.521868893149016, 30.511759459728815], [56.255561197434176, 53.56969476405611], [38.98422743176143, 4.739516427922843], [21.169550890349473, 55.75234372872277], [40.08208164438888, 18.706732449185047], [46.31844396165946, 61.06730322409249], [29.674632435926984, 40.50821145952708], [49.53374283276757, 39.11003160825572], [30.725289537501006, 66.42997788568665], [18.075496510375185, 44.365982265906005], [28.87103626951639, 13.839782391237806], [51.1035341034156, 17.159560193258347], [23.018544436149593, 26.73592567056077], [18.82543212159318, 33.68097551400796], [47.08499084273158, 21.702988887635524], [16.783001928348458, 19.16521957704491], [59.6259699059129, 11.268121460999845], [34.68372151842582, 60.10727149883791], [59.593389063703356, 60.36325690861552], [44.2129320315238, 27.5977940266314], [45.26922123795823, 24.043576564619766], [19.28730101993114, 63.9805340121533], [39.9420062920525, 54.67928330178943], [41.5118414388695, 36.6536264228162], [40.708811762219725, 44.19140761494474], [19.72323459385263, 12.834771821993618], [18.83244853090296, 25.901248741298968], [36.339980776841465, 4.253367185951029], [41.10443927549914, 59.39070024340875], [41.99149231343297, 22.18958131799623], [49.538902131878594, 30.012087637995325], [67.46421408646573, 44.83566149579064], [22.051431315354282, 55.88108787627235], [9.253173161872823, 27.162135459403775]], [[0.0, 0.0], [39.211860284741356, 44.225052344840485], [60.751410588462214, 46.9020618468502], [63.69146787590291, 52.392289577009215], [69.02352708620593, 32.661654157330275], [31.76173858797018, 64.94454395470004], [52.86656291864035, 27.1849599755431], [33.394585624768325, 54.88139277374848], [59.25007255496722, 12.235557537544477], [52.61936040130248, 57.768982022938395], [14.684273004785334, 57.1059590787389], [37.884482708537206, 69.04977851918244], [57.52897589642878, 24.264954493819612], [37.139869167845355, 67.71802885121139], [42.97119420163392, 15.352301063354409], [8.391162820328002, 39.62395629020881], [51.97167993197227, 8.090567820707614], [26.916199907650473, 43.68706252705169], [30.792349680984092, 1.1417871092186078], [9.233444065385495, 21.85708459263842], [59.7949981854503, 39.28835887626587], [32.116503999032496, 53.634725936941486], [39.47729054002604, 29.080309900779763], [27.116070058069813, 57.489202521479356], [61.93741089884501, 13.765654749143986], [72.89705862245295, 38.66127134552794], [26.31927712911492, 6.923651391825088], [28.254207344985588, 9.34914583553218], [40.42886523626735, 53.84834841142582], [40.30715351669408, 34.615879321008435], [60.7269088828458, 23.360806740446147], [28.77041937207208, 36.297080052945894], [66.3587435880062, 26.02998005141485], [20.035519400080638, 31.76997716490521], [44.83711872881711, 1.9783731978512293], [18.265560733658322, 9.203282665961611], [3.64262512692694, 30.62936669526843], [26.151174044435585, 5.4318335943260525], [50.171533564660926, 22.233629050142316], [32.689081259268995, 54.30216693820631], [45.16239111018481, 52.0434518710858], [15.215277552843853, 30.08362165573667], [49.82357257999147, 16.24453143981025], [68.92535628682289, 42.59966549759399], [34.87894778746399, 4.312016520184959], [36.51249829379061, 41.86411690009929], [21.344704321417556, 10.958135647054059], [72.01437152263416, 48.172439512644395], [22.368912013918585, 48.410845327473346], [24.1258162705374, 42.536750143395224], [35.216226517329495, 62.53948547918872], [29.133998971126406, 24.61841028055073], [41.83302633097418, 41.72001089627423], [32.8469280025263, 34.72078578870112], [57.447872234760126, 53.53180833042446], [31.06741871971713, 63.569783822637056], [44.69314082282132, 8.773370370913884], [17.574981604582018, 47.740349812800574], [27.100094876424777, 42.87643012170867], [31.529439368850635, 23.74054420172253], [52.411802795138826, 21.058456647126004], [53.06075746555376, 7.049154912903714], [44.78058373612265, 30.587403606200816], [23.74456644744869, 64.38986207366786]], [[0.0, 0.0], [35.27371065958836, 61.75818574477067], [33.050207506628084, 6.351102492136767], [33.27015570164773, 16.91093502841292], [60.29829722970637, 47.719223288918265], [35.58533541264039, 11.938510363249872], [74.56365321851978, 41.10688497340311], [18.13089861387891, 51.73138013322395], [8.419633353745164, 37.81396587087037], [74.10286282721025, 39.705324618333094], [32.43596187055473, 3.1474786619669604], [50.133717990193134, 19.99005997975227], [51.469271851125214, 31.941095539876656], [27.114946781820887, 24.084635518871906], [47.49242590418854, 10.251092996410225], [57.39024477890806, 59.64926083672246], [52.60957995527436, 48.61903384313531], [17.164834789278945, 25.20315939993446], [57.07509640647154, 60.6791485444969], [22.845464266961788, 25.114524998764566], [69.59935186608968, 42.10501509317874], [38.064910302037035, 16.34414745754888], [66.01241116278688, 44.21790844196243], [45.74960101146259, 20.94342146935271], [13.328325626543972, 54.48188952557911], [43.6945039368112, 23.902821984014164], [31.25017150434269, 2.844775140827363], [20.308087143623055, 19.476927048856908], [44.223972839387855, 55.708811729063086], [27.666663957694585, 39.305697351872084], [43.07389301389763, 28.99022124882287], [23.01653485236987, 10.446308100912919], [55.26619749161797, 59.0579299476945], [44.34380418391521, 22.441241654768596], [64.29292583783298, 28.153574890960474], [55.00269506119033, 38.53500569247336], [45.112871578943746, 28.11042964551756], [38.22090486644389, 55.538084829501265], [71.93126875572084, 28.667284904255848], [67.27613907377975, 32.20497732717974], [11.687592381526974, 40.31670046420891], [15.800036791411594, 54.89534814866856], [25.472817336558375, 44.63434926737895], [15.290962959226079, 19.0640107046305], [36.04424353548634, 61.1220987627975], [33.36813644174226, 14.30138118118165], [25.62266957498477, 49.19088370701295], [7.882931311261282, 24.15504075370284], [15.01826987198049, 22.71996039883713], [53.203032755789785, 59.786478027038974], [34.13931243351974, 15.508431037936507], [39.37891488442268, 52.3631480336735], [66.88207890656629, 39.58316406308885], [46.6924061711346, 44.03590677578786], [48.48464510729838, 20.734965698760504], [16.19143869636149, 20.427721662658577], [16.47506516555675, 21.38482851446069], [60.72610624372672, 39.15955871146089], [21.621371232520882, 14.426806498920426], [11.079837335009374, 33.121969458201555], [55.85388239767038, 17.744453834447846], [38.86812583523676, 56.265446827576774], [28.936737929286377, 8.816665644291879], [17.546136999673628, 54.1250616865583], [63.006587161419304, 46.744744732302266], [18.946697457941024, 8.644306470255456], [59.3719583623609, 29.736545437797652], [10.139169462051816, 50.71051547661076], [3.963006873102194, 31.34140145122825], [72.5498673457422, 26.978851297637608], [14.144353930769912, 56.13591337646613], [68.45238720251392, 22.25854014798998], [63.2971701371137, 34.460345036152276], [19.256481912288248, 12.049337993141561], [40.63348032956076, 28.108636247058865], [66.50364866492059, 35.74771461382313], [34.658379301301004, 67.45129978068182], [34.96897731223633, 1.123704200771721]], [[0.0, 0.0], [27.91961823905612, 43.792817485780866], [30.302782277220057, 57.61147545763293], [4.186220687834003, 30.359126080276546], [46.59416172561042, 35.56737865449942], [49.80010484682975, 28.428093918139776], [43.992758216533794, 5.217950613429464], [24.22901995190413, 12.408459689929245], [17.51748021327083, 38.84158384500609], [21.807218605620967, 21.511098119635758], [37.29957904562567, 25.97812643957892], [15.535956336837595, 29.230219097821323], [38.631828703062084, 29.891017754502208], [17.34770627620697, 26.917875435510876], [59.72171694710345, 53.0832794615093], [16.91332766672945, 56.49610713341102], [34.165442695831715, 13.686106080486711], [55.14377441149384, 26.95293073485789], [12.985817041113355, 21.201845866360724], [42.014605470580626, 55.32226684287471], [37.37389809126626, 3.8633854772997567], [50.75969765799479, 28.015503765077668], [57.3446316358053, 49.49984824448126], [36.83220261625399, 64.63800648823103], [28.948169879122474, 61.19979895649386], [15.02800877600255, 15.434961767814164], [36.192112636333704, 67.45885171068305], [50.16537273923222, 40.70661875844005], [50.34636765603165, 46.694511170527115], [46.7108847346668, 23.326035561793287], [61.15412673244021, 32.82345866886265], [28.71610895452712, 3.062530913399078], [54.86219244594897, 56.15908972873264], [18.145277510274315, 27.214768061178162], [57.31333463741611, 19.777335962500075], [52.58624837344837, 40.02777325676497], [40.974276673229156, 16.47261646231684], [43.8495613529029, 15.02795824013828], [18.660570028150598, 41.01663887883236], [21.889930551874233, 61.142013993631416], [41.489558504209974, 66.43981627485093], [59.3890113538553, 52.30887969502315], [26.920088089362245, 17.17405438577268], [36.822455054051844, 40.87515867459945], [33.65045987605549, 26.533844394928792], [57.85316379287561, 18.370261651138026], [14.030446177228455, 49.57520650438234], [44.26984791037203, 20.49762779307545], [19.867558858697816, 21.204141252724558], [39.15336492057217, 41.57910487956507], [48.66940212541088, 54.500741878770626], [12.183128447201218, 54.6612051084173], [24.586711046001707, 50.30471278389854], [57.22671877193953, 41.462631649074275], [34.0763802573037, 25.787793387766772], [62.32331339884098, 41.742964405462494], [26.4516456761206, 67.4610395515468], [43.97334213757056, 28.302608221676063], [41.79818095119612, 30.134158963888737], [26.28183634265019, 21.17351264678408], [10.020502003179795, 53.540543606569486], [20.52193117006543, 40.16287216520447], [32.76228718112245, 32.39273925994637], [52.658377650090635, 30.56575355486125], [40.196619447352475, 57.53300037020574]], [[0.0, 0.0], [33.896833517172226, 2.568063233511567], [40.27834234322777, 25.29602595862179], [58.116367131212264, 48.23108610949794], [15.44358418569749, 18.112405686924927], [39.72178156721383, 10.61946426755186], [68.52677646620091, 54.407967915509346], [39.4924801297877, 15.27042784846436], [22.016949074546925, 39.90658030138566], [31.018488865772753, 67.92761335226993], [48.164842774058755, 7.995745941158588], [55.059486233276765, 25.939311409705716], [61.58410093556772, 33.690415506720406], [62.3312950678228, 56.423362341313265], [58.131938470455154, 10.631182074304878], [26.809090945909038, 54.972335215998974], [47.33109774962131, 27.33786240493511], [21.095891589007348, 31.77885295588143], [35.40398478642281, 6.770430624607543], [34.71187957375874, 59.78507560710527], [11.75299042142618, 35.008479165300194], [43.99670023342026, 53.90627270582543], [58.420942536626605, 33.10251617334722], [41.75155131456835, 52.35034815187024], [12.212174285663824, 58.36551346114259], [20.80176322715118, 9.30273134338787], [65.0079087633993, 39.70612510703226], [30.666328686719, 9.021683364835775], [23.706251716649756, 52.63032902253785], [12.487057756448632, 20.11367580763131], [4.399669601490511, 42.990987987933465], [18.1246356283561, 19.312092298984116], [61.66481444843086, 18.064684022982025], [30.49216937261473, 34.62944713549822], [22.775172506456656, 14.434248088623105], [49.474932275220915, 42.8273824709572], [23.485675294180645, 62.39590559769797], [20.079324164821312, 57.2079328001597], [51.12164414877075, 43.742011898124794], [55.161563397604475, 62.60605520588312], [39.681559205775436, -0.5253103710735688], [53.220792460862626, 24.585612950466032], [36.73506930997213, 27.53973413541616], [42.28770844510966, 61.52551221275057], [24.71225939330743, 52.48775428531316], [44.901085609062115, 2.3126893518702913], [23.446553580525716, 32.29895819645889], [36.07434701417466, 67.41343991970935], [64.7575096316458, 55.65553192362921], [23.685375872509336, 39.16014170799529], [40.54237338967675, 0.602958782586977], [5.4317396508484475, 40.5571604359903], [22.570828838047415, 32.88611871360471]], [[0.0, 0.0], [43.21876718086378, 60.369334759697715], [41.824176303564265, 34.07671138060161], [20.16252590813922, 9.894584902247466], [17.72258028469966, 18.52402655521826], [24.575023034282133, 49.887727486394624], [48.08475724985465, 36.56131166976971], [32.74812443931343, 1.4435848515904566], [51.69061716952013, 62.903689734745626], [47.13657923242838, 39.113787646972206], [38.164588079196015, 57.14037309577453], [39.49782815193248, 5.014046985710359], [41.84441607837175, 46.01302299735214], [65.53821061992271, 30.831789161862524], [40.23272152679034, 51.02444186805719], [64.2903189991796, 18.549532684702715], [18.980913677734545, 48.68208243509091], [42.51281223033992, 12.711130138250669], [7.019537968034251, 41.31730161204335], [27.01510985841708, 68.69169029891553], [43.54736750220784, 3.89562803805459], [54.82229601563224, 14.302082601730325], [43.39726277977632, 44.03556154846558], [11.531082065256541, 43.96989673580887], [58.467465626496804, 26.74553757051649], [13.906160882198671, 55.14254054500992], [21.218042573701645, 55.50472187492186], [55.87288985974141, 43.778197423727384], [68.36440840737268, 23.348626823402224], [48.478944164354445, 14.286988082847444], [36.99732315925328, 16.08336556447449], [8.294428512831447, 49.70721332365629], [26.24528250904807, 37.56975001151227], [21.931252728504738, 50.662490048352666], [45.437553276923396, 10.106717376252092], [61.62033133624281, 55.80129380607225], [4.7566259756945755, 36.12940988647689], [17.639309486230346, 36.40787191312201], [29.664720922843838, 2.452577442786615], [56.017506864636644, 8.497882655898811], [75.47409509319786, 40.22508954187005], [56.0862429263409, 47.560421033558626], [18.48818360927215, 42.163665267104506], [72.38379129876186, 36.967999621126474], [41.158393173848914, 34.574726763649466], [71.3992340602645, 38.29132102544774], [27.132642450268122, 7.324869204526554], [53.65657878973146, 60.90777949789083], [61.10163978554626, 12.602300062791715], [44.91728133685864, 39.590430845118185], [8.559395510192612, 22.592189808994654], [59.7334335123998, 47.54683061616116], [26.256950714096824, 61.329728908344514], [19.483590114004134, 63.07054033329291], [43.370086800360525, 36.42636612142004], [43.86454216194751, 57.60217368662654], [53.510837037386004, 25.691567474074038], [42.18385890503631, 14.718078978352862], [43.402656745931026, 65.91496878444276], [32.349131651428515, 60.58683498695407]], [[0.0, 0.0], [44.3361374409162, 47.02452072542446], [18.975682341791682, 7.280619480424124], [39.61512827673504, 16.791236504271403], [45.79760985420806, 31.175332522957394], [19.460399932881483, 34.82398163484476], [56.87921669525429, 27.569232723401715], [54.51754843019379, 31.05772112664923], [7.080624811180848, 35.6468493815363], [26.27005703771372, 29.668321326527515], [47.87592030404248, 5.127850462532597], [22.954716357961086, 41.80334953406441], [38.14456910573168, 27.338542432574087], [62.1797435465973, 25.04034604385069], [34.19398856677439, 67.32672221771598], [5.915071729077618, 38.77957963666308], [44.72913263216274, 53.1090769415217], [60.81863726475266, 55.417923457367344], [18.582222827360983, 59.583106239568046], [24.215419860705495, 61.84870263023751], [73.66152075483426, 43.23254284349659], [29.48454260087641, 37.6388485651921], [11.854078828148236, 27.426464460906317], [46.02426219213239, 13.853642812531524], [50.82934367746277, 50.29766109262846], [50.07138704252013, 12.312279045719633], [36.14347971663076, 36.81886625414222], [38.36131889959574, 3.384520300999803], [52.63331374444408, 16.78769732007467], [37.78712526394324, 8.515264912923708], [14.10758575955015, 17.09889610142071], [35.927840159315124, 2.8984506038892768], [24.02714530243393, 21.771785109553917], [36.29336016826923, 53.74260928900926], [51.472057134893696, 34.35259451811867], [37.53445629558255, 56.750457782177754], [20.40689634066394, 23.5010132416047], [57.597950840411464, 17.508369028823104], [61.2216392912247, 41.7612737999491], [14.93038930844584, 25.12659947734379], [41.153228972716065, 66.53644975533994], [35.987873437483124, 0.4160523299719797], [65.83639666278815, 17.2592387494773], [25.33805697239481, 7.543353283584806], [9.30560329864055, 26.495257586865986], [21.581361233472027, 24.361794178208896], [47.589477313476486, 62.714817650612424], [51.61304258042475, 6.93010563615843], [41.72373911443913, 11.265353330569061], [51.85542619516891, 28.10656442000829], [17.79961954809892, 61.73733114236459], [51.98028415856643, 25.70489374246934], [37.9156178437845, 40.03255907345726], [55.36494875914826, 50.639088738298724], [32.48237189809445, 11.756232638147832], [75.0876793293147, 33.77723722981312], [28.096825352752187, 22.637481133415072], [16.928874761627238, 30.561792965089708], [43.993031906528415, 55.413435772171866], [46.13269739264377, 38.665380172355235], [29.117723721781076, 15.132707938078093], [51.29227839657056, 19.121868568993758], [65.76387285512695, 46.425273282546065], [28.343781564316973, 33.87139829846069], [49.11950040160651, 7.338865126188664], [41.24145642554114, 37.653849333065075], [67.67820660137501, 47.93303933135917], [74.05715313801612, 28.644480822703766], [64.87067034114328, 45.07519794978375], [74.34372016894372, 43.69270679189714], [8.975945373944635, 42.646791947713275], [25.136106129564958, 47.36287860830868], [60.81241520925894, 60.396745581229354], [41.304209177622425, 23.83487218862464], [44.60206722458807, 25.57942898794451], [8.42329999493518, 44.99473641538543], [33.85364681827481, 69.67116551796225], [49.1831125249611, 37.36463461988645], [26.112567458309773, 45.502420774538194], [37.5194333423473, 24.55087838773322], [45.11825538139129, 44.68760500160096]], [[0.0, 0.0], [20.43972385467483, 51.57457030914228], [38.42593471510851, 35.71706295042594], [38.784819650032716, 47.5054691335352], [52.25850614540488, 13.882562771509413], [29.05613918280893, 49.05741432808905], [21.88570688569937, 38.80013105215478], [13.461067937337646, 27.02699718605022], [28.884835811526433, 22.42096424465178], [57.02720463084109, 29.00512183610474], [56.31059426435628, 32.46097700972015], [37.17193989716157, -0.5567935092993138], [11.460219236761015, 26.539620309561517], [30.93027167684329, 55.66878574562974], [41.23520394600737, 58.09873949378169], [23.782565901533378, 57.53942064904038], [69.49974465466559, 21.21300783179277], [45.46523804091711, 58.1211754740636], [50.21984636612571, 5.258462463477435], [18.858348287413552, 21.74188842032463], [19.67773027586923, 24.625900922498783], [34.49017232925865, 47.69798752193257], [51.14340848888584, 61.47220437020708], [59.33797027269123, 45.92485711592823], [30.936634767126044, 52.69661989838045], [63.17977557707837, 30.225840803995368], [40.61973394827622, 37.16948116432828], [35.542664374925174, 38.904399103590734], [18.469909758470056, 63.001619567351035], [10.385287961130043, 32.23730068651466], [32.1825500562067, 66.83350111557823], [45.10751718456663, 7.400692014616069], [6.453601793085621, 51.34633647395933], [18.361819428936922, 10.51218258339059], [56.98282717383803, 37.68430883332849], [62.83384684766885, 46.261378209910944], [67.94042369363756, 21.20124285797629], [22.46850761903063, 31.072472591768122], [52.90069317428839, 5.623102730641091], [18.992609234388606, 43.740231123141406], [48.93719362821701, 23.08285649437977], [8.376386564984017, 54.6025808391355], [57.678538076742434, 42.58772596074452], [27.77603020529202, 19.217577003840656], [53.36828214690295, 62.4448513586026], [42.11597027717249, 32.582447726559145], [13.349799673761739, 24.145690115976628], [70.08073272896321, 27.7707078836073], [14.373778262048047, 36.64732479555213], [10.693615984580399, 29.10315784518128], [50.93845594006161, 12.770283054372195], [27.26178304113118, -0.11558537648227744], [58.35800202868563, 37.355232532710566], [57.42623830301683, 10.849660965356131], [54.16287263783792, 55.380517069153676], [71.38995061517846, 31.29496556159732], [12.630305309870788, 27.226797646827684], [40.5743992873509, 10.284945631874956], [57.025147178672334, 47.163095743100385], [26.993092457988023, 8.150085102122274], [6.6754608221851095, 28.32167536746521], [16.002500099014902, 15.621164032336521], [56.02843858965188, 18.123085590392463], [21.41449402600106, 28.85174879771581], [62.6439342551209, 17.915151256542877], [43.39074642805828, 43.264304421472865], [19.258977997478272, 10.670663976513934], [25.879073060152177, 18.80728711940864], [20.48151658822755, 58.18574358865823], [30.95626175786219, 29.860437067688068], [34.19976018170962, 43.73331107599026], [45.85960558545115, 28.616760058139832], [23.865166777845864, 16.27334777272187], [22.832083652363934, 42.99095534492256], [25.925312636148114, 11.892088101477352], [70.85122461049224, 45.25085961601668], [68.93754108811855, 37.33838996878784], [15.603660368272717, 30.330805051822487], [49.238733995450886, 41.88572133201335]], [[0.0, 0.0], [19.148420924810296, 33.29028760679424], [46.977078141650296, 56.87798603882059], [58.903169255188466, 54.153744430408146], [52.80629225096936, 14.237611987701323], [57.86657207666402, 20.464119997644804], [29.43918219473274, 33.60457911034229], [44.28357336622174, 6.622581189735525], [63.7597974357264, 32.68978220700623], [6.832521751411035, 31.762967500909262], [43.22743268850524, 51.702986460255026], [42.84034967585252, 22.417399184900358], [66.5428554380238, 46.76044802039906], [24.145588771761766, 55.54779048133992], [60.06069355184388, 46.57617811817116], [28.246187924706476, 1.7018124681099844], [25.573518857305757, 56.157798067364034], [49.93971274498677, 21.139293930413718], [18.63022013284187, 58.570476830176844], [58.09478810433317, 44.0017017357402], [42.969127438198576, 44.81943060807073], [21.029458091884198, 36.482179328632725], [29.67747193673669, 58.93052739402666], [39.45413568100277, 46.330406923944516], [7.931307899973574, 48.08760254225577], [36.42202081162323, 24.81454873651462], [66.24851601178398, 49.6483803622735], [53.02451651602337, 51.23920876976834], [28.688957110047316, 53.82758512512828], [31.38247109257929, 49.788443680892804], [47.89306740284891, 29.770219900076025], [49.47283692543758, 36.14962263621204], [36.156495460013204, 51.125641874457145], [33.43821485354172, 32.302212188601025], [48.76321865918167, 62.12962840448115], [57.39377786612831, 44.51790962987627], [41.24523845006911, 9.513065092791228], [29.94079521707181, 28.320934563086727], [59.40411123358877, 19.269979381086678], [60.167687821792434, 55.69997973001457], [22.525401087888948, 64.84687573613783], [41.2853450059438, 19.887741291273528], [44.36827028161086, 38.82517957964983], [39.79355640369216, 63.48649352210215], [36.32692996287468, 14.675870504258114], [57.392171892398096, 58.80785360152763], [13.204844280272805, 38.71184727747077], [68.97098133114935, 42.89137846788758], [8.909211329889994, 48.09787464988125], [6.70042522773617, 52.13199667345699], [35.55030487872174, 25.210667814463143], [40.67072804583826, 50.316134005282535], [42.86741918293818, 19.406939353417258], [14.389769217606581, 33.683784210749955], [64.46129789553096, 42.87559641001309], [39.03952002513029, 35.33087646743352], [12.482491693670756, 35.03124248427941], [58.51167030820707, 54.89448088697765], [58.43854583501316, 60.833819599278655], [45.55137648389358, 37.42796970298699], [51.214169148507594, 26.03279093321744], [55.74472811107147, 12.383357065718213], [36.20721314659728, 39.77510164507022], [27.715509282016267, 24.096235861985367], [19.884975775860614, 32.799060870775094], [65.32564542348202, 31.625982500144122], [39.893849295190414, 67.93983626024877], [60.23350521087884, 41.22666799814846], [38.15608940070155, -0.6070665111525803], [5.925458989943333, 35.30365408644262]], [[0.0, 0.0], [55.139131322313446, 49.693935152547], [26.439892480303637, 18.91039606799208], [29.75393291541145, 14.531936773527434], [20.448400866112245, 16.14207937034131], [26.690491317319474, 54.13449031434868], [47.99624660385425, 14.484641402086456], [6.756129993221276, 52.88197050290648], [21.96849968732127, 14.48256931578414], [72.97856799689254, 41.144856000011536], [27.832491391385275, 6.867363240582856], [41.0891249185186, 30.15969860557343], [30.316639997853684, 35.519711415310354], [15.538597981156153, 27.45575837207223], [51.82082574039945, 11.343497129200847], [29.320749420800123, 39.330139759399316], [48.29000202268881, 66.67469876040494], [21.43400879919297, 8.758944736305855], [39.73469021054563, 8.117448639384795], [15.784679597163821, 38.38959290094888], [55.72453940649873, 36.37340669414669], [32.79497943118793, 20.76719899141094], [41.43507308678729, 9.499957181898125], [44.04716787094514, 7.462386539985393], [21.963794572079973, 61.37006968902371], [58.74215205606655, 47.76584266482575], [23.297320598196414, 3.5350055510574747], [32.97391527563398, 62.23052754055914], [60.4309678118863, 40.52882045383268], [40.371345245354696, 28.67184478031302], [36.436016263525026, 3.819756378891491], [41.819093667796494, -0.8824673359487677], [55.03093182979717, 21.543148596610443], [16.17214829439138, 40.240249717500845], [25.69818711124104, 47.63721230974565], [32.24179752191101, 41.273520449660005], [20.30214340287718, 15.317899731579365], [27.822967107561713, 55.354708676614266], [57.41457140236761, 42.646875197723325], [28.142175429503745, 40.622579343084745], [48.18884290700739, 30.418009175430445], [49.159973893526384, 3.825951009103906], [22.822262915477978, 13.036944611481319], [53.20954831242833, 27.583128501631943], [54.7090598524386, 7.2234106971038345], [18.898006541220788, 52.8910017613964], [38.36957465209229, 51.504057816578396], [46.36578736507621, 48.23166244842344], [11.07273626936574, 39.94314993726818], [40.20228793841067, 40.71279211935257], [44.85324536248769, 26.375695231158755], [43.97392626097052, 37.58810653820287], [19.409246590622093, 36.94000030899934], [30.864406740218257, 8.853292814483064], [17.524862598512634, 34.537807212305005], [34.402827589105094, 49.850927852698746], [50.14371610134897, 18.317608702068387], [38.73044078039028, 55.2921937117163], [15.562620758375706, 39.459823413726106], [30.04374718107247, 27.009844867734955], [59.98240940640466, 41.32511953932322], [44.330984758786684, 66.05968899124314], [63.03190982950023, 29.42095031926923]], [[0.0, 0.0], [26.87843628408501, 32.681048013867596], [41.05003715277212, 38.879916463242225], [26.892251327090065, 8.542113018609644], [53.08455783124107, 9.23162086637854], [61.88762291369827, 11.080220325681468], [44.02871389696586, 21.368430882490657], [20.35731470541391, 48.75530222529784], [33.193067320554526, 53.84209566486412], [26.96995727222512, 27.130165645121362], [51.56900116588973, 60.99171628022226], [54.02309149561662, 47.17752183834114], [36.64755108559548, 17.840290155648752], [26.386944119685484, 27.6974139678444], [34.06508135131468, 36.72285486364594], [12.751429198377929, 56.4822055303164], [72.8723129246766, 50.66815598849625], [31.99588888062166, 52.46560326071843], [28.442888859917723, 18.805645225951256], [3.741606526498202, 27.311018210793502], [59.504805497052224, 44.75936060270743], [50.18217763016203, 47.80079290194947], [61.21639488716421, 20.09814617140003], [48.798640065306664, 14.419585392705542], [63.46688700462965, 25.358386474688018], [24.538373266547026, 26.57893528280086], [20.232063774775888, 37.3155246301045], [29.223426921788306, 36.636129402451054], [71.55676175303016, 51.09787922016212], [60.47485404246111, 19.435790245833424], [38.795050017248926, 19.726888919027992], [51.21058035281016, 13.040312817675165], [65.398375300312, 54.35511322612592], [22.122358841852684, 66.59287882393039], [2.059834669767791, 29.25981752583592], [23.258111198253072, 20.4239007436016], [67.83526542325703, 20.21563825332998], [21.089133358190445, 21.56847263229593], [44.25510298797987, 38.30433098006074], [34.8142210082538, 41.91809592864087], [20.302515184682196, 42.8840429999162], [31.872938802218645, 18.394101025238648], [38.695712860736585, 6.764610698308545], [41.01127395722113, 44.022651884646336], [29.931965939397735, 24.032546453777687], [31.559070584082523, 56.0270299423147], [35.20204283482993, 30.41631597155625], [51.638747649997725, 38.195130417155326], [55.38717580336794, 58.70582708528117], [43.2528951368485, 39.7318011171105], [32.53643659149357, 46.48418138728416], [42.66655937297913, 53.11881306433197], [44.13798951942177, 1.2069453966394141], [51.566559674221196, 9.371142291658854], [28.931469953177658, 40.0096673321181], [29.74801378477037, 41.83672103570297], [59.099050620463096, 20.502122797022405], [63.70534337580676, 53.41404615511261], [34.4477532444772, 11.464426447630418], [34.73269906264976, 26.278855423882636], [52.44621115149363, 36.57174133793601], [39.0205658857968, 28.148073390287298], [54.90370884295741, 39.04664827969466], [32.49564595643906, 31.003695719288523], [40.2457488704295, 53.30901372727488], [31.41852052870698, 24.512066524040794], [49.05180352295636, 8.99160102508858], [14.722500358457339, 40.00983407592464], [11.489401369545014, 24.865654908034173], [40.42728271766813, 8.319937033401535], [42.95112180246185, 31.871045447817426], [27.04869138912284, 19.691272716731042], [14.782650680962316, 34.59744671781177], [57.78816159933175, 62.806158788303755], [58.770537705102726, 53.747216094902384], [70.64042806516991, 33.37753092643181], [50.38264205895741, 50.92261679103217], [42.49899829526398, 16.066375805981412]], [[0.0, 0.0], [24.805208720170487, 4.621338859143024], [45.035921401365236, 13.989542591510867], [46.47992038846938, 0.18674700863522908], [54.426940908642244, 20.07063136873947], [74.85444748063468, 32.83899490805248], [15.888343353616103, 22.887313586941705], [70.13386236584218, 35.701751431424775], [43.192664144786306, 65.64786067126907], [52.331062075679014, 65.47523882796371], [40.557801422998054, 23.682517363244557], [37.59649764559669, 50.50421547828318], [50.785669422713, 34.140601388922384], [24.439229192135535, 19.890321086595936], [69.68893479993368, 44.10126954569699], [41.18623378591043, 21.289260330290986], [69.8711095820251, 40.433458530155114], [45.42167862620949, 24.444512182181448], [14.490055958776919, 26.236773391202746], [13.9795938908963, 57.64333742716961], [65.25473833775833, 29.383445472540046], [58.697115991447696, 56.0924865981254], [74.26766133893024, 30.543430908911656], [49.169768730937555, 5.313341778274941], [69.79338752120164, 20.213454167388743], [36.79022220766513, 55.92171773901464], [31.81878682629075, 70.5300138721117], [65.80728809936942, 14.75055171803594], [20.16244727500926, 17.25360667782038], [45.34921137469135, 18.284455116791335], [15.587041640920654, 31.544084967333568], [10.384454664552992, 50.56443658994691], [47.46186062549455, 59.914167194710195], [59.53238456301354, 27.723527009952168], [70.08374874290998, 27.941599921766443], [68.02149535092612, 54.396884745992544], [26.348382634936325, 50.96051775794012], [43.53566380391486, 41.4228864590089], [72.23121239569231, 29.976018136681382], [63.84396999264535, 27.98311786814563], [64.29440825816211, 29.39355494869228], [21.898556380087367, 20.92821782509066], [34.53431512333794, 8.205558113280645], [62.46911982831083, 23.207136891379058], [14.196586348634332, 23.060728874071607], [12.18279638845249, 12.830858234454643], [58.99482861761431, 43.395620009444634], [43.12173041821332, 68.07833667439566], [63.38275405086938, 21.626628140388934], [49.99500338841169, 3.292991113840956], [27.299420613952957, 45.25924839604218], [43.45197268034572, 16.537211941838674], [59.42019023866305, 21.44594160475512], [40.99913959367853, 29.0821809968814], [71.89628415918631, 23.263470361236344], [66.15685247071094, 49.98105368616428], [55.30588098836757, 61.92433948765299], [55.691116022696654, 33.20071322221155], [9.552999691740379, 51.202249970337874], [65.5272593968256, 57.31632481655985], [14.653488507397668, 45.5103968314111]], [[0.0, 0.0], [25.271966179534363, -0.6829716203964107], [68.95505192477096, 19.63167159165439], [31.3198081319511, 6.5258262529777085], [14.532095396913443, 22.167869738855643], [60.43085034130149, 25.770142168882625], [36.161848275054446, 15.68900869701194], [39.82789747437869, 20.520718085515973], [56.55735083975401, 43.21557321039595], [2.531634263242753, 38.59437439913701], [27.215007890066236, 40.40563420176316], [16.85665037150327, 24.68663938457148], [62.23964316454911, 60.39835791291759], [61.32934784420428, 17.828061301577808], [33.96387719907842, -1.7096581897437326], [46.196344874845096, 53.82051121123787], [54.13275586804145, 54.793002513201415], [28.928301141294554, 15.879476906833718], [67.191788205216, 17.829101724639237], [33.30809237525853, 47.03933899907557], [45.34395093808492, 35.60210021289441], [11.781749523954216, 57.19034431953235], [45.158024413789235, 46.9739042158469], [36.887426476816195, 51.74681633419133], [49.32631060854001, 9.734543883634696], [58.320203800276374, 12.516685003489835], [51.83641670521599, 4.950136202276286], [20.794952196769785, 64.47963028980769], [37.83050603600315, 21.549690474563327], [49.405626829044984, 67.15433675950672], [33.580532224538125, 19.852120585327448], [64.08416392633659, 44.83247992726267], [37.64705868611968, 36.40159951148728], [6.199379912973595, 30.473471436912863], [30.589713796785475, 5.283876351876657], [53.61440783775658, 50.806182574672206], [22.803006242838432, 44.91227580368285], [44.63026585995064, 43.93088910487931], [24.017673642912836, 3.0976241593404175], [29.994751694595635, 30.309864604858635], [44.49926151651679, 6.489243577586819], [68.39516424905653, 42.300366953568606], [46.63635350267685, 61.62767248734016], [55.67181443014552, 41.03555484271165], [26.74043687572959, 37.991757860022744], [63.69712691023704, 51.8819041096834], [60.59043210867991, 58.18180420665817], [31.68173821707345, 49.680150726799454], [30.250531149867605, 59.76591547224134], [7.001700310111073, 52.019595882810556], [14.235274525110787, 10.108319502886669], [16.551886254898715, 25.482254038051284], [4.995395726872306, 29.71326545739426], [73.2263415913294, 29.042164642896687], [25.004173962812274, 67.652990687288], [50.65871550498893, 17.127488072056558], [37.24336835241474, 1.1190260466692317], [49.80179556172787, 34.555565528370096], [15.826482328829622, 33.167627134749814], [48.381948769093555, 61.53551152386419], [8.700236253266622, 16.59232825841716], [60.73860541942322, 59.31949729875728], [42.84832862608212, 50.31519777386333]], [[0.0, 0.0], [44.22513213213712, 25.780815691814897], [38.78015359855124, 43.41023740933673], [11.163312695416693, 33.88776094632116], [67.08442053374114, 35.322076620203276], [4.576299249608787, 24.32600632572024], [64.63867097754819, 36.18487760260694], [9.784130520091269, 18.597731790191272], [42.55758246038353, 66.68392258485473], [30.22217693520815, 22.99595300732901], [54.83265541151379, 5.267236920058422], [12.256134939867888, 11.449301653909972], [75.65149411889072, 34.22005598034021], [69.95128933938913, 48.24058631131985], [37.0617744162625, 5.037946352628556], [34.66162785642445, 13.566743777399884], [66.84557346977417, 28.553419860642613], [35.585599104954134, 8.07553896027782], [49.081134900970895, 12.483327639595688], [10.559756994422669, 18.964840125476552], [22.000326717671104, 62.301188430946894], [61.29928049757838, 25.222652192362762], [12.256560802415468, 43.55461555979508], [42.76811995634351, 41.30950949127374], [25.93212492042885, 41.70606084048109], [25.740427559076917, 6.640341829098373], [51.615162731615705, 16.517369758056603], [35.26970031666255, 34.7219052114764], [55.176637543815445, 41.71002057365394], [54.27703652786149, 49.914909284804565], [38.17772706195421, 64.31084533403791], [45.512536033610154, 32.92218193820454], [27.284374715131822, 22.81474773007858], [13.761735933931357, 40.51339492387181], [7.879066097873003, 38.72412172162877], [60.34170266803704, 33.57862070820013], [46.37265332972745, 43.21961745408718], [14.975509515149577, 16.502638230443306], [30.366230895769824, 9.454510808155254], [25.32554903654772, 58.79383147178577], [32.43433443884805, 54.00994822089857], [64.97451972511094, 22.805992443879706], [73.08685036208233, 40.29309325378858], [58.92559424530129, 11.802277095800159], [16.96926833922627, 51.31248888556525], [37.48265371249065, 51.6834263199891], [38.71419117652985, 3.0401713075791355], [58.547183163227295, 28.854081301568275], [16.44574814406369, 13.393483876206478], [38.998141824746384, 49.67015615137757], [53.99083268414996, 37.597065405033426], [63.76949239824301, 15.560793694412666], [42.44743045791567, 54.17271114600919], [4.680967101525783, 43.35676805792006], [55.88789413946493, 27.412652578644845], [11.74529174617644, 17.94556827317103], [48.016059361855106, 34.243842106993704], [15.339971112305832, 30.657815228513854], [34.25197956384083, 42.72012218949328], [58.28630844490219, 38.14775762887704], [32.74868321230505, 67.52949740087675], [38.37592415305401, 22.597165708118887], [28.160642220031065, 3.5273179004720285], [54.55500273686415, 11.351401637411566], [62.01255673803854, 20.947538412067093], [59.16660480221201, 62.75015894948069], [53.322917740189894, 58.23152740089926], [25.4354385083042, 8.887883629258436], [38.97065345823596, 59.48123665527731], [50.230566793824316, 9.822160103004835], [47.51231070869875, 16.160636942130488], [47.4427525931315, 43.65627736049265], [24.714952769444032, 21.7843385431704]], [[0.0, 0.0], [51.646474679854485, 46.570663526264724], [40.95245694360096, 49.14335107179456], [31.934733501919663, 25.320269430635754], [54.3447336237351, 45.46702650501397], [61.82060960077765, 49.32036577231212], [50.295212726379724, 49.19101619678651], [32.39629207506876, 36.808000043266475], [51.517046117299174, 42.60155474201559], [17.45597636305331, 36.03231723612152], [63.11012924737824, 39.00626394618628], [11.153820477728885, 44.95964651271215], [54.657881168733546, 41.14451934529763], [6.5491044990679255, 47.4134780220475], [33.679561497012216, 6.626535283682088], [26.685721136471297, 34.895419699014546], [39.31631171997677, 39.14047047189217], [9.700242499929825, 58.831219381952174], [52.12449931292395, 59.233113192069034], [60.913696365428606, 13.948147701434982], [25.512637635726357, 40.3113084660277], [69.60963717845205, 27.279802360758858], [55.40029142348627, 44.51430272483903], [47.552572706295926, 7.564280095061556], [18.426884898845085, 54.65209978179485], [34.846531834033456, 14.517245242858538], [29.442707563146843, 22.277159743839217], [52.95916318117601, 9.923050520325898], [41.61818135786359, 60.242072324392225], [56.25098287140481, 8.41192858982852], [29.210368096949264, 25.58591240497838], [25.990245542431918, 61.341108822011016], [50.60939587039325, 38.67385437239455], [65.2928088484195, 55.353202206902644], [57.94997162376868, 49.28398276060038], [41.382695795629026, 51.44865607110995], [67.424937345268, 33.74564381158171], [74.741871672195, 45.15156470901304], [70.96015345691539, 39.95369328654889], [51.727758690803924, 31.188242488121336], [30.305499695713692, 36.67146489695791], [30.64324543933397, 2.4571593495609716], [9.341461475787371, 35.08405974995754], [46.7107471096214, 4.714463653009889], [14.136184293099742, 33.2988356683756], [55.547214048773206, 39.67674201915036], [36.812560195685705, 18.642395587810284], [28.80331870355504, 29.488634314949483], [39.03087355989944, 5.9372832571503285], [49.87604291374398, 14.608141971955424], [21.283064785051597, 34.88457506626844], [37.826856774544844, 16.686603717208428], [67.78621853987462, 22.55325036174744], [24.60552046870777, 10.837623052057026], [66.67394752824642, 51.009933502862204], [54.50030616814165, 55.61622610356237], [54.25358710431268, 40.47572736726047], [2.8521087631095705, 37.169351247134735], [8.491166828917818, 55.208740036848035], [9.259050574423808, 44.05286505302354], [18.99902220307406, 14.294996902014256], [48.57636336608759, 5.748237901328347], [13.530220265583392, 50.05243184067642], [70.68766253827641, 44.82686967901095], [55.04617933808914, 10.537396397838709], [34.31320039830376, 9.992569897449018], [58.431633923584634, 21.88714273241519]], [[0.0, 0.0], [43.643851328466816, -1.0469388945553004], [10.614251445688941, 58.33400838227972], [29.866121073580544, 3.4518346573749543], [34.94996323194877, 47.62529291855097], [45.967459588252474, 55.91706898038109], [45.6161436404747, 39.22475754619865], [49.11723412586465, 21.696412245761376], [53.49947915534439, 15.115037473468739], [24.498122220362472, 33.79093939566968], [16.858745451746497, 28.323247957713562], [29.377758116577194, 9.507733246558294], [31.986326238128402, 30.163615376733546], [42.33731608306234, 8.93839468441422], [15.73950770640502, 52.830100759142226], [63.72463935749199, 41.01403748035726], [37.02316861962563, 9.58037029825613], [54.36821699521826, 44.35211378145101], [72.5857891198786, 34.07502611467726], [33.29738181414966, 72.01776694568508], [17.423257895226584, 31.825506295999496], [35.19796419937793, 45.291243781436364], [18.145396656573293, 35.51984409199222], [39.64107096278766, 5.229738898768998], [73.31130172084534, 41.920239252911514], [40.24495851246474, 44.059874931924], [11.328295290482234, 28.74300080971873], [68.4860392003359, 47.40313282269875], [71.76490270911934, 39.7597890693082], [46.131235328684674, 7.711162146537632], [12.645987584629518, 33.502339993035136], [22.443377011461276, 38.67481954593939], [74.19129081060599, 43.40289281527499], [38.03638956231101, 14.16643756221729], [5.384883977019276, 40.85313649075668], [50.379864815731366, 5.533652035518824], [67.48026346133794, 23.649162663306637], [57.062317429330975, 62.828838819315806], [14.897039522509123, 60.735807127629315], [20.101026637572225, 43.66733008007669], [29.091163917864176, 3.4447117670666594], [18.92459491648989, 23.008707043256397], [52.19299740209005, 46.17089923757336], [45.345372202674, 45.92624033386651], [7.796920920485454, 27.551589608381445], [70.39118142946036, 48.95752517030217], [46.85260188718579, 8.00444252002564], [21.125266112024452, 6.35719324086226], [67.18983795541381, 16.707306199661282], [31.754526019503494, 58.31520040271232], [16.49716661476142, 60.073356337099405], [29.085611887555, 0.5498616414752969], [59.98216729065161, 19.644804071652462], [50.75827231861333, 49.928366246465146], [50.827816023737526, 39.56605242349879], [13.664646040076542, 25.5467849056032], [63.56351441143937, 14.069431313469265], [28.203063328915704, 62.029469582700834], [34.08573510890716, 47.463557864330305], [38.75675809652585, 15.84690689723744], [46.01401670786861, 3.0603851345509745], [23.08239553834735, 26.62998771919103], [73.45250566357149, 35.39086881758042], [19.13644891273348, 30.608803305479267], [36.921244678633236, 31.10221583413858], [24.43780319809343, 58.87875278761594], [23.469742554177827, 8.937283755580456], [56.402257478217614, 6.60095177606778], [19.546150909596435, 65.9701083428105], [55.88730670220798, 22.02626897173166], [27.86839112761081, 15.633248409203853], [17.27059896727609, 54.30697999370589]], [[0.0, 0.0], [16.901894301438702, 40.07873238142386], [46.53406454568292, 49.182551167739554], [51.45702056294499, 22.063505409725895], [9.8365405342999, 46.24698334660149], [28.273245282989443, 64.19138164730342], [21.74538395336438, 9.797040201117818], [15.952998820404504, 51.30816016574675], [41.9424069138666, 31.815195220084686], [27.41812495923474, 48.269372566897324], [35.18233833132809, 56.47584903682242], [15.880007988959802, 44.49857145880627], [55.53864899617286, 12.44288808149267], [39.47771434357684, 60.07739011587874], [44.57596219813047, 46.482997533290714], [21.515650396397614, 19.911970118042785], [4.166374031063687, 25.610944911639745], [39.020101583464466, 52.357370212049766], [56.84758368444284, 19.611103980687655], [16.310172521229386, 52.06556619720382], [48.549755562459175, 64.14361548361798], [12.7578192405517, 59.90417677428014], [7.963074325455087, 49.82756981660166], [47.68290477265342, 36.42271875090163], [55.84130993441003, 5.586186026424694], [3.0845767254197574, 29.232430804557108], [24.072286560845264, 4.847860525457521], [44.453271421096865, 15.526814614080184], [61.522865356254606, 9.281829698811793], [27.055922039012472, 62.94835032292442], [38.61689113616493, 30.575006373159095], [29.361646166342638, 31.120189217509044], [21.52928635462938, 33.67701290904003], [16.66181808608154, 14.371581628777125], [62.76649259682826, 20.818657455489987], [36.416685535254274, 62.26831897773544], [8.926143696863333, 43.14859049024167], [30.224575435384835, 55.78711828173889], [14.209823990152737, 46.47710372801953], [31.35953435300552, 61.68569204435081], [46.29906159261891, 1.9840974119641859], [8.42621058569789, 45.18203512913403], [14.915593663172459, 44.71331208416319], [38.828630417357026, 25.86712231853557], [31.561136780189074, 65.7571424862388], [20.59213342049596, 50.83321748353864], [11.538850705736465, 42.61432142683583], [51.283363325805944, 20.654748368121947], [42.676159438248725, 1.231182603482403], [61.45482171117977, 10.089699998092124], [9.310976836674827, 39.2065385982114], [70.22804038198701, 54.442788598410765], [23.132708332411045, 62.81475482298995], [8.25462323002069, 43.78305714528974], [26.754188992990294, 4.696537254275516], [49.713387739722705, 17.410468916322408], [32.24135160202711, 42.42336644122946], [67.70837554435562, 38.284584534976666], [65.16402725779552, 51.58852018182089], [45.61171468329119, 54.52578290409101], [23.501612068997066, 30.52733410780439], [38.77144676939366, 32.65219364155569], [3.178794884383675, 35.156907479614965], [50.43540183514815, 65.61446387490973], [56.080388224051674, 54.87162674573444], [11.639461017943317, 33.28291334202595], [30.723667406388177, 23.804680665814164], [75.59624617659041, 35.227264549076544], [25.969262785980277, 53.429239669942], [14.346850758547825, 11.912039131118874], [39.40898926059075, 66.08054506347642], [28.84368299601118, 31.870935503860316], [74.90210805166473, 44.53749200310563], [14.590927616865939, 52.645247639124804], [46.883541080496194, 27.514893686528357], [32.59218445944669, 40.2871627758507], [11.325823862601402, 29.83428148699486], [62.19557153722168, 15.261730842094504], [34.06507622722273, 66.14136761704907]], [[0.0, 0.0], [33.83278971449855, 13.099488675540785], [55.360062446165806, 37.724191833972085], [7.874585171176179, 56.354945351401405], [37.40306967954852, 53.03826658895826], [35.17158841078965, 36.994118113514496], [13.65038187914099, 54.70873926696363], [7.329182503795437, 16.696283082672434], [59.99819150523487, 28.744916455965114], [26.963780093200906, 2.9180396867708542], [26.657746085656324, 0.42660404045774575], [18.05847372207468, 32.110672400744114], [37.41175524232409, 45.67521385880533], [54.98313711508047, 60.76495681671653], [12.476154606113685, 45.10791598000285], [67.65297711933255, 21.317083594484227], [40.594953701944405, 3.8101205716202076], [31.67451360509424, 31.080622893865122], [25.406548891518568, 26.722442041653586], [18.839783941550394, 51.26359904763205], [47.218036772281174, 3.4542100927411337], [57.356884474093896, 11.276472376902921], [53.62758329468949, 57.9010901142529], [42.342908419950554, 65.81514114006804], [52.827878260149404, 45.679295630966195], [57.358642652216865, 59.95593192601375], [32.12686893049186, 9.676296804160005], [19.16874624003992, 5.835311411170166], [64.94346202772513, 31.953465989494504], [29.92224784620037, 1.4323471508363377], [12.453626084966926, 17.01127248558228], [65.07729864380673, 27.945587179545363], [29.935798158610282, 64.28452558052209], [49.8013708145362, 50.00943120822397], [15.604810450888252, 49.62539766473973], [46.61206412817278, 68.17480797846926], [65.23454866919593, 35.40143109130921], [66.38448222366064, 47.629005021232295], [63.678425751534, 16.132908959975516], [24.999981501866728, 11.632591727325591], [35.89903486118604, 65.0563269758144], [9.413299098043057, 53.09294705130626], [15.353624625968896, 52.32918331002965], [54.49672878667783, 35.00124380102857], [56.877760872256566, 55.59714169329251], [41.45978831195828, 39.73188964506233], [51.22282005806365, 30.290477017258652], [70.48369339988615, 47.30173246248412], [65.70425213731862, 12.671951429514227], [30.061499543850108, 51.89539790713712], [30.725865798327643, 57.49269006116867], [37.95903350277856, 66.14679171664183], [52.44806901650827, 20.735610375055618], [19.93185478078406, 5.867766077054203], [48.289786860591875, 21.42342399085247], [29.046183771814672, 61.09076800593713], [35.71941772315556, 48.07617043403302], [33.59683969935693, 57.28752701756412], [39.574927212495446, 56.31956022725266], [14.887858920634446, 33.57136353257769], [12.622282478347861, 13.941071484790449], [44.22368406493784, 44.77398147841003], [35.01845475340911, 40.022283386708246], [32.59413033235671, 25.943295881919784], [3.586541351504175, 24.662623858760657], [33.74249753065736, 29.983422427816468], [42.09806006318217, 2.636701827857302], [52.03297504556016, 60.57241973698927], [11.225657741515793, 56.282180103738405], [20.734941611398625, 14.536953526113702], [22.66847907809584, 46.66471229775555], [15.851635994972964, 45.51914864769736], [57.15345165216316, 40.21038486982318], [20.066187187842562, 53.9131906051376], [37.152108724436964, 61.24025009545485], [72.89997501940773, 37.4081363203096], [11.9480427459106, 14.825883629049425], [59.34348233902743, 19.229575477884453], [67.63283687012269, 15.598529403755844], [62.32841869316881, 28.28767536469612], [41.35218897708865, 3.285635961931168], [43.74357526946525, 64.3989298842609], [33.655847329281166, 8.525832351693003], [37.13966467471779, 37.219518066378996], [29.74354833680519, 15.20609526830026]], [[0.0, 0.0], [35.83234055258301, 22.70467530770832], [64.3968523278143, 26.842983884286916], [46.194016484011094, 60.045892214030296], [3.206815234357241, 32.247959821939716], [36.73309787047854, 20.27757035012712], [41.3339029097558, 2.0644424510895423], [40.43168977251359, -2.168070981704765], [40.087248411176894, 35.962211460144786], [34.7821245259066, 29.476008807628002], [67.72610781246134, 48.978198974588736], [25.852460593565837, -1.767347576179665], [10.874153676215716, 51.402526054830545], [65.286603875133, 26.735435243453498], [39.247790685687846, -1.0626581442093557], [3.7266708713597265, 45.069645401227596], [24.61597014882869, 25.553822810322565], [21.967452725119127, 30.003222690362936], [32.95340482544393, 41.86379587990337], [57.977346348268235, 6.8287841252344235], [21.82876256705972, 34.652613638908655], [33.208083693409534, 10.38712396448569], [26.906505648782467, 31.2047707346912], [62.84470590959095, 56.090244753568165], [30.247630776010606, 45.66671659453355], [12.856513937255913, 28.86347062846971], [72.29915290570044, 36.078888106498376], [10.268320952581048, 49.92581409256775], [23.145458884722284, 35.24850135470549], [16.525556446860495, 41.337586298550264], [62.63633646504877, 52.639750861438706], [50.918662963351615, 57.82242284578622], [20.972456815595745, 60.19020878799525], [12.43423362899103, 10.503363241551268], [57.06367543242936, 64.31314548984896], [32.26500774092858, 56.73383502980825], [66.69543516659779, 32.345242220574946], [60.41670244530496, 31.896970443028646], [24.542517619961185, 38.07791850364717], [8.469892340776902, 55.12736370205045], [50.664583746083835, 67.74194547559084], [38.190860671993214, 33.625005596117866], [72.32662699785637, 24.897835518713197], [69.20541196389192, 44.91288758922038], [16.271562202075064, 65.34011992174992], [61.30601238517654, 31.983719364921537], [47.5902318551344, 67.01334514222007], [36.27745498011051, -2.31125810563599], [33.89395599280934, -3.2251653124048154], [60.083441375811454, 17.375350599712554], [49.49166335200865, 33.5956280602743], [33.91064808408559, -1.6419279346805342], [13.794778894766194, 41.98935982305046], [48.959473258817745, 20.524925194625634], [22.131847760991015, 29.153610413418768], [62.91128901460168, 21.58172078896449], [33.44851785676271, 63.424011535041124], [24.75241924837086, 52.644492130047894], [66.19678924908455, 18.21637877263197], [17.27900861039069, 8.016888059118632], [30.154803044057928, 21.83578434167814], [31.434998680284316, 53.67217867193346], [7.531912781657302, 19.306797878613565], [54.49173194284963, 41.98051885314207], [19.84766161638655, 23.87024274729206], [16.204567386108494, 27.60337657891795], [33.16819830294705, 69.87477652057402], [58.610816005775234, 55.53328566135629], [29.7289566686221, 10.273990501970909], [71.56112181869504, 37.486093104370596], [44.79186177129794, 42.314211926687484], [37.75022675874623, 11.51685444684913], [51.07508483319408, 64.80892143643987], [54.84367610361122, 49.12140983423196], [8.366819252644675, 23.099326196421323], [57.359413701394686, 49.315913318042035], [21.12222715951817, 58.60878352776205], [11.455193529253096, 25.507454690336413], [12.645100216412223, 43.188188791928326], [10.901510069940029, 36.30314020971106], [3.5265454401061778, 39.24237182439442], [17.739368294719924, 62.832006956986326], [43.201021132071546, 12.53577721321891]], [[0.0, 0.0], [13.64607355264786, 38.58127708601775], [48.86399871729689, 41.650409162708904], [69.96153012070327, 31.237402570403443], [68.3295971741695, 18.771182704870053], [29.971864869772403, 28.586272619993185], [56.43321406704247, 40.428696494707054], [22.53467095174355, 67.75452262322979], [36.015039776041206, 18.752986485236047], [13.165296701896096, 11.058138394202311], [4.49305800606843, 26.503375256739933], [44.12224005999286, 62.01729520190184], [39.65050157831734, 6.911820806158744], [52.75985528693736, 42.659262297891644], [2.9991351909871304, 37.676031661567514], [73.85670386633197, 49.49762719078962], [22.38535963729257, 22.14993646850151], [59.80437741842078, 53.54997854000108], [18.190441560669683, 54.3517250779472], [44.11343599219864, 55.87412855972725], [32.402565782667686, 50.48244631592857], [29.55355985427696, 5.12716146853734], [41.51010663316923, 16.06279682193526], [55.2786145273689, 40.42590642431297], [15.552220219310824, 50.9986862106622], [56.62261812621157, 39.3804238915658], [65.70348819375249, 47.227744608386324], [5.693990526596279, 52.1955236098802], [46.447681407094905, 18.09972036898947], [35.60280502294356, 13.877796358144035], [33.61060211108708, 16.09858062590399], [32.5605647131578, 53.47044439098636], [36.75175517625191, -1.2857083934994475], [70.23267205869853, 42.21356240475614], [33.393647225352815, 11.328096583442258], [54.20153312327048, 19.042684624167368], [64.83319903528668, 43.367390644289124], [71.56542843953895, 34.31007459590822], [48.68067271255885, 18.987487023209635], [45.61776644857794, 12.635732001813953], [54.63377757384707, 60.298457860641925], [43.01928570932962, 14.645645932824154], [7.883709994380067, 57.75293273678363], [29.735225739283095, 15.857787770326706], [35.05974079553979, 68.99839036478585], [38.89201292955701, 40.963667234139876], [28.899245155949277, 43.038493691549185], [67.69243178642076, 57.26051048553496], [39.15960638063654, 20.49648270147108], [49.90376418014073, 7.410097612812609], [55.17510997703901, 27.176482602870664], [43.72533915367109, 29.241612956772055], [59.702666865664504, 23.79968310970839], [40.74670693241137, 46.8417492468143], [42.79996930325396, 3.6195606252776487], [58.66172994233945, 57.444852748063376], [44.99125644620215, 57.85038950998677], [37.60443294051361, 2.5418430420960973], [31.220822313627945, 10.005991040870308], [16.573232064936253, 62.49445403868931], [70.56503626997205, 22.413131101228174], [32.66518350344308, 2.118889040428748], [12.364664514849792, 18.618368384416755], [47.91143638428713, 19.566406068998592], [19.48791169447325, 46.075167635647176], [40.151680101080366, 52.17458755275925], [30.765978299641272, 14.435520898545496], [56.91142401743873, 46.404602741856024], [68.05302260053303, 53.392801013722696], [5.986567711091466, 19.920717040162234], [16.376333833996494, 42.93174456622341], [42.33240129753578, 35.74266783181148], [27.602431228408733, 11.618810176066008], [11.625390456342275, 36.99702326045546], [55.81623599517402, 35.24674329917579], [10.226123627847244, 12.25490025513755], [38.79212771027431, 34.353791560935115], [21.480494031715754, 61.00143479054441], [5.5582429653931795, 37.4793701240139], [6.815946125485193, 51.257445352259076], [23.58379559889272, 48.98599313946678], [63.599123825948254, 22.157677052371596], [45.71640400893744, 18.851648466216677]], [[0.0, 0.0], [37.1234610485887, 55.06263709682848], [20.660908500933278, 18.08868024324904], [7.869560597619633, 38.974804812984274], [27.44026665982493, 20.871792849781084], [30.627277040202987, -2.7682532871547765], [27.18747369062033, 28.762393867610758], [23.876331377478852, 67.14444638626918], [6.839833530510086, 40.265285299157135], [12.376913091722907, 49.88672740301824], [69.74090188755449, 38.91626569087373], [6.965184659931917, 41.233466061432786], [28.14481542471918, 56.3405460387332], [56.49184587093573, 10.13273270490953], [22.763304113481464, 0.3017730454080035], [65.75953745409414, 19.7547024611631], [31.837447424293227, 60.52343002958899], [39.36682229853638, 33.521238880785646], [2.688602627171835, 33.93646634673603], [53.0247675409753, 16.49205922468098], [36.380897740751614, 55.634306032871315], [47.44506751352873, 1.4324960843655958], [30.51450308361129, 12.496267641198918], [61.72862961377819, 43.04202575879091], [63.48177799858274, 26.894726266656164], [36.79940103323081, 72.55388850106031], [65.97430943237414, 13.012596947290413], [33.01171294314377, 6.8394762297503435], [64.08521490431951, 48.92199628664974], [24.126163837371013, 68.03852525849247], [16.45942580663719, 48.007891905226224], [67.10038268296505, 49.41448270439765], [27.8316648576121, 63.09326292578913], [44.19774035752042, 39.7698872769129], [38.27495176835509, 8.45227795478441], [25.590822105902674, 34.77605598594383], [70.42946174505259, 46.3590258282406], [45.891517455940075, 42.38614122384756], [42.85618780711339, -0.5534266574834544], [16.330855410442048, 33.04979122280518], [58.187669561100286, 13.962144749196861], [46.43730884901248, 17.001837540856847], [20.383518834246015, 66.29877498535933], [39.197560505364244, 13.490304421060584], [64.69933270144021, 58.12827440658172], [7.07770111302443, 36.93082099294942], [30.900303120715822, 55.966148408030094], [3.7528527299674903, 37.20497403112369], [35.31686665543731, 31.342387965813373], [9.23862831762145, 25.535562476373077], [54.14127962523668, 9.14267388377881], [42.337233816520346, 12.618000539090366], [15.871418323543809, 58.68475390853178], [3.3141998815317577, 28.926295581275035], [71.96030560959416, 45.82302365408488], [47.48973171093645, 12.700649255778977], [70.09503987781783, 34.7630500874735], [19.058841212111876, 48.98393406406255], [29.45468341716088, 63.58098609961548], [43.92440403917925, 22.165032961506405], [25.48512078299686, 23.96143405783903], [9.953417173138082, 51.92628807836332], [23.437705235960916, 3.5263902995977747], [60.256964719613435, 42.31658500276318], [26.284890946678445, 60.93742058830956], [27.624601932304053, 60.259152965987596], [21.71945602870642, 68.25893278595176], [30.460510362339196, 40.423919899396104], [35.1778464773622, 5.968288327325821], [48.47651923358931, 59.89292489436933], [65.47709151323939, 40.59296574290167], [53.20175914073499, 39.247363209079275], [18.881014852503714, 28.876073915325534], [57.57020657871895, 53.15525127948616], [49.02514102708073, 54.10487436507439]], [[0.0, 0.0], [7.108232325677001, 44.64275828022371], [58.9841814738304, 47.1818945697558], [57.79507105653524, 33.62218338308531], [27.595335556259688, 67.04303540788351], [31.408608187464164, 63.22310181938336], [73.99679355630325, 30.04684803769268], [24.706462958819, 56.40672861879312], [2.629399231030663, 36.562630111425136], [46.7121314245947, 22.88974614776514], [10.88628187821842, 22.83059915650582], [19.647621122126306, 51.02808348413083], [61.83204709056913, 36.82766214702213], [50.902674241983846, 46.54859357421477], [20.8643107943392, 22.368128958990923], [66.93051680451552, 13.175244582172523], [43.45694385573199, 63.735427259691505], [20.541550814454997, 9.488363966400135], [33.9835155115854, 22.860875997388224], [14.045652559261681, 59.78473755568376], [38.5237465358896, 59.184491764678235], [47.91603131191681, 50.91021978104123], [30.926495695955936, 64.90747012622059], [65.6684588490751, 56.692919903641375], [23.317102066374378, 26.900641439101964], [40.616049121290914, 32.310141539113275], [39.40909869608917, 58.90206060177362], [8.524422553622172, 52.38081156590757], [70.68980720031873, 52.96139016228564], [33.70333941981166, 34.127418425265965], [10.313738046076034, 46.97863612065919], [24.50762526161876, 63.594299348896314], [63.493635328599105, 61.24752408703943], [29.757694717576005, -0.4063717139220334], [25.927858920723537, 10.252106780481151], [61.094306124538264, 42.253225331217905], [30.34174604993623, 24.35319798933794], [32.27803413120103, 65.07403925223514], [69.77602078174361, 29.200710736742586], [64.15694481903385, 39.42545992711347], [23.888846194357416, 69.83345656380247], [44.66622978189418, 16.927339233420888], [36.6596491671335, 50.172072164566885], [55.018298554031226, 15.961625563139364], [56.82874401509158, 18.66742699792274], [21.58185908917277, 22.508116392591106], [38.16270636710416, 39.54919503074125], [14.020858608366055, 35.65912868526965], [33.35585641173696, 59.164698717575604], [27.505654943041936, 19.25131018412691], [27.913934670857405, 57.05987285870109], [70.5200589428209, 31.73876873400044], [62.67887410839167, 41.32523089532986], [58.374466385291555, 32.89283549888375], [64.09695414412964, 36.416329273925776], [51.71772167810111, 41.75684003512284], [71.57399608071863, 36.719444480994824], [47.180736823873566, 51.43485957880583], [37.800381422936574, 63.246792177916404], [56.41650587346589, 8.532581735915103], [19.389497260496316, 3.319553472059143], [32.14510123126602, 69.91962726961712], [48.983368594522254, 55.90810797568223], [37.439979857215114, 26.401249738048058], [12.585753655184005, 15.267014432735374], [60.77282718311212, 32.764752682653814], [61.59288162722951, 26.049260676340296], [62.033498998771215, 18.50491
[truncated: 1,421,461 more chars]
