# Supplementary material for: Avalanches during epithelial tissue growth; Uniform Growth and a drosophila eye disc model
Source: PLoS Comput Biol. 2022 Mar 18;18(3):e1009952. doi: 10.1371/journal.pcbi.1009952 (PMC8932575; doi:10.1371/journal.pcbi.1009952)
Supplement: S3 Data — This file contains all numerical outputs recorded during the simulation for the eye disc model depicted in Fig 7. (TXT) [file pcbi.1009952.s006.txt]

{'total real time': [124.97185778617859, 657.4548666477203, 1296.949101448059, 2114.5584104061127, 2954.7229313850403, 3953.278739452362, 5002.9017906188965, 6200.471365213394, 7589.228421926498, 9042.151341676712, 10683.251072645187, 12389.971189975739, 14235.532593011856, 16314.578037977219, 18462.869633436203, 20833.468736886978, 23271.235750436783, 25839.738829135895, 28641.236455202103, 31411.964505672455, 34436.89838337898, 37467.11999320984, 40659.66127204895, 44076.50197196007, 47456.017191410065, 51098.557074308395, 54690.64794588089, 58379.38053512573, 62256.724702358246, 66159.90455842018, 70292.8585972786, 74328.52703523636, 78448.82992768288, 82798.1444504261, 3704.593249797821, 7479.24250125885, 11165.39721775055, 14888.924505710602, 19040.627663373947, 23457.026084184647, 28108.982345342636, 32621.16269135475, 37160.53056406975, 41958.954439640045, 46199.85038685799, 3938.340440273285, 7619.502498149872, 11318.439505338669, 15188.700914859772, 18936.05471587181, 22882.033373355865, 26675.663508415222, 30482.816329956055, 34463.21588206291, 38408.87344264984, 42483.76212000847, 47098.08390855789, 51442.32305550575, 55833.478130340576, 60422.66604471207, 65369.63111424446, 70144.49303174019, 74916.55977725983, 79871.26753354073, 84662.53947496414, 4046.7532155513763, 7235.925222158432, 10351.917889118195, 13617.489393472672, 16743.321643590927, 20052.67887687683, 23955.38534426689, 28000.85847568512, 32224.676162481308, 36265.55332875252, 40477.90679526329, 44521.96971964836, 48551.21944332123, 52764.41388082504, 56806.712774038315, 60727.06888175011, 64282.718099594116, 67801.78695011139, 71508.79414725304, 74975.930300951, 79011.35980415344, 83069.39725065231], 'cell number': [1273, 1265, 1276, 1284, 1291, 1302, 1308, 1316, 1332, 1342, 1357, 1373, 1384, 1399, 1413, 1427, 1442, 1451, 1468, 1484, 1497, 1515, 1525, 1538, 1554, 1564, 1581, 1600, 1610, 1626, 1643, 1661, 1679, 1687, 1702, 1714, 1734, 1754, 1773, 1787, 1802, 1816, 1830, 1846, 1867, 1880, 1898, 1914, 1929, 1943, 1963, 1984, 2001, 2024, 2039, 2059, 2075, 2090, 2106, 2120, 2133, 2141, 2154, 2164, 2180, 2192, 2203, 2213, 2226, 2241, 2250, 2262, 2272, 2280, 2286, 2297, 2305, 2313, 2330, 2342, 2349, 2362, 2369, 2382, 2398, 2420, 2434, 2443, 2457, 2469, 2479, 2489, 2503, 2521, 2535, 2554, 2570, 2591, 2607, 2625, 2640, 2654, 2665, 2682, 2699, 2720, 2736, 2746, 2765, 2780, 2795, 2817, 2835, 2854, 2884, 2907, 2925, 2942, 2960, 2972, 2984, 3000, 3028, 3044, 3056, 3074, 3094, 3112, 3125, 3143, 3164, 3190, 3209, 3230, 3246, 3261, 3277, 3297, 3317, 3333, 3355, 3377, 3394, 3409, 3425, 3443, 3465, 3480, 3495, 3512, 3533, 3558, 3580, 3591, 3607, 3621, 3637, 3651, 3671, 3691, 3712, 3729, 3749, 3758, 3772, 3794, 3816, 3840, 3856, 3872, 3892, 3917, 3934, 3949, 3965, 3977, 4000, 4014, 4029, 4045, 4063, 4077, 4096, 4116, 4138, 4151, 4170, 4195, 4215, 4234, 4253, 4273, 4287, 4302, 4324, 4350, 4369, 4390, 4411, 4426, 4446, 4469, 4485, 4504, 4519, 4534, 4553, 4563, 4588, 4606, 4628, 4657, 4672, 4693, 4709, 4728, 4748, 4768, 4783, 4805, 4814, 4825, 4852, 4874, 4895, 4930, 4953, 4973, 5001, 5020, 5030, 5051, 5073, 5094, 5107, 5116, 5133, 5149, 5175, 5197, 5223, 5244, 5268, 5282, 5304, 5318, 5341, 5361, 5378, 5396, 5408, 5426, 5447, 5468, 5492, 5509, 5534, 5554, 5569, 5600, 5614, 5640, 5661, 5682, 5698, 5714, 5730, 5758, 5774, 5801, 5819, 5840, 5860, 5882, 5901, 5917, 5934, 5959, 5982, 6000, 6018, 6043, 6056, 6073, 6098, 6119, 6138, 6156, 6174, 6193, 6210, 6237, 6256, 6272, 6293, 6315, 6340, 6358, 6378, 6400, 6420, 6438, 6456, 6473, 6497, 6520, 6545, 6559, 6573, 6589, 6607, 6630, 6646, 6671, 6693, 6706, 6731, 6754, 6770, 6790, 6810, 6831, 6850, 6872, 6901, 6917, 6930, 6953, 6965, 6978, 6994, 7011, 7029, 7046, 7062, 7085, 7114, 7131, 7149, 7173, 7190, 7210, 7225, 7242, 7264, 7289, 7308, 7332, 7354, 7368, 7385, 7399, 7413, 7431, 7446, 7459, 7479, 7501, 7520, 7538, 7555, 7576, 7585, 7601, 7620, 7636, 7660, 7678, 7698, 7712, 7723, 7742, 7757, 7779, 7797, 7814, 7828, 7845, 7860, 7877, 7893, 7917, 7937, 7955, 7977, 8009, 8022, 8046, 8061, 8085, 8112, 8135, 8156, 8178, 8189, 8205, 8219, 8232, 8248, 8262, 8286, 8304, 8322, 8344, 8364, 8377, 8401, 8418, 8443, 8456, 8476, 8495, 8506, 8532, 8549, 8568, 8585, 8605, 8628, 8644, 8655, 8675, 8692, 8712, 8728, 8744, 8758, 8773, 8792, 8804, 8828, 8845, 8866, 8882, 8903, 8926, 8942, 8956, 8970, 8988, 9008, 9030, 9048, 9060, 9077, 9099, 9114, 9128, 9141, 9159, 9174, 9190, 9207, 9226, 9242, 9261, 9279, 9291, 9302, 9320, 9338, 9360, 9370, 9382, 9393, 9409, 9432, 9447, 9463, 9486, 9505, 9515, 9525, 9537, 9550, 9569, 9584, 9598, 9617, 9631, 9644, 9663, 9686, 9702, 9723, 9739, 9757, 9770, 9791, 9816, 9831, 9846, 9858, 9867, 9885, 9900, 9910, 9922, 9936, 9953, 9968, 9982, 9995, 10011, 10027, 10039, 10047, 10056, 10068, 10077, 10100, 10112, 10123, 10140, 10154, 10162, 10177, 10192, 10203, 10219, 10231, 10247, 10262, 10271, 10286, 10302, 10317, 10333, 10344, 10359, 10372, 10390, 10403, 10416, 10430, 10447, 10459, 10462, 10474, 10496, 10510, 10520, 10534, 10549, 10567, 10584, 10593, 10601, 10613, 10622, 10635, 10640, 10656, 10668, 10685, 10704, 10716, 10726, 10740, 10760, 10772, 10779, 10793, 10813, 10829, 10845, 10858, 10874, 10892, 10899, 10909, 10918, 10928, 10943, 10953, 10962, 10977, 10994, 11003, 11011, 11028, 11041, 11055, 11070, 11083, 11098, 11112, 11126, 11131, 11148, 11156, 11167, 11185, 11190, 11198, 11207, 11227, 11247, 11255, 11272, 11282, 11293, 11301, 11315, 11327, 11334, 11353, 11364, 11379, 11385, 11397, 11413, 11423, 11436, 11449, 11460, 11470, 11474, 11485, 11502, 11516, 11531, 11541, 11558, 11576, 11587, 11596, 11603, 11616, 11630, 11639, 11650, 11661, 11669, 11676, 11685, 11698, 11707, 11717, 11727, 11737, 11743, 11750, 11760, 11768, 11779, 11789, 11800, 11811, 11820, 11830, 11840, 11853, 11858, 11867, 11879, 11886, 11896, 11906, 11919, 11926, 11940, 11949, 11960, 11964, 11978, 11986, 11997, 12007, 12017, 12029, 12035, 12047, 12062, 12073, 12082, 12088, 12098, 12110, 12120, 12126, 12138, 12147, 12165, 12174, 12181, 12192, 12205, 12212, 12215, 12222, 12230, 12240, 12248, 12256, 12262, 12268, 12291, 12295, 12305, 12311, 12318, 12324, 12332, 12339, 12349, 12355, 12361, 12370, 12378, 12383, 12389, 12399, 12409, 12417, 12424, 12432, 12441, 12451, 12456, 12465, 12475, 12484, 12492, 12509, 12519, 12532, 12540, 12543, 12549, 12556, 12557, 12562, 12568, 12574, 12583, 12589, 12597, 12604, 12611, 12621, 12627, 12633, 12642, 12648, 12654, 12659, 12669, 12687, 12691, 12703, 12707, 12717, 12723, 12731, 12740, 12745, 12751, 12758, 12766, 12771, 12781, 12789, 12800, 12807, 12810, 12815, 12822, 12827, 12831, 12835, 12843, 12853, 12858, 12865, 12875, 12880, 12886, 12896, 12901, 12907, 12914, 12924, 12932, 12934, 12941, 12946, 12953, 12958, 12964, 12968, 12972, 12980, 12987, 12989, 12993, 13002, 13009, 13017, 13023, 13026, 13029, 13039, 13044, 13047, 13053, 13058, 13067, 13073, 13076, 13080, 13086, 13094, 13102, 13105, 13109, 13114, 13117, 13122, 13128, 13134, 13143, 13144, 13146, 13148, 13157, 13161, 13168, 13174, 13176, 13183, 13188, 13193, 13197, 13201, 13206, 13211, 13217, 13223, 13227, 13231, 13235, 13239, 13245, 13252, 13254, 13261, 13267, 13275, 13283, 13290, 13301, 13304, 13308, 13319, 13325, 13334, 13337, 13345, 13348, 13353, 13359, 13362, 13364, 13365, 13368, 13369, 13373, 13375, 13380, 13388, 13391, 13397, 13399, 13402, 13408, 13418, 13421, 13425, 13429, 13432, 13434, 13444, 13452, 13455, 13457, 13461, 13463, 13469, 13474, 13479, 13484, 13490, 13496, 13499, 13501, 13506, 13509, 13516, 13520, 13525, 13531, 13536, 13542, 13544, 13549, 13552, 13554, 13556, 13558, 13560, 13560, 13566, 13571, 13574, 13576, 13578, 13581, 13582, 13586, 13589, 13592, 13593, 13601, 13605, 13608, 13617, 13620, 13623, 13627, 13630, 13633, 13637, 13641, 13644, 13646, 13647, 13648, 13655, 13661, 13664, 13668, 13670, 13674, 13681, 13682, 13685, 13688, 13691, 13695, 13701, 13703, 13706, 13711, 13713, 13717, 13722, 13724, 13725, 13729, 13732, 13735, 13739, 13742, 13744, 13747, 13751, 13754, 13758, 13760, 13760, 13764, 13768, 13774, 13778, 13779, 13780, 13782, 13783, 13786, 13787, 13788, 13791, 13792, 13795, 13798, 13799, 13802, 13805, 13807, 13810, 13812, 13814, 13818, 13821, 13823, 13824, 13828, 13832, 13832, 13833, 13833, 13836, 13839, 13841, 13844, 13847, 13851, 13853, 13856, 13858, 13862, 13865, 13867, 13871, 13873, 13874, 13875, 13877, 13877, 13877, 13881, 13884, 13887, 13889, 13891, 13895, 13898, 13901, 13901, 13905, 13909, 13912, 13913, 13917, 13918, 13920, 13923, 13927, 13930, 13932, 13933, 13936, 13942, 13942, 13942, 13945, 13946, 13949, 13950, 13952, 13952, 13954, 13956, 13957, 13958, 13958, 13961, 13963, 13963, 13963, 13966, 13967, 13969, 13973, 13975, 13978, 13979, 13980, 13981, 13981, 13983, 13985, 13986, 13988, 13988, 13990, 13992, 13993, 13996, 13998, 14001, 14002, 14004, 14004, 14005, 14007, 14007, 14009, 14011, 14011, 14014, 14017, 14019, 14020, 14022, 14023, 14024, 14024, 14026, 14027, 14027, 14027, 14027, 14027, 14028, 14028, 14028, 14030, 14031, 14034, 14034, 14035, 14037, 14038, 14040, 14040, 14040, 14042, 14043, 14045, 14046, 14047, 14047, 14047, 14048, 14049, 14051, 14053, 14053, 14054, 14055, 14055, 14057, 14057, 14058, 14058, 14058, 14061, 14061, 14061, 14061, 14063, 14064, 14065, 14065, 14066, 14066, 14067, 14067, 14070, 14072, 14073, 14073, 14073, 14074, 14074, 14075, 14077, 14078, 14082, 14082, 14083, 14083, 14084, 14084, 14084, 14085, 14086, 14086, 14088, 14090, 14090, 14090, 14091, 14092, 14093, 14095, 14095, 14095, 14095, 14097, 14099, 14099, 14102, 14102, 14103, 14103, 14103, 14105, 14105, 14108, 14109, 14111, 14111, 14111, 14112, 14112, 14114, 14115, 14116, 14116, 14116, 14117, 14118, 14118, 14119, 14119, 14120, 14122, 14122, 14122, 14123, 14123, 14123, 14123, 14123, 14123, 14124, 14125, 14125, 14125, 14125, 14128, 14128, 14128, 14130, 14130, 14131, 14131, 14131, 14131, 14131, 14131, 14131, 14131, 14133, 14133, 14134, 14135, 14135, 14137, 14137, 14138, 14138, 14139, 14139, 14140, 14140, 14140, 14140, 14140, 14140, 14141, 14141, 14142, 14143, 14143, 14143, 14143, 14143, 14143, 14144, 14144, 14145, 14145, 14146, 14147, 14147, 14147, 14147, 14147, 14147, 14147, 14147, 14147, 14148, 14149, 14149, 14149, 14149, 14149, 14149, 14149, 14150, 14150, 14150, 14150, 14150, 14151, 14151, 14152, 14152, 14152, 14152, 14152, 14152, 14152, 14153, 14153, 14154, 14154, 14154, 14154, 14155, 14156, 14156, 14156, 14156, 14156, 14157, 14157, 14157, 14157, 14157, 14158, 14158, 14158, 14158, 14158, 14158, 14158, 14158, 14160, 14160, 14160, 14160, 14160, 14160, 14160, 14160, 14160, 14160, 14160, 14161, 14161, 14161, 14161, 14161, 14161, 14161, 14161, 14161, 14161, 14161, 14161, 14161, 14161, 14161, 14161, 14161, 14161, 14161, 14161, 14161, 14161, 14161, 14161, 14161, 14161, 14161, 14161, 14161, 14161, 14161, 14161, 14161, 14161, 14161, 14161, 14161, 14161, 14161, 14161, 14161, 14161, 14161, 14161, 14161, 14161, 14161, 14161, 14161, 14161, 14161, 14161, 14161, 14161, 14161, 14162, 14162, 14162, 14162, 14162, 14162, 14162, 14162, 14162, 14162, 14162, 14162, 14162, 14162, 14162, 14162, 14162, 14162, 14162, 14162, 14162, 14162, 14162, 14162, 14162, 14162, 14162, 14162, 14162, 14162, 14162, 14162, 14162, 14162, 14162, 14162, 14162, 14162, 14162, 14162, 14162, 14162, 14162, 14162, 14162, 14162, 14162, 14162, 14162, 14162, 14162, 14162, 14162, 14162, 14162, 14162, 14162, 14162, 14162, 14162, 14162, 14162, 14162, 14162, 14162, 14162, 14162, 14162, 14162, 14162, 14162, 14162, 14162, 14162, 14162, 14162, 14162, 14162, 14162, 14162, 14162, 14162, 14162, 14162, 14162, 14162, 14162, 14162, 14162, 14162, 14162, 14162, 14162, 14162, 14162, 14162, 14162, 14162, 14162, 14162, 14162, 14162, 14162, 14162, 14162, 14162, 14162, 14162, 14162, 14162, 14162, 14162, 14162, 14162, 14162, 14162, 14162, 14162, 14162, 14162, 14162, 14162, 14162, 14162, 14162, 14162, 14162, 14162, 14162, 14162, 14162, 14162, 14162, 14162, 14162, 14162, 14162, 14162, 14162, 14162, 14162, 14162, 14162, 14162, 14162, 14162, 14162, 14162, 14162, 14162, 14162, 14162, 14162, 14162, 14162, 14162, 14162, 14162, 14162, 14162, 14162, 14162, 14162, 14162, 14162, 14162, 14162, 14162, 14162, 14162, 14162, 14162, 14162, 14162, 14162, 14162, 14162, 14162, 14162, 14162, 14162, 14162, 14162, 14162, 14162, 14162, 14162, 14162, 14162, 14162, 14162, 14162, 14162, 14162, 14162, 14162, 14162, 14162, 14162, 14162, 14162, 14162, 14162, 14162, 14162, 14162, 14162, 14162, 14162, 14162, 14162, 14162, 14162, 14162, 14162, 14162, 14162, 14162, 14162, 14162, 14162, 14162, 14162, 14162, 14162, 14162, 14162, 14162, 14162, 14162, 14162, 14162, 14162, 14162, 14162, 14162, 14162, 14162, 14162, 14162, 14162, 14162, 14162, 14162, 14162, 14162, 14162, 14162, 14162, 14162, 14162, 14162, 14162, 14162, 14162, 14162, 14162, 14162, 14162, 14162, 14162, 14162, 14162, 14162, 14162, 14162, 14162, 14162, 14162, 14162, 14162, 14162, 14162, 14162, 14162, 14162, 14162, 14162, 14162, 14162, 14162, 14162, 14162, 14162, 14162, 14162, 14162, 14162, 14162, 14162, 14162, 14162, 14162, 14162, 14162, 14162, 14162, 14162, 14162, 14162, 14162, 14162, 14162, 14162, 14162, 14162, 14162, 14162, 14162, 14162, 14162, 14162, 14162, 14162, 14162, 14162, 14162, 14162, 14162, 14162, 14162, 14162, 14162, 14162, 14162, 14162, 14162, 14162, 14162, 14162, 14162, 14162], 'tissue area': [665.2347105926522, 652.2444520456722, 652.7731413873017, 654.1912921851929, 654.6426489074997, 654.9474169870713, 655.559198816557, 657.3220897478443, 658.8351648860586, 658.3631621925625, 658.7526368598963, 658.9799593413438, 659.1717111824983, 662.5349185954636, 663.2654960798076, 668.2095968683047, 669.0534895458286, 670.4632678489542, 672.5931509847214, 711.4600889228612, 711.4132127724567, 712.2215206671535, 712.541527796688, 716.5802145455286, 718.4698052973622, 719.6977170946055, 736.1125004521298, 739.4804773542085, 783.8533738672265, 784.2950751012211, 785.6202612640739, 787.1549592533111, 787.7869646863489, 789.0968847329614, 803.0217264708261, 803.3293398848728, 804.1354956284943, 809.8083626763135, 813.0003931322765, 862.8198814087464, 862.8651269663968, 862.8302642357578, 863.8254799543682, 865.8720506818718, 866.8176549366008, 867.3648390693675, 870.3156530046024, 872.9185871049408, 927.9743896328766, 928.013469413985, 929.7174378081509, 930.620006252636, 931.7544114389989, 937.2411675676378, 938.2241486598406, 940.8821267544329, 944.7983957998576, 945.9975254065627, 963.2288768764672, 964.1876654075492, 1033.5422480950476, 1033.4063745055855, 1034.2866973566447, 1034.662608342948, 1035.200496970703, 1036.4054899433602, 1037.7230568579478, 1038.438516584281, 1041.2126772871136, 1042.8817037384829, 1044.1524519689983, 1045.5379372178527, 1047.914124157062, 1049.258949269643, 1050.1950821163987, 1052.6347633149899, 1053.9894434637652, 1055.4703795289925, 1069.5921188135399, 1072.3719340662947, 1073.1084140789071, 1134.397313390216, 1135.1165524409928, 1136.3206969483037, 1137.1978825501133, 1139.4977205999528, 1140.5120242937378, 1142.4127904360598, 1144.8374953550863, 1146.3929670619816, 1150.2984100225335, 1152.2041544628626, 1154.684646330637, 1216.4235702985252, 1217.868222134734, 1220.7899524257984, 1226.5037863961393, 1291.2012407429015, 1291.8375177523071, 1294.379325953345, 1295.1788539611625, 1296.445015364421, 1297.131535404828, 1299.3182697517832, 1302.103546830521, 1304.2745985483798, 1306.6709102624136, 1307.959713328547, 1311.5353839712739, 1313.362272144655, 1315.23716358934, 1319.1196682411376, 1321.7378067719237, 1324.3771152770569, 1331.6221737939422, 1334.7823019508905, 1344.1520300671389, 1345.5044411855542, 1346.2104348259893, 1350.8802207955696, 1351.5985452142936, 1353.8382593708432, 1358.2615396375022, 1360.7400991136667, 1362.120965046632, 1369.7809435951767, 1372.6019363449316, 1375.6970847284024, 1376.4136472267726, 1473.1212549271472, 1474.2387746559136, 1474.6522599708544, 1476.104052652085, 1478.044211499849, 1480.4231914027382, 1481.003332979199, 1481.7054183686907, 1483.8246982240314, 1489.9135021957777, 1491.196378410409, 1493.6239206883524, 1497.7586380726307, 1499.7479216327552, 1500.9682710267307, 1505.036933153231, 1670.9084188386255, 1673.3847656429252, 1673.3751902707995, 1673.7679322340991, 1675.2157339586622, 1677.7746180937506, 1679.1944706089948, 1680.637475989037, 1681.7656235444103, 1682.8278442942888, 1683.8087052739352, 1685.6820703643018, 1689.6334494971788, 1692.3317670071, 1694.3891328062937, 1699.5564770850817, 1700.9800946837745, 1702.9503593892173, 1704.3508145102464, 1706.745240763439, 1714.0222673563753, 1720.2475078830007, 1797.1779788445203, 1796.765999137189, 1796.6580799748294, 1797.6829864293793, 1799.0011007551457, 1801.6856153779286, 1803.3450332342436, 1804.901156591512, 1807.3075717914928, 1814.9099487089832, 1817.1673914718183, 1961.6974735575475, 1961.999323072353, 1963.517776970748, 1963.9662648013518, 1964.7074656101672, 1965.5393009218915, 1967.7778925096186, 1969.5328214600786, 1970.8150760036672, 1972.947307473659, 1976.2176197275746, 1977.4793095114046, 1980.093224390167, 1981.5359520024863, 1983.2968839131968, 1984.7489360087661, 1987.8336543923424, 1992.2331216162836, 1993.691060841432, 2021.966788779694, 2023.4400101201616, 2025.7424765722599, 2027.6210707876685, 2029.5656615546095, 2035.0464898714888, 2036.670432293308, 2038.687315817166, 2041.6198279365597, 2043.4146861973663, 2045.879929914308, 2050.251388422223, 2054.0798607239667, 2056.173258381322, 2167.2294722679444, 2167.5482390222833, 2167.4015357947446, 2167.729761606697, 2168.979639444019, 2170.7753488007, 2172.7541208918537, 2174.009010804592, 2175.8957074630353, 2176.7945941934054, 2177.8925139917096, 2180.3186705361277, 2183.1373237804423, 2353.7024987522313, 2356.4111130885412, 2357.239274995292, 2359.1561925991396, 2361.763387985244, 2363.497365801958, 2364.1322108417944, 2368.026174481629, 2371.0903963190085, 2373.7508487183395, 2374.906765605118, 2375.7772529737085, 2378.250347057394, 2379.960045936703, 2382.275473863468, 2385.6416651594714, 2386.76861270123, 2389.903560169788, 2393.321174380677, 2396.372759135181, 2399.465524174294, 2401.971977542915, 2409.3078332044606, 2410.6707359841307, 2413.2063570202836, 2438.361341488836, 2438.9393073628326, 2440.242229184718, 2443.4680472596688, 2446.669345137705, 2450.0339727223345, 2451.3061740297294, 2452.989863025068, 2609.8023536953033, 2606.6872799584853, 2607.1148550217563, 2607.166424057092, 2608.1672773738374, 2608.976118962617, 2610.289896393041, 2610.72239309436, 2612.0007436247342, 2613.947277134597, 2616.1393201802266, 2620.3138449453954, 2620.9896184852314, 2623.2176729477296, 2624.3178040523626, 2625.618029741285, 2631.2637805870686, 2632.767202979192, 2634.518656893012, 2805.3996117869647, 2805.828570417702, 2806.061506413128, 2806.2740534331933, 2806.6229614658455, 2808.3092262657156, 2808.5522445729157, 2809.611822269864, 2812.3043879113043, 2813.842988246087, 2816.2628292141653, 2818.204003762352, 2819.7594120779913, 2821.696073783155, 2824.226174629388, 2828.584617503387, 2830.9693361085774, 2834.3566934203272, 2838.430005683369, 2841.666269828449, 2847.340036381235, 2850.170301066204, 2852.194663527686, 2853.739554568154, 2854.7493664938793, 2866.2478873835776, 2869.2626279474507, 2872.20689982644, 2900.3469684368292, 2904.315816742379, 2906.6778133234848, 2910.6526747176877, 2913.613670822348, 2917.2345881167703, 2922.8081370948676, 3140.205395875493, 3140.1713670313275, 3140.35064132148, 3140.9086786982043, 3141.202146968505, 3143.7594587481035, 3145.984214916845, 3146.344818249858, 3147.502985149429, 3148.63339066929, 3150.2173837673527, 3152.7776416255947, 3155.58795626854, 3157.9558868206423, 3165.220198048686, 3165.4805945487615, 3169.3989638919516, 3170.704606760563, 3172.2435965374107, 3176.71473570706, 3178.3371159317685, 3186.139401232927, 3188.2643374984527, 3191.8340670613975, 3192.6991680427745, 3390.5760850434494, 3389.7756132640216, 3389.636510321181, 3390.390534587467, 3390.697715083156, 3391.265252814651, 3391.7997905219245, 3392.2220892726505, 3393.2199144432234, 3393.710031052875, 3395.1481546471323, 3396.7546063759282, 3398.6656745888654, 3399.414789502287, 3400.2260046226465, 3400.970541645869, 3403.348900689951, 3404.6755849468527, 3405.6413829469266, 3408.0932154118846, 3409.603054809302, 3430.0361035666965, 3430.4930313602517, 3431.2903142773794, 3432.1041567259203, 3433.611505978344, 3434.5778836473105, 3440.9056852725525, 3442.1329271642717, 3447.4149127233914, 3449.1522910732097, 3451.1335752405776, 3452.1111343635216, 3454.9277436240127, 3456.1899972343463, 3458.6942454148316, 3464.6657680800918, 3467.5814935574645, 3468.593649437968, 3472.5066456177647, 3473.2720678048154, 3475.7851004808617, 3479.1611014250416, 3700.8354640925086, 3701.426677205728, 3702.08102715774, 3702.646456655584, 3703.71956232801, 3705.475707944179, 3706.0605656363464, 3707.708317711646, 3710.5799676246534, 3711.486297570579, 3712.817534773469, 3715.750925662932, 3718.3064668523475, 3719.8525073027645, 3721.7484548527873, 3722.7218855130523, 3725.083159606888, 3726.4827704287677, 3729.038680595189, 3732.011873018799, 3733.1106915883183, 3735.6347934023943, 3736.9940679647757, 3740.5999150005036, 3742.1454505617044, 3746.498796927726, 3747.590797782121, 3755.750445447971, 3758.921889503272, 3761.9576531060943, 3763.897098300679, 3767.156525426067, 3769.934506179709, 3771.5416855970516, 3772.99971297321, 3775.2997915764354, 3779.8414861265865, 3781.5885135362323, 3791.558126410708, 3793.664558256848, 3795.436872304081, 3797.7435528869573, 3801.946807065868, 3804.0511137535, 3806.3318329968206, 3809.5125154353273, 3813.2984506581565, 3822.4019142955613, 3825.105342539633, 3827.640587131815, 3829.854390798668, 3834.0068917366307, 3835.555708666236, 3839.132840933726, 3842.802049667032, 3845.058069310416, 3850.796202508406, 3854.362405188561, 4215.733937944707, 4216.17042106887, 4217.29082107494, 4218.3811040840865, 4220.027804232048, 4220.397734071597, 4221.026485811142, 4222.205489402069, 4224.69622628369, 4226.205348038689, 4226.959277091909, 4229.362046718778, 4231.04349415956, 4232.677099173876, 4233.386910845917, 4236.996695901201, 4238.380683178028, 4239.4743940594135, 4241.814623368873, 4244.060775916525, 4244.633502814067, 4245.363870839991, 4247.66977508886, 4250.390112917243, 4252.939892510812, 4253.999680097002, 4254.904149602751, 4256.276018010127, 4257.651742440034, 4260.3178515770105, 4262.493843662896, 4264.35818535138, 4266.794392286028, 4269.115405731542, 4273.896897674349, 4274.993320287522, 4275.903345636171, 4278.03421856159, 4279.778815750756, 4282.019402468338, 4286.882332111776, 4290.3906120434185, 4292.848308142333, 4294.028139378622, 4296.109690247975, 4300.695441349523, 4301.638509157206, 4304.824676921477, 4309.655334759978, 4311.123511266229, 4315.191478509821, 4316.108044491954, 4319.527582266835, 4321.9503989782, 4455.12888107255, 4454.839349930559, 4454.876929995312, 4454.774251095078, 4455.923550032964, 4456.363625950405, 4456.703205850953, 4456.975672496905, 4457.908423626858, 4459.2022944289465, 4459.797504315345, 4460.838870550373, 4462.629220892604, 4464.436290428888, 4465.162936108275, 4465.952870478921, 4467.954045338733, 4468.844714837791, 4470.256899986059, 4471.135158468923, 4474.183170363485, 4476.603670683313, 4478.211433293599, 4480.995422729006, 4482.680782649569, 4526.888343653946, 4527.6971886380015, 4527.803067810991, 4528.64325252041, 4530.081328012391, 4530.781278489621, 4533.765656278706, 4534.705648339395, 4535.6899433797225, 4537.880147233853, 4539.793936988981, 4542.698770772235, 4544.117005692985, 4550.81054167703, 4551.7750547759315, 4554.059362470199, 4554.92432870654, 4556.782709438898, 4558.560071063879, 4561.134422157812, 4562.021093513355, 4562.7066265037765, 4569.511820227265, 4572.620030688832, 4573.053891393336, 4574.0981023556815, 4576.221687766341, 4578.7247894133825, 4579.984528705983, 4583.0594654624165, 4585.246026648109, 4586.221181467094, 4604.187852505689, 4605.350821216587, 4607.214984763166, 4608.393832136916, 4609.511021089717, 4611.584508931225, 4612.462573847157, 4616.974682059045, 4620.655311638393, 4622.374715975386, 4624.435631123997, 4627.701253616395, 4630.512663617066, 4632.2076271275355, 4634.092350052577, 4987.6383103804965, 4987.444489731039, 4987.913363882679, 4988.130232295916, 4988.217989593755, 4990.01380690345, 4990.128395176312, 4990.541217956574, 4990.6934034986825, 4991.985136143983, 4992.4246760146825, 4993.194944317471, 4993.872786090074, 4995.124157347735, 4995.56674696156, 4996.370194557361, 4996.9213697710675, 4998.170310625306, 4999.830166453818, 5001.529791714178, 5002.366787617628, 5003.1830865851925, 5004.03157766036, 5006.059258823048, 5006.997401335696, 5007.427068999127, 5008.834403047189, 5009.900611650133, 5010.40121299899, 5012.066667252665, 5012.569767680228, 5013.255797491634, 5015.163911218326, 5016.203544104517, 5018.044538203525, 5018.667297450603, 5019.3540165194645, 5020.087291751763, 5021.000702017675, 5022.3548272499775, 5023.356027348229, 5025.965334755554, 5026.822945104863, 5030.635404504463, 5031.704377445697, 5033.961745308528, 5034.9249520752865, 5036.488232116038, 5037.38834333347, 5038.652089363318, 5039.8562415072, 5043.675221563424, 5044.898266507871, 5045.933932398957, 5046.956965654951, 5048.111245770101, 5059.917805011443, 5061.055328526064, 5063.3276595068555, 5065.059899151269, 5066.971162244269, 5067.6469444561735, 5068.432300668655, 5069.661499238814, 5070.625342792604, 5071.286885767848, 5074.835415780713, 5076.643343508507, 5079.103972832772, 5080.3127990201, 5081.104292918035, 5082.308491074802, 5083.9094908628995, 5086.224984628491, 5087.307272435558, 5088.599596068693, 5090.638112091551, 5092.977257574323, 5095.611339011935, 5097.13783100511, 5098.185284379161, 5099.502609444045, 5101.497043074934, 5103.905482584474, 5107.076254453512, 5109.26216722241, 5111.807847063792, 5115.34584891453, 5118.459471416298, 5120.705966910202, 5122.199114023579, 5125.994589663175, 5129.26531016249, 5131.727892574612, 5134.898694476146, 5136.26632259076, 5138.941463747951, 5141.265413663626, 5144.829254881883, 5148.5408705440295, 5152.170244132968, 5152.829636895333, 5154.971430329452, 5445.984070912546, 5447.248742499692, 5447.609890248461, 5448.39013320802, 5449.290527379407, 5449.896980290383, 5451.186576284572, 5452.027876616092, 5453.106548922663, 5454.675740612538, 5455.265637149181, 5456.780886262864, 5457.554481570899, 5458.211657156711, 5458.711381846459, 5460.128895875983, 5460.659461751733, 5462.289943199083, 5462.777392688009, 5463.367626664711, 5464.534275409173, 5465.503481560989, 5466.417347158895, 5467.443925776486, 5468.450146513081, 5469.522645045826, 5470.904457094366, 5473.001447823701, 5474.700162024736, 5475.549677943764, 5476.2554029022085, 5478.664833935651, 5479.7166462210425, 5480.377981590887, 5481.468912975848, 5482.40803455575, 5483.192812195173, 5483.9329298251505, 5484.798171380651, 5485.868055088799, 5486.9606836988405, 5487.911319595004, 5490.536908315389, 5491.423601966288, 5492.156956587148, 5492.853116228882, 5493.580682475285, 5494.570165769352, 5497.084933606888, 5497.667884690873, 5498.361151065673, 5499.805242648766, 5501.464145385313, 5502.246999142323, 5502.870053506389, 5503.7458236297725, 5504.736647120008, 5505.8339509329, 5507.868647489211, 5510.045076144819, 5511.054424127307, 5512.103868585192, 5512.921597789792, 5513.981267868034, 5515.539780971632, 5516.116759195578, 5516.89378312766, 5517.803025102563, 5519.286170661367, 5520.318966306673, 5521.11650699212, 5522.365038227617, 5523.209541230492, 5524.326267554236, 5529.492787779885, 5530.22212759896, 5530.722002217037, 5531.646106734969, 5532.481473623925, 5533.280491293897, 5534.361200754029, 5535.380443194052, 5537.720311738973, 5538.942627709383, 5540.0041379511495, 5541.194875525774, 5542.729708764307, 5543.8836463001435, 5545.413096584974, 5546.269957097269, 5547.07398808555, 5548.205760988998, 5548.861951526166, 5549.850968804558, 5551.078055664911, 5551.870588218513, 5552.700538336679, 5553.899145406742, 5560.003435822524, 5560.320398895899, 5560.774818683176, 5561.477673224583, 5562.512927078005, 5563.349326632026, 5563.979245220011, 5564.746708217192, 5566.887998675338, 5567.655504848812, 5569.007563752577, 5571.176134733678, 5574.582590688293, 5575.325134372824, 5576.8838314348295, 5578.4196950870555, 5579.305796090392, 5580.430866179046, 5581.175109687532, 5581.832934187407, 5582.951193128416, 5585.5232258679025, 5586.726876499333, 5587.6482058874835, 5588.317461471572, 5589.388562219874, 5592.307783291722, 5593.419878940496, 5594.264081723207, 5595.018801261902, 5595.364846802892, 5596.954536509012, 5597.890833301613, 5599.337427638118, 5600.3137668731215, 5601.616402489681, 5603.21764430206, 5604.001325771694, 5604.955749902357, 5605.702617419671, 5606.885608580878, 5607.849404321045, 5608.821668380613, 5610.241582655683, 5613.658140084425, 5614.55953142318, 5615.564570943132, 5617.038004683537, 5619.692106937672, 5620.828103558668, 5622.177547845647, 5623.199025737038, 5624.345288243053, 5624.836035011999, 5625.447770226821, 5626.839387353068, 5632.2554662243865, 5633.018649741349, 5634.247173744336, 5635.333192647989, 5636.307620179354, 5638.333069922579, 5639.5016050568665, 5641.030422763674, 5642.251301491949, 5642.88182464796, 5643.667563426582, 5644.529351157766, 5646.345405742017, 5647.389943787579, 5649.336521499601, 5650.329455274591, 5651.488019112769, 5652.596674381952, 5653.484450067349, 5654.877022256142, 5656.574873882244, 5657.429988415915, 5658.672116921411, 5661.590828127245, 5662.849545239113, 5664.34164047796, 5665.608794541336, 5667.090244845407, 5668.526239064138, 5669.517149774735, 5670.511584244512, 5672.282916050106, 5672.800773460017, 5673.656666847145, 5675.216855007563, 5676.477049628453, 5677.653460765805, 5678.800194443535, 5683.9378480329215, 5684.892929013353, 5686.034909592887, 5687.404327520848, 5688.38698904233, 5689.189010539276, 5689.39196533441, 5690.0411362788755, 5690.860453314244, 5932.117859487878, 5932.276931975854, 5932.227166439539, 5931.970413271761, 5931.7667366374235, 5932.079196310782, 5932.107989023729, 5932.49984747734, 5932.477636531584, 5932.588111307786, 5932.662834692483, 5932.7263276744, 5932.698651779401, 5932.800745539907, 5932.926785850241, 5933.393926127988, 5933.687604011433, 5933.882237299426, 5934.242137296421, 5934.293123045293, 5934.469243898262, 5934.53681261595, 5934.862555914989, 5934.940833561155, 5935.206071490182, 5935.226386632291, 5935.303986877559, 5935.48561005983, 5935.473512149889, 5935.418176999796, 5935.469829008527, 5935.8995276532905, 5936.265216665221, 5936.4263639729925, 5936.598818893608, 5937.074796431492, 5937.7577988874, 5937.889031750785, 5938.029951252587, 5938.15827200702, 5938.353789527582, 5938.727687985573, 5939.104624570772, 5939.332101167105, 5939.526733265664, 5940.218011827182, 5941.172957875284, 5941.625020988013, 5941.949263944616, 5942.337801687884, 5942.822251352763, 5943.2654763458195, 5943.721304319705, 5943.901311713492, 5944.697032588612, 5945.0764391225275, 5946.469234788401, 5947.096606256764, 5947.391530151379, 5947.856192080912, 5949.038984037157, 5949.248644672557, 5949.518078854184, 5949.80661121169, 5950.1016418032705, 5950.559171851228, 5951.205202317424, 5951.41974229928, 5952.296607307024, 5952.530775552613, 5952.88198842895, 5953.192758724501, 5953.804045878136, 5954.044190972834, 5954.240381818275, 5954.522268954687, 5955.2655326836575, 5956.384175433767, 5956.895761961456, 5957.655282884082, 5958.017094234196, 5958.513359503239, 5959.275405010654, 5959.730777753686, 5960.457037157533, 5961.289901209842, 5962.0028309591835, 5962.587339259031, 5963.247719184535, 5963.7902109364495, 5964.143685237831, 5964.456259811522, 5964.953014479998, 5965.451242187588, 5965.947906311137, 5966.543335162966, 5966.91998294728, 5967.340913301088, 5967.898795635578, 5968.730657552134, 5969.0421285596485, 5969.704951561827, 5970.030662477527, 5970.4039397518145, 5971.278613205614, 5972.401337159313, 5972.878088332738, 5973.599807305132, 5974.054208380503, 5974.54078642825, 5974.925644630478, 5975.510214629858, 5976.262923295546, 5976.672334648329, 5976.99048326115, 5977.256824790393, 5977.604456073935, 5977.793193062476, 5978.696944259321, 5978.93527503412, 5979.710913051304, 5980.089877274882, 5980.601632664736, 5980.9140182326355, 5981.010259445804, 5981.061336904274, 5981.831116472333, 5982.237110955024, 5982.607031249339, 5982.791078823753, 5986.024438564583, 5986.339099926782, 5986.8416104587195, 5987.10336578816, 5987.295575322778, 5987.836378626553, 5988.499173321631, 5988.959790919477, 5989.425367777851, 5989.8517177463, 5990.291609909234, 5990.611279099193, 5990.918503689145, 5991.635310444184, 5992.394348057334, 5992.813453303956, 5993.190832195438, 5993.640246078221, 5994.079097129705, 5994.49100351891, 5994.797646826119, 5995.293452593065, 5996.133822309692, 5996.159327815896, 5998.430939565627, 5998.893348248358, 5999.528802961926, 5999.901283794317, 6000.056395889269, 6000.095783080074, 6000.763462817562, 6001.252988872711, 6001.766401843359, 6002.569115892158, 6003.221975167935, 6003.814577107258, 6004.581579709158, 6004.681591766654, 6005.892796795853, 6006.346235879262, 6006.773672133242, 6008.048062809456, 6008.592601759304, 6009.319364493542, 6015.086374514369, 6015.5812973913935, 6015.8342898466635, 6016.157301894785, 6016.625236707261, 6016.920182970396, 6017.494239719035, 6018.13257069018, 6018.740020653808, 6019.3648090836205, 6019.759362282861, 6020.173606117238, 6021.183787482164, 6022.006100008367, 6022.366361218397, 6027.280067095248, 6028.030910456349, 6028.464520265496, 6028.74705075328, 6029.189636081681, 6029.79219789327, 6030.016972192296, 6030.533941698654, 6031.117640394452, 6032.202643720373, 6032.686465997444, 6033.76978375312, 6034.246889709781, 6034.714774146743, 6035.1500008413495, 6036.105484582623, 6036.768490149341, 6037.295367816961, 6038.201808332604, 6038.655843729333, 6040.97697962075, 6041.578330189937, 6042.053897925568, 6042.990048604615, 6043.638225553064, 6044.203752399413, 6044.703760765614, 6045.152847291798, 6047.00489702061, 6047.591838226333, 6048.355277234808, 6048.679536247388, 6049.146510505689, 6049.486721551308, 6049.724978029575, 6050.11714067562, 6050.596812851822, 6050.881398641477, 6051.37574886998, 6052.024720902312, 6052.466554948437, 6052.833478647821, 6053.124229006423, 6053.824020265452, 6054.182697406322, 6054.557209989221, 6054.792365991172, 6055.269262108244, 6057.3340808282765, 6057.617035153803, 6057.860087247254, 6058.361927180484, 6058.873163552376, 6059.615313057572, 6060.497929889532, 6060.7184548036585, 6061.498489790881, 6061.971330747023, 6062.461463153847, 6062.901115735895, 6063.235345701161, 6063.5582281750085, 6064.039312188364, 6064.407799933799, 6064.962897489526, 6065.300837936768, 6065.538926118132, 6065.859040232894, 6066.261556010501, 6066.720691391505, 6066.950864096327, 6067.189404659534, 6067.503433259888, 6067.798882277841, 6068.143344549163, 6068.510289095042, 6068.805040656269, 6069.4224815959915, 6070.128673150004, 6070.300083008397, 6070.649313664639, 6071.2457297920655, 6072.052955153691, 6072.31365660128, 6072.486165547053, 6072.782745238164, 6073.369542981891, 6073.691652055694, 6074.206012599421, 6074.516470596949, 6074.852420698204, 6075.099844565424, 6075.341627287729, 6075.502404359402, 6076.015890086588, 6076.226550915935, 6077.012949509681, 6077.403814927902, 6077.850013358468, 6078.132515884807, 6078.403251631429, 6078.613506102862, 6079.1286815217445, 6079.3149764131285, 6079.538349786334, 6079.96547770313, 6080.690156625333, 6080.9419793040925, 6081.167279055371, 6081.390913825468, 6081.84118007432, 6082.49829933435, 6082.775721048551, 6083.004543411027, 6083.5677994195985, 6083.660618743621, 6083.603305618386, 6083.755813905662, 6083.951108103194, 6084.2163171542015, 6084.225216685869, 6084.935940043827, 6085.22648111263, 6085.464598743747, 6085.645227239331, 6085.888180073857, 6086.332038492256, 6086.6146829811305, 6087.258884433037, 6087.401798127012, 6087.845399591784, 6088.079800494751, 6088.187243611268, 6088.567640165207, 6089.09990632246, 6089.424813453639, 6089.702469769729, 6090.197986580529, 6090.670369078396, 6090.988628007863, 6091.400511641027, 6091.453264082306, 6091.918980913901, 6092.116676964359, 6092.570549404173, 6093.101890186357, 6093.397461193799, 6093.640801858181, 6093.705945624592, 6093.967235772083, 6094.291212068582, 6094.537821066626, 6095.116504142219, 6095.117011144348, 6095.740499511785, 6095.820968994972, 6096.217156945351, 6096.254989545879, 6096.389528245862, 6096.521232747857, 6096.660919234981, 6096.8010471899, 6096.807299613845, 6096.882952445865, 6096.954913866912, 6097.146278620512, 6097.2700719200475, 6097.365928594793, 6097.583875979016, 6097.681902002195, 6098.154848074066, 6098.123392352277, 6098.28966478006, 6098.372723214721, 6098.507625697268, 6098.438398070804, 6098.409564789111, 6098.467599870932, 6098.700610501837, 6098.743206172428, 6098.762331923761, 6098.88920521869, 6098.811926954427, 6099.130869454999, 6099.1806768846645, 6099.565771470906, 6099.781557763843, 6099.9528846235935, 6099.935614336473, 6100.120238243408, 6100.276271562183, 6100.335141837337, 6100.492763537709, 6100.668164641452, 6100.780252650864, 6101.10229095791, 6101.216717470746, 6101.409212092105, 6101.495300444845, 6101.67262107961, 6102.329898551432, 6102.461593494028, 6102.500223701356, 6102.56437851649, 6102.575497216251, 6102.731757424905, 6103.020689328772, 6103.138757722572, 6103.3579542358675, 6103.54186066755, 6104.189167874378, 6104.2571424610705, 6104.494677302282, 6104.818825852206, 6104.939518044126, 6104.955925025879, 6104.994107825813, 6105.215583960453, 6105.381846765631, 6105.451973283938, 6105.800257582345, 6106.047049538475, 6106.436506970517, 6106.65504173412, 6106.9906102807545, 6107.807212623228, 6107.860538708391, 6108.254304603607, 6108.372551558913, 6108.519168271183, 6108.670290418106, 6108.898900688828, 6109.1149115071985, 6109.289159431443, 6109.775493046382, 6110.030193566213, 6110.190797438826, 6110.368592245899, 6110.627145170846, 6110.810602167492, 6111.220017808522, 6111.349357298541, 6111.56330480808, 6111.643575489755, 6111.85114916537, 6112.1832319005725, 6112.267984437434, 6112.505081613612, 6112.662821271204, 6112.866891781082, 6112.984807099993, 6113.200750562974, 6113.502162759452, 6113.590435641834, 6113.735877313986, 6113.762362120311, 6113.872290695364, 6114.025653907557, 6114.240797633095, 6114.547745772793, 6114.661491988536, 6114.836599291004, 6114.933784488261, 6115.022188101702, 6115.095354813637, 6115.389002951879, 6115.38262895124, 6115.4131287634955, 6115.353243533659, 6115.3510394701925, 6115.281789061081, 6115.2859908777755, 6115.134558726073, 6115.108017631964, 6115.086224054192, 6115.070005333188, 6115.064850140769, 6115.067021982646, 6115.110136517375, 6115.111087950415, 6115.092169135125, 6115.15332435119, 6115.112902666954, 6115.052386902859, 6114.883854548312, 6114.836423783299, 6114.787325240772, 6114.655232508843, 6114.4645536057815, 6114.418641110286, 6114.399860171361, 6114.055776463771, 6114.153076352828, 6114.107960389516, 6114.10537221961, 6114.096172868955, 6114.067733147334, 6113.9869714245415, 6113.979149197363, 6113.974180118219, 6113.814141181012, 6113.617658099889, 6113.527533750499, 6113.52656284426, 6113.352962503484, 6113.357810662049, 6113.373203086477, 6113.257902191672, 6113.474954694756, 6113.42652667067, 6113.285795278845, 6113.301368083248, 6113.54157124875, 6114.025873883205, 6114.036155566862, 6114.216564753607, 6114.224786494566, 6114.152594621338, 6114.462132194628, 6115.173930440356, 6115.311804378399, 6115.588370994272, 6115.668561595562, 6115.8987402218045, 6115.903161349463, 6116.008870804987, 6116.350869170858, 6116.76645731358, 6117.015932739263, 6117.476878259296, 6117.374166354222, 6117.632207536062, 6117.812249024171, 6118.696023453617, 6118.619650688632, 6118.83257123108, 6118.8765856091995, 6118.918884865642, 6119.077412462659, 6119.359386970111, 6119.450504626569, 6119.422808439448, 6119.661597571892, 6119.952079301033, 6119.857685087967, 6120.111322728641, 6120.290637383854, 6120.1588860506745, 6120.122053500916, 6120.156320292961, 6120.22199016587, 6120.248230882704, 6120.449242737402, 6120.591558832703, 6120.540622848609, 6120.537345000608, 6120.792045492582, 6120.777374406567, 6120.8667212373, 6120.938957146111, 6121.075486728628, 6121.140805185587, 6121.227327119141, 6121.215370428517, 6121.398677385273, 6121.393490972694, 6121.211953179607, 6121.60885210075, 6121.778779862205, 6121.766755517174, 6121.746213206595, 6121.951610635932, 6121.988440270833, 6122.006038026545, 6122.199422025472, 6122.0328222881335, 6122.37892138079, 6122.387550427478, 6122.3609431717105, 6122.3075119747355, 6122.625972387734, 6122.645230324772, 6122.653995762728, 6123.339199982875, 6123.41314660514, 6123.946398827372, 6124.1901138673675, 6124.302733872988, 6124.434650972338, 6124.542239445319, 6124.681730307708, 6125.403410401326, 6125.508049548629, 6125.831172392234, 6126.372733678265, 6126.783679613912, 6127.075538171718, 6127.538939468477, 6128.858845816177, 6129.371729310891, 6129.39658858515, 6130.002507184419, 6130.161937586607, 6130.337805771523, 6130.562579974765, 6130.84178975396, 6131.064756226197, 6134.033374511397, 6134.133004595529, 6134.417498582411, 6135.724725922317, 6135.750713578914, 6136.043102005633, 6137.398269843814, 6137.401381298519, 6137.539224305336, 6137.893906939169, 6137.944298028506, 6138.328725507567, 6138.36447702284, 6138.377594410272, 6138.43051399207, 6138.830364714085, 6139.0640420780965, 6139.075549627607, 6139.090470045847, 6139.110164707508, 6139.588676945181, 6139.677034878354, 6139.694904550297, 6139.7157369402485, 6140.1850389115425, 6140.290132011465, 6140.299608766247, 6140.312357703331, 6140.327340391716, 6140.345194306224, 6140.382232907941, 6140.649990189908, 6140.667538820902, 6140.69442028177, 6140.782663354134, 6140.8216085026215, 6140.847523532049, 6140.868070805032, 6140.8882304419685, 6140.907569105917, 6140.927359418235, 6140.946916448744, 6140.966502211899, 6140.985554633904, 6141.004518157368, 6141.0228977957595, 6141.041168706513, 6141.058866632847, 6141.076465630609, 6141.093521999337, 6141.110498286876, 6141.1269665810905, 6141.143374463659, 6141.159306613428, 6141.175162750007, 6141.19007469455, 6141.202947696596, 6141.214077864728, 6141.2264719768245, 6141.239308347077, 6141.253950821647, 6141.2652819268405, 6141.27642637443, 6141.287185936441, 6141.298208296299, 6141.309166601017, 6141.320297125337, 6141.331234044352, 6141.342199061151, 6141.35273557915, 6141.363120170575, 6141.372912800765, 6141.382822480435, 6141.392030885398, 6141.4013654969785, 6141.410272580863, 6141.419120545517, 6141.427909594626, 6141.436661400211, 6141.445426240335, 6141.454138978086, 6141.462686610714, 6141.4710643016215, 6141.479369497575, 6141.48739865906, 6141.495337709321, 6141.502874276273, 6141.510439128238, 6141.517583782768, 6141.524806889847, 6141.531727226275, 6141.53870680818, 6141.54562250215, 6141.552567971445, 6141.559488767898, 6141.56624898671, 6141.572832844508, 6141.579373882788, 6141.585944869393, 6141.592360104498, 6141.59865723923, 6141.6048369533, 6141.61089714362, 6141.616867904144, 6141.6228042049215, 6141.628716446256, 6141.634706515466, 6141.640699829564, 6141.6466524594925, 6141.652386654153, 6141.658037195601, 6141.663760652313, 6141.669564742822, 6141.67516125132, 6141.680770838536, 6141.686224310377, 6141.691697312681, 6141.697094117215, 6141.702608667514, 6141.708161604134, 6141.713821441362, 6141.719332459473, 6141.724635316482, 6141.729828691086, 6141.735459976192, 6141.740791036066, 6141.746199283625, 6141.751411633573, 6141.756680833639, 6141.761816376455, 6141.767119091044, 6141.772465825539, 6141.778050247132, 6141.783574499877, 6141.7888447205805, 6141.793764542378, 6141.799423781083, 6141.804721154886, 6141.810139313737, 6141.81529696709, 6141.820566050714, 6141.825589528299, 6141.830847203397, 6141.8361184587975, 6141.841788140502, 6141.847551918228, 6141.853067921536, 6141.857916853545, 6141.863760537473, 6141.869296641331, 6141.874904235832, 6141.880230777808, 6141.885753900205, 6141.890795243925, 6141.89621116703, 6141.901442341121, 6141.907227781336, 6141.913377330831, 6141.919550174003, 6141.924757823401, 6141.930276648412, 6141.936908898782, 6141.94272215648, 6141.948354977885, 6141.955097030037, 6141.960090052953, 6141.9663446944, 6141.97160345286, 6141.977384279206, 6141.983794301408, 6141.990907085543, 6141.997261974387, 6142.002516865339, 6142.010225036416, 6142.016709267159, 6142.022612402081, 6142.032295180672, 6142.037574150501, 6142.044857817423, 6142.05077446335, 6142.056407869717, 6142.062789077858, 6142.066108726671, 6142.086046963503, 6142.088865479043, 6142.108768463027, 6142.111294268298, 6142.12650263496, 6142.128931094613, 6142.143763423259, 6142.146122852242, 6142.159606560962, 6142.161918278543, 6142.175580732237, 6142.1778527149945, 6142.190895340571, 6142.193156266732, 6142.20558808103, 6142.207795486331, 6142.220835836726, 6142.222890202511, 6142.233943684577, 6142.235724281209, 6142.248263026414, 6142.249760721703, 6142.262355870867, 6142.2638685741185, 6142.266705122715, 6142.268756105555, 6142.271574834853, 6142.273486520214, 6142.276301136679, 6142.27807788584, 6142.280899210644, 6142.282551678412, 6142.285380819482, 6142.286924273232, 6142.289741214674, 6142.291194725411, 6142.293955624198, 6142.295340018024, 6142.2979900831115, 6142.299324853922, 6142.301820757542, 6142.303121632423, 6142.30544328248, 6142.306721668173, 6142.308868348477, 6142.310132167095, 6142.31211403163, 6142.313368734755, 6142.315200740978, 6142.316449908878, 6142.318148667731, 6142.319394205127, 6142.320976513602, 6142.322218637162, 6142.32370076359, 6142.324937994705, 6142.326335235257, 6142.327564591399, 6142.32889089552, 6142.330108392427, 6142.331376017674, 6142.332577431448, 6142.333796680647, 6142.33497834591, 6142.336157468417, 6142.337316840506, 6142.33846214498, 6142.339597980192, 6142.340714134258, 6142.341826335174, 6142.342916764776, 6142.344006053987, 6142.345073338625, 6142.346140920172, 6142.347187110099], 'MF position': [0.0, 0.0, 0.0, 0.0, 0.0, 0.0, 0.0, 0.0, 0.0, 48.10766467096916, 48.06306753929665, 47.99236623061358, 47.989531565883084, 48.00368572785516, 48.00804155980709, 48.03113780269433, 48.03498644004884, 48.0418164418173, 48.05674663462572, 48.43785284742694, 48.43379514062189, 48.44097656048342, 48.439634680015956, 48.44350635560077, 48.46357324114499, 48.47042427691315, 48.62893470450057, 48.620100261759, 48.906260757923285, 48.905982695919256, 48.90308574933524, 48.88666608921185, 48.88658490041818, 48.77693547181179, 48.865124283308546, 48.90267897024936, 48.927616022217634, 49.01825975817254, 48.99424742248785, 49.392890694470736, 49.39634927822433, 49.26974259476942, 49.258004965603064, 49.27089533740549, 49.2803130204554, 49.29227322322208, 49.3048523079103, 49.32029303433707, 49.76177234523933, 49.735280168504836, 49.74640725729938, 49.73131506630483, 49.728481634271894, 49.84949166357888, 49.84682265538627, 49.82998119598342, 49.794736110212945, 49.73763325103094, 49.860130912533485, 49.86239593931637, 50.369853820569226, 50.36474021760832, 50.36287793156155, 50.36075581239183, 50.25967252913636, 50.23505398729426, 50.231985167469745, 50.2264073781596, 50.214020609586214, 50.212967737519136, 50.213268723828676, 50.220181816020116, 50.173706425157896, 50.08242808296178, 50.07469791701825, 50.068023482908934, 49.98095548209872, 49.96884229100012, 49.99159630893988, 50.00911806344502, 50.00931399461845, 50.19470353380945, 50.19098943977314, 50.18038878810887, 50.1786787784699, 50.17384617935417, 50.07305307759328, 50.00153078155412, 50.02015835203598, 50.01573256792626, 50.01141940732945, 49.9383084550681, 49.930387490224966, 50.05684377424213, 49.995497127265864, 50.009245143615686, 49.872457989357265, 49.986571144382, 49.92585371518948, 49.887228156804035, 49.8817916288296, 49.791997945652774, 49.68366179761736, 49.60533022784509, 49.58827728944875, 49.58739747111502, 49.58353424978727, 49.58326310773875, 49.488777122782885, 49.48377916832294, 49.493234577995885, 49.461040622793114, 49.473266509569356, 49.21893349995439, 49.20175356841115, 49.10091656666742, 49.093195806887664, 49.010690934905455, 49.00847205850018, 49.00175003894997, 48.90002622962118, 48.81749103742581, 48.72552063261279, 48.621965543161245, 48.71404433513835, 48.70593127661049, 48.712978164482166, 48.713574271535855, 48.62151712865222, 48.65541349911612, 48.4673325188662, 48.44530683958196, 48.370377229572526, 48.35569244140845, 48.33955089996754, 48.33614042066122, 48.33212402798629, 48.355516670228894, 48.36493407361263, 48.2918011972293, 48.27427266372675, 48.259991500733, 48.26104584148926, 48.25828914016092, 48.14963685785235, 47.799472008903074, 47.684048672787156, 47.679250653603, 47.67539280585843, 47.671377743051885, 47.58289608760916, 47.5654897285344, 47.55855503313792, 47.54219210308372, 47.532456849691535, 47.46313356286749, 47.43248666887001, 47.4043265906935, 47.22641498685753, 47.116659787164004, 47.09887587938746, 47.096166939367954, 47.04633190652657, 46.94956674179151, 46.931872893168524, 46.82870668619032, 46.73110002823562, 46.6998205974154, 46.69332519116796, 46.69178342897135, 46.68305808498004, 46.499202333860374, 46.468160422283965, 46.46349252462648, 46.39559795510601, 46.30893069948354, 46.297574557150725, 46.12768594772747, 45.97140432023717, 45.96429316215757, 45.95371040837255, 45.83766002108281, 45.821592913534815, 45.81365962756225, 45.69589883618959, 45.67472975623172, 45.59542883382786, 45.5630952931618, 45.54278812177154, 45.45755016964523, 45.27270609844197, 45.23793993846718, 45.22762176144917, 45.22044880287645, 45.088706329399656, 45.060518446512695, 45.05839880046848, 44.81990487334387, 44.738280163621575, 44.718623980934666, 44.71464346997939, 44.71450014651655, 44.53433814243928, 44.369857437617505, 44.34453155870372, 44.333424024408565, 44.31918936357193, 44.305706229313586, 44.29701418797469, 44.21938186387094, 44.13940483876904, 44.29826818083649, 44.284693346767135, 44.27629901838797, 44.2136757613787, 44.12064545250349, 44.02180666321978, 44.00472846604376, 43.899992178574074, 43.80174680200489, 43.72036177722191, 43.70012331370833, 43.6832996572439, 43.67510751251111, 43.316978954282604, 43.305801868293855, 43.30517347413187, 43.30267407385281, 43.29446770809195, 43.292117829006095, 43.21878993604926, 43.03529578532732, 43.00034044593122, 42.9919083284105, 42.987997532133406, 42.90053890325529, 42.88287923910201, 42.880101534737726, 42.8746524212929, 42.86188878600916, 42.61775691066316, 42.42317080059832, 42.34517549914611, 42.27505264562064, 42.32521413915675, 42.285638669715304, 42.23194897395695, 42.2260400193021, 42.22244734151368, 42.10931786171117, 42.03222879492689, 42.02461312970517, 41.95008920584679, 41.85866451293135, 41.752659872497894, 41.66409787747278, 41.64780113333913, 41.64881520132374, 41.60071451209295, 41.51641849386922, 41.509116862163324, 41.42382460465551, 41.33352619419147, 41.30998442705343, 41.30568961523383, 41.21101254584301, 41.18128113662969, 41.17689434140819, 41.14875894297525, 41.146098877826034, 41.131563794265276, 40.93313746461024, 40.91224501985994, 40.66928205288516, 40.64129970420579, 40.63196644366947, 40.428573299597446, 40.458891437637696, 40.388473510541395, 40.37256952438946, 40.36905901562112, 40.29889361840337, 40.19137164818758, 40.09595628730226, 40.07251075845751, 39.97779503544521, 39.87760256715669, 39.86578031487349, 39.86312327313729, 39.75377491760306, 39.74547704452701, 39.55035633302369, 39.5248710560158, 39.42351291207125, 39.39875274996743, 39.39431482898319, 39.297833977065594, 39.27807772425628, 39.27347481082923, 39.17038234785471, 39.16327256614748, 39.06912066061287, 38.97191896675326, 38.87220190563404, 38.71211417377626, 38.76936873013332, 38.76521840548046, 38.7601736116835, 38.59653474809639, 38.60127463984101, 38.574454914145754, 38.47061324531827, 38.47178416964498, 38.3999370470538, 38.385131699851925, 38.381903628985036, 38.28540277185172, 38.18199169436393, 37.99863134511804, 37.89449111788242, 37.876003210200274, 37.8645975576432, 37.84732205016063, 37.87031719908573, 37.81228366574931, 37.78442032172048, 37.78262305465701, 37.71670137101398, 37.70554835851484, 37.70185105501634, 37.64115532808097, 37.61710339100578, 37.51493957931191, 37.42707518873093, 37.40004075167172, 37.400789221946184, 37.19475622801905, 37.106327378406746, 37.044051811882, 37.040408696272124, 37.03716200830859, 37.0058617272317, 36.97756767034137, 36.832387407483345, 36.77527073267082, 36.80925438502362, 36.793125403156246, 36.64032835616465, 36.52816716594185, 36.43275514181204, 36.41961969070598, 36.414225700050764, 36.3326422157743, 36.315821449992846, 36.257716462238825, 36.18489819542878, 36.17392267583661, 36.200798354735085, 36.199146385818125, 36.136369653583756, 36.078894280035485, 35.9858586867411, 35.80499347773319, 35.67754304790049, 35.67402635696362, 35.58621624541826, 35.51210062694277, 35.4948659002113, 35.42916000168364, 35.41091744518681, 35.40453200804135, 35.31188206345963, 35.289020436394914, 35.220566064561645, 35.21292769770417, 35.14128213269424, 35.08627983437161, 35.013856911484545, 34.97801922344211, 34.798913736958134, 34.790160915553564, 34.64768129449422, 34.62616489634057, 34.529782097815804, 34.45544306051055, 34.43849965564592, 34.4208327609737, 34.4056130580144, 34.399202679862256, 34.39550841802127, 34.309580336974314, 34.29424366985576, 34.21918952698238, 34.156148378484126, 33.92555847161714, 33.88064730871408, 33.871757939810955, 33.78096508141576, 33.757458382408466, 33.74926519920314, 33.7350863673227, 33.730339724016595, 33.70382950222742, 33.69926392670492, 33.63306618472895, 33.477190702885565, 33.345122366767356, 33.33738744283835, 33.32871819333158, 33.250257282178055, 33.138947701483445, 33.123127122951935, 33.118364754240645, 33.039968583653724, 32.95048535030025, 32.85501988812812, 32.76731102285478, 32.72646371133835, 32.722243681232236, 32.72148733721275, 32.64292131452736, 32.576196679428826, 32.57351086869908, 32.50940186901139, 32.48809796584175, 32.329819606110235, 32.24840109785268, 32.170102168540474, 32.07202639803367, 32.04100106263404, 32.02624889039788, 31.97391136719811, 31.899692025435964, 31.879364405318736, 31.874099099485214, 31.851524026236046, 31.84539519452216, 31.696938680749913, 31.64189454354922, 31.628952578785935, 31.558515626386075, 31.46452233837179, 31.45226590288398, 31.443679061358555, 31.43003627214587, 31.269006262519117, 31.180704627851487, 31.15237240968746, 31.12638344555575, 31.114090610610567, 31.105486173012938, 31.034657588493936, 30.936687210932746, 30.922956041062772, 30.771672730713462, 30.736935339602653, 30.719084318074845, 30.714774743294644, 30.708943238841957, 30.630449445237442, 30.44953817996935, 30.362572956932123, 30.17741060694796, 30.159404639782306, 30.066381688673285, 30.040128032471724, 30.021045815786, 30.004812232562728, 29.995546928327624, 29.823176556171152, 29.7917107414673, 29.678013502708044, 29.660496079248095, 29.563801912408046, 29.54452333089712, 29.44454136097736, 29.32666160283832, 29.296270537167615, 29.287982628405594, 29.18621764151211, 29.163295512317518, 29.153775544561846, 29.05145056810083, 29.037431366812818, 29.022689592886643, 29.008671034881324, 28.90958127375523, 28.82523756393721, 28.823250469279785, 28.74266993292897, 28.660266456636773, 28.68363129791542, 28.584502073758777, 28.566229768687368, 28.55731658125604, 28.480915669981822, 28.46553667885207, 28.459102633540127, 28.30702680341003, 28.28522416094684, 28.280141069981124, 28.18399407493584, 28.167447323105897, 28.03414362609215, 28.016139510930888, 28.012593502737385, 28.0088781161468, 27.954771612423656, 27.90076021727414, 27.883810247225302, 27.679331208327145, 27.63443558015057, 27.647686673444174, 27.56407961690285, 27.546310792376385, 27.53987384185351, 27.48148336047401, 27.482927939027512, 27.358923793556055, 27.332034160660605, 27.261289706051983, 27.247574011228014, 27.166558340849633, 27.156626206866672, 27.09608473998123, 27.07369316241596, 27.0055495550457, 26.986497707314786, 26.931958723795514, 26.817759365932584, 26.8121187630523, 26.804837304278387, 26.691153688681933, 26.618325708367752, 26.533280680226934, 26.509428007694922, 26.502946235542293, 26.498696237783122, 26.460926004670846, 26.277615893608537, 26.18250691512375, 26.170374304024065, 26.157679675661846, 26.04681728866229, 25.97598327411637, 25.947022954745865, 25.985456251907227, 25.86460748108141, 25.769996062158004, 25.776651168088968, 25.78405984406731, 25.73464532734897, 25.67570928967283, 25.584917643808325, 25.573788862683685, 25.55258363174056, 25.40560566187264, 25.27078458066353, 25.20075077569935, 25.179990072437455, 25.170419673162947, 25.165661987448555, 25.11256912781846, 24.97768659347014, 24.90903924863099, 24.849088572008434, 24.833943499958025, 24.782976142609893, 24.729413210280754, 24.71890258251578, 24.71335734679844, 24.646581196811802, 24.539615885059902, 24.46078344872405, 24.398132948172584, 24.32828077268452, 24.293317567634457, 24.283580166068422, 24.274058715355473, 24.260761822220516, 24.24451982066551, 24.11961009006511, 24.084636724488877, 24.022718812446502, 23.95795156913715, 23.936901156532613, 23.82044643155876, 23.753898730623096, 23.741056378911452, 23.588621553010707, 23.500646102896233, 23.41708647087699, 23.389309025952862, 23.382618934054715, 23.211748413184864, 23.170851914205606, 23.161279302530627, 23.22554380839066, 23.03451464910326, 22.954148575293264, 22.89910329821124, 22.888278262818805, 22.74300323453367, 22.646833215330723, 22.605669026949432, 22.55075399795363, 22.511492826403796, 22.50647282695161, 22.434494938492737, 22.4222246455878, 22.337451513617967, 22.326809459043826, 22.319513538286888, 22.276620547378833, 22.247756976628395, 22.242816137037615, 22.112231450959573, 22.09243566253662, 22.015871672383703, 21.828278469940944, 21.822270371233294, 21.817999531801, 21.814798794190803, 21.758928517294102, 21.751190005683643, 21.691287207657112, 21.67890888922451, 21.606585004971112, 21.46586758328134, 21.421058817116013, 21.34915144338253, 21.281480475419478, 21.26770343058421, 21.203726517842597, 21.12796949328332, 21.114426216663936, 21.099337917073935, 21.09372417064125, 21.037026830977727, 20.890298002083515, 20.863502402448297, 20.77967428768188, 20.76498134778743, 20.756173426838078, 20.689478089297555, 20.60195156556896, 20.379645171220893, 20.343296089563943, 20.32941869181623, 20.31360042994498, 20.29588080704834, 20.289319360230675, 20.282947857911726, 20.143288261436922, 20.09875411071695, 20.095407262101727, 20.010717423082145, 19.98743986160972, 19.925565138892047, 19.906364519093326, 19.84341913975734, 19.670684223157767, 19.633712266875694, 19.62340049290178, 19.55256203947045, 19.53752309521458, 19.23320946928634, 19.210420354787146, 19.2082620586266, 19.055043379997013, 18.95843374743185, 18.86004185515829, 18.711170664465413, 18.59340743753934, 18.577939544069555, 18.55631480909901, 18.45157854676076, 18.42889578996401, 18.420638701007768, 18.413823780598555, 18.409677955288423, 18.20943776945821, 18.186162462305326, 18.088416993429345, 17.97582758655899, 17.956920014857506, 17.845729989194623, 17.828285825617034, 17.820554954121885, 17.80430354945982, 17.794042726483312, 17.78518732011161, 17.677964715474697, 17.638527016487625, 17.630353044466837, 17.457721748114384, 17.438302237519853, 17.419657416659188, 17.32631809268714, 17.22416809773866, 17.208514889855067, 17.099452106093217, 17.08142112789616, 17.071371109237074, 17.0548773992284, 17.03992934856395, 17.025999136907867, 17.01552764903043, 16.901682338561606, 16.79822189052027, 16.721513526722443, 16.639976777667457, 16.538366394136368, 16.52361239788654, 16.498543355635313, 16.31973217304974, 16.213417574912203, 16.198499402446796, 16.270621329957123, 16.18431140374106, 16.173776082494033, 16.100844866592038, 16.08796444293985, 16.01467146158915, 15.991643397795967, 15.852657021084767, 15.833002503534425, 15.830401848085778, 15.827918609831007, 15.74496333961438, 15.729368024431635, 15.654117061069988, 15.637141474425421, 15.629592460549373, 15.544917402094828, 15.40951794929786, 15.399717895305752, 15.338987876114434, 15.328847651805388, 15.297965613750721, 15.111084112809905, 15.091956994422366, 15.085615910125993, 15.079044462212323, 15.073010081918037, 14.932297600139846, 14.838904467885339, 14.825085829689648, 14.801157858918174, 14.78979957784236, 14.780962382198414, 14.712253456192045, 14.697117834647761, 14.617859182205732, 14.531326055051935, 14.440000191451531, 14.359097265313824, 14.340042900294371, 14.231186358401438, 14.219655513937072, 14.22048717516903, 14.148297442075188, 14.044307708630809, 14.024368243019676, 13.997291264057948, 13.82177752666676, 13.76830943415227, 13.792276281893853, 13.778957985088855, 13.64180993271108, 13.625100933408314, 13.613108656547677, 13.591288427714163, 13.526700608342926, 13.392366434055463, 13.371999289009368, 13.121273050167963, 13.099148153784737, 13.077665820574987, 13.05739126889844, 13.050160473281037, 13.043645686917728, 12.962763228749646, 12.801970708791103, 12.782522210807183, 12.75914623249617, 12.757335566279698, 12.745282260104272, 12.66019461365571, 12.545125052376777, 12.483242279390682, 12.50205556244596, 12.406263248472763, 12.367038455931494, 12.285507757988118, 12.257844623885166, 12.250446804066302, 12.167952052720302, 12.080846281444561, 12.061090744843009, 12.049242578423474, 12.040334313332142, 12.0326300809907, 11.963678812450391, 11.948005332254548, 11.836373668658169, 11.707025905851136, 11.61423862122108, 11.499967723670318, 11.491373532001809, 11.487207939728373, 11.408442146615593, 11.381415929388922, 11.29944959697004, 11.22360467759018, 11.205456647147406, 11.19834118006724, 11.190667707675697, 11.131146819734722, 11.115233329761573, 11.070635570243585, 11.065656233930845, 10.994101936383165, 10.84886579891627, 10.83075614548526, 10.815314093544572, 10.807510531275556, 10.738332293533706, 10.653675683016042, 10.642322371015732, 10.63191644281421, 10.561958920385903, 10.53815887807, 10.527747007776703, 10.509326701793961, 10.455621280582038, 10.385861404927358, 10.305112965495738, 10.226562121213332, 10.139419282394513, 10.038236274125968, 9.972017794393862, 9.95394105657698, 9.92974413175097, 9.86687426149589, 9.85388262573747, 9.8457347999002, 9.836979558349894, 9.826398036468332, 9.773088338710917, 9.702963489500732, 9.507603365565863, 9.464544713139212, 9.374803927932131, 9.315195040521104, 9.304042611908336, 9.240041831742868, 9.226102635938474, 9.133932013861628, 9.07101385133728, 9.056140054578952, 8.993560485801101, 8.98184687803963, 8.974140438048607, 8.920666252397698, 8.82074971771664, 8.832901803036242, 8.53249427335198, 8.459804751181803, 8.386899394757522, 8.243955552628337, 8.23034960104563, 8.220353928458026, 8.143087149549904, 8.125704435961648, 8.112931665353308, 8.10267016258942, 8.093538342724058, 8.082879445367942, 8.074691088531297, 7.8946639129103096, 7.63945150115957, 7.606881991555125, 7.503239074538078, 7.486173555066452, 7.4715210949058894, 7.461656464912645, 7.449547941368014, 7.274046884169918, 7.253503067390044, 7.23816962034251, 7.2263912878019845, 7.217585223414907, 7.208791381866348, 7.114157730240495, 7.098288600147183, 7.016089268277023, 6.693319023603002, 6.580232135359129, 6.519382130856897, 6.499574798484846, 6.489119822672725, 6.481585460684192, 6.4740291817727975, 6.470380871363602, 6.463279848662552, 6.458399811560502, 6.391309919542795, 6.3760434165534745, 6.366990457143212, 6.360550568266446, 6.295262167501293, 6.221668438448759, 6.116939852698231, 5.953346593028898, 5.84691542984882, 5.771238411634801, 5.760153442913919, 5.756812473652222, 5.751972039063482, 5.704904249233509, 5.690639543814376, 5.681980449875559, 5.663310529814126, 5.653940046610084, 5.650258323386629, 5.5881588220932255, 5.565664262932523, 5.507311779381713, 5.416287478877018, 5.300856644292104, 5.28420187738681, 5.208425948075234, 5.116777336056956, 5.102547827768667, 5.0875595019819935, 5.081074148517587, 5.072005349501197, 5.007053981734073, 4.983694826723277, 4.924715118518927, 4.913286860574565, 4.905320773369632, 4.762312188412221, 4.681692059618673, 4.664498458521512, 4.649689053884658, 4.5249555923208655, 4.500516599840433, 4.409651495894503, 4.2780816058267055, 4.2523218940022085, 4.1750429631627854, 4.1618733960248955, 4.14257501916653, 4.128400920458861, 4.061508577597379, 3.9734859506386613, 3.88864695975849, 3.7503484341904127, 3.6504347271554707, 3.6290163124953496, 3.5362864500887206, 3.517185450344875, 3.499816659991877, 3.487166755435228, 3.4030403665540017, 3.3870776820102595, 3.3717173623066468, 3.2804457207327435, 3.2678424647882394, 3.1248147821840435, 3.0912081439815333, 2.9918555337458157, 2.9694391389858095, 2.8780233525108323, 2.7936103323869768, 2.712966948107224, 2.6242927881012146, 2.5988670957770337, 2.5889770744800424, 2.5810666068562713, 2.5022257546761106, 2.489399911554435, 2.317039026701012, 2.2934150581633985, 2.220830926633868, 2.0750483803278583, 2.052083495830901, 2.0392676265961347, 2.0298688377570615, 1.9539939567829754, 1.87309325353678, 1.824491559312861, 1.813325039524684, 1.7719390263477472, 1.7620208349410993, 1.6172966037874819, 1.5542545493475448, 1.5424057277131533, 1.4754859583550817, 1.4129034981581405, 1.245065801864846, 1.1412218325723145, 1.1268569260633698, 1.0455949349328237, 1.0301478387642728, 1.02011280592793, 1.051703961402395, 0.9836520275437615, 0.9541768139859097, 0.9451582239568554, 0.7341341834616814, 0.7099258254968172, 0.6963152197234154, 0.6204952092646704, 0.544179148481679, 0.4176690356255097, 0.3942307652857453, 0.37336677260731577, 0.2802519016243212, 0.18590927197815577, 0.11205177150442176, 0.09590506559450641, 0.08703511408847536, 0.015950817047601602, -0.11468282789102503, -0.23002820865340856, -0.2454979571985997, -0.44521573226303596, -0.5087532451364057, -0.5952854105382936, -0.6075459058257607, -0.6182207607862121, -0.6194466404927844, -0.6367243901271274, -0.6424776552185137, -0.646949616589319, -0.6527458372926942, -0.7152309492632544, -0.8180913309969465, -0.9044636515612771, -0.9058046709283266, -1.0611676105113665, -1.0739248774193078, -1.1877430874571926, -1.291373707965906, -1.3970480602329471, -1.4765197640976118, -1.4850769761351859, -1.49173332952492, -1.6135570690169123, -1.6262000680716153, -1.6340043755357208, -1.6434564792035464, -1.6497751485656538, -1.643587126675922, -1.7369427151714625, -1.7458856004442405, -1.750170564245031, -1.7541623496459164, -1.7658112906437078, -2.160753673807898, -2.330428983409166, -2.351719978454201, -2.4332710703497535, -2.4481904078742556, -2.4558425692351347, -2.4612327891112664, -2.465961840388428, -2.4694553106258432, -2.476065192371742, -2.492351844726992, -2.5799142325254127, -2.673450231677988, -2.68473716403742, -2.721295689158484, -2.88198686937112, -2.897270255133128, -2.9950468194923467, -3.088082186280929, -3.1050093784987856, -3.211564891018688, -3.3042497451239345, -3.348658079153699, -3.353501950052956, -3.361694862775956, -3.4439786271360986, -3.5397848768660567, -3.556897020621703, -3.5663548939831444, -3.575407864423816, -3.6719541740766015, -3.6835594546622343, -3.6888126095330604, -3.7686843381559836, -3.8519376831737544, -3.9394924367339383, -3.950792074958185, -4.055679575780096, -4.066640980046577, -4.0755764913707155, -4.085764024033097, -4.257646071858436, -4.335932163956445, -4.33387040525217, -4.334213082058114, -4.403496693725187, -4.5046901123112955, -4.521241613587568, -4.5317359191190505, -4.596991006114829, -4.746179936935906, -4.764401258619131, -4.850988881921614, -4.863416527446714, -4.870580455584096, -4.878723429598133, -4.9633247368763485, -4.977892267142427, -4.992170955885573, -5.0011115387551, -5.102421449742794, -5.204453386329504, -5.2887128553478595, -5.30693628928166, -5.3149690582751905, -5.400980322092375, -5.513476388166862, -5.613197495605755, -5.629072432946837, -5.641943443025741, -5.649923139978254, -5.661551944730379, -5.675588294989618, -5.776283790779582, -5.785528855245097, -5.802286376249197, -5.860072668715903, -5.937595176201664, -6.071980232638166, -6.241843269618161, -6.262454463816711, -6.368977332961104, -6.42660643061174, -6.441525911356341, -6.451042619221615, -6.459473874954373, -6.549893818862469, -6.641727919823585, -6.654620585246819, -6.662976626025873, -6.6819584491141155, -6.795035217407813, -6.812673497481546, -6.859178597121513, -6.873217305294215, -6.879421724843906, -6.957154648284042, -7.071797307392728, -7.093300364328175, -7.113461432538088, -7.1227355780037875, -7.22525190679166, -7.301004662361755, -7.310371449841464, -7.332108653017275, -7.342569863450271, -7.3516689027234685, -7.453111959058783, -7.468022818840793, -7.477797247476188, -7.485075084224308, -7.491631475872564, -7.498845217320676, -7.558870650165553, -7.5600973532071984, -7.690334934334585, -7.868796618831161, -7.938072504731019, -7.948844317346756, -7.96524853739404, -8.048907486542758, -8.061950113307116, -8.08471397252472, -8.173322695327048, -8.192875873966454, -8.261067987171034, -8.399646400210845, -8.426921847793828, -8.452639479185388, -8.57571371773628, -8.675987860824842, -8.72204265495225, -8.733232934470868, -8.809021166869655, -9.064977490521336, -9.08881338880087, -9.104976039876107, -9.138397672100794, -9.161711877123201, -9.309610928117532, -9.337686604066523, -9.347926990692162, -9.354340004880864, -9.365783846445282, -9.389339852936049, -9.400863939271073, -9.507723840783898, -9.518706756792195, -9.728250737420991, -9.822232480164427, -9.859975410813473, -9.864685690537279, -9.95187741221511, -9.96611967754386, -9.978114800003077, -10.073903968791994, -10.096814004958928, -10.030558246113896, -10.04141200954639, -10.054406101597982, -10.143191816975953, -10.300969436920825, -10.462801247417044, -10.479757043188345, -10.532062439490053, -10.536372926289475, -10.56502381087974, -10.574780098546121, -10.58652995737311, -10.594652710212994, -10.664239901141288, -10.765169666027921, -10.778063264222512, -10.871391671502124, -11.068465502280151, -11.208392140252078, -11.310425253536888, -11.287720792671626, -11.35545269382078, -11.437408560882183, -11.523078706448777, -11.648159390717359, -11.667062339356296, -11.678421495501812, -11.691803494337947, -11.702050531713027, -11.72046564450048, -11.736331253424245, -11.862989513705791, -11.985198147892392, -12.061804872730582, -12.188625509090683, -12.20012856493338, -12.21556154984212, -12.357381341224833, -12.382044257537325, -12.392803016297623, -12.400133860845024, -12.40057847553205, -12.410670795182416, -12.53268165781703, -12.54229883833232, -12.643489045199555, -12.660541507536971, -12.854650934434094, -12.874431547852788, -12.887156595732572, -13.009752672725195, -13.025421659764707, -13.038246589416229, -13.04770210484337, -13.057327420748356, -13.064921009239308, -13.07639625318391, -13.26313373848896, -13.360275876817445, -13.383076333722283, -13.389426511715445, -13.398309997080995, -13.421131125418409, -13.698689107857389, -13.839481637455249, -13.863129916627686, -13.872107538376103, -14.043513284961382, -14.07547115596716, -14.097157942290755, -14.107704759119448, -14.12163834163519, -14.1282455554722, -14.134895909265316, -14.140336032001034, -14.304199322554147, -14.406317159981624, -14.430973338163883, -14.44431245049847, -14.552700837175024, -14.565800930828436, -14.65914830945983, -14.674046269807594, -14.684936095215688, -14.784751286677322, -14.880948860615593, -14.900363979289335, -14.910784957216467, -14.922392771933433, -14.931866292067125, -14.937992122161681, -15.102454723372585, -15.124602211094384, -15.142007355672757, -15.152464242050884, -15.162780597564018, -15.265567745086619, -15.35233865485666, -15.372843713057705, -15.447861338819015, -15.530497084570378, -15.675003693543385, -15.798019210717422, -15.811212481455811, -15.823984887751946, -15.82791814565154, -15.828820581878546, -16.00894193469811, -16.020963705970953, -16.03667897118925, -16.14760327243336, -16.158521909922346, -16.169979507815132, -16.261663955247098, -16.387313095967087, -16.507147226767145, -16.605010995124378, -16.781553970388025, -16.80701752391257, -16.824614168271246, -16.843130646294515, -16.862834290598183, -16.880591879532993, -16.88429009196758, -16.9813555280755, -17.09308288356113, -17.107944385167936, -17.113362337402037, -17.232747044371653, -17.43474655290855, -17.445665268991295, -17.464602743056496, -17.57911139916269, -17.59756738454884, -17.60826326116842, -17.620536333767014, -17.64170053593195, -17.653306123135508, -17.656656693178668, -17.667276770431464, -17.792247613115237, -17.987368346158267, -17.990088629102353, -18.005991249897395, -18.02847175425471, -18.04132617477498, -18.233446723345057, -18.254932024378856, -18.35211563218254, -18.37688251871237, -18.431803595676165, -18.440812498665746, -18.45682815060735, -18.468770553149028, -18.558604024437017, -18.681620989894373, -18.797062334466986, -18.90551180056091, -18.92166274266979, -19.022994289447468, -19.13828665942046, -19.24954643850468, -19.268525185778643, -19.280783237113763, -19.38785716767983, -19.412974579972456, -19.430475332268845, -19.441223762297636, -19.44549331712433, -19.638365502560056, -19.661924548270886, -19.666422520135, -19.671776311922684, -19.84756823553432, -19.857100652539014, -19.87229446043311, -19.88254593278012, -19.989398605041774, -20.01971218327176, -20.13805934062925, -20.155404831682194, -20.159121306820985, -20.260539471282023, -20.267802989750106, -20.27787993450952, -20.28502074263632, -20.363350774459157, -20.46161290583998, -20.504465935618047, -20.507665362106824, -20.5190236495992, -20.621721018544743, -20.629031304768326, -20.747005888980347, -20.768774319879885, -20.8604681113387, -20.878209930182123, -20.978367232186624, -20.986356144073874, -20.99104400980375, -21.081882918620565, -21.102853605275957, -21.197815863964873, -21.203874105091746, -21.34459560808863, -21.3505299548661, -21.44189204267605, -21.535415208907157, -21.543580784271153, -21.56342972323661, -21.56462631155747, -21.84829702836942, -21.88860596020171, -21.90039551068587, -22.00600860455568, -22.008103778401747, -22.09666379499395, -22.21009116433274, -22.218305237790368, -22.225041781694777, -22.29146820019223, -22.38251508222469, -22.47320253714133, -22.48143182614827, -22.48718908931182, -22.49328144047295, -22.583133955531785, -22.592358110603723, -22.700796742021282, -22.71442354236624, -22.721231369174575, -22.741853211059976, -22.83666052941972, -22.84640224556434, -22.924589362198642, -23.012017014958012, -23.029874029950435, -23.030348191952452, -23.115315548732163, -23.1563281652396, -23.170480749209865, -23.148693824924287, -23.21376639845104, -23.228705447490466, -23.405991199718777, -23.374221710812062, -23.38164803276247, -23.533135607326837, -23.535536664126028, -23.552376918313886, -23.584188069598376, -23.586096883493138, -23.39506884017409, 0.0, 0.0, 0.0, 0.0, 0.0, 0.0, 0.0, 0.0, 0.0, 0.0, 0.0, 0.0, 0.0, 0.0, 0.0, 0.0, 0.0, 0.0, 0.0, 0.0, 0.0, 0.0, 0.0, 0.0, 0.0, 0.0, 0.0, 0.0, 0.0, 0.0, 0.0, 0.0, 0.0, 0.0, 0.0, 0.0, 0.0, 0.0, 0.0, 0.0, 0.0, 0.0, 0.0, 0.0, 0.0, 0.0, 0.0, 0.0, 0.0, 0.0, 0.0, 0.0, 0.0, 0.0, 0.0, 0.0, 0.0, 0.0, 0.0, 0.0, 0.0, 0.0, 0.0, 0.0, 0.0, 0.0, 0.0, 0.0, 0.0, 0.0, 0.0, 0.0, 0.0, 0.0, 0.0, 0.0, 0.0, 0.0, 0.0, 0.0, 0.0, 0.0, 0.0, 0.0, 0.0, 0.0, 0.0, 0.0, 0.0, 0.0, 0.0, 0.0, 0.0, 0.0, 0.0, 0.0, 0.0, 0.0, 0.0, 0.0, 0.0, 0.0, 0.0, 0.0, 0.0, 0.0, 0.0, 0.0, 0.0, 0.0, 0.0, 0.0, 0.0, 0.0, 0.0, 0.0, 0.0, 0.0, 0.0, 0.0, 0.0, 0.0, 0.0, 0.0, 0.0, 0.0, 0.0, 0.0, 0.0, 0.0, 0.0, 0.0, 0.0, 0.0, 0.0, 0.0, 0.0, 0.0, 0.0, 0.0, 0.0, 0.0, 0.0, 0.0, 0.0, 0.0, 0.0, 0.0, 0.0, 0.0, 0.0, 0.0, 0.0, 0.0, 0.0, 0.0, 0.0, 0.0, 0.0, 0.0, 0.0, 0.0, 0.0, 0.0, 0.0, 0.0, 0.0, 0.0, 0.0, 0.0, 0.0, 0.0, 0.0, 0.0, 0.0, 0.0, 0.0, 0.0, 0.0, 0.0, 0.0, 0.0, 0.0, 0.0, 0.0, 0.0, 0.0, 0.0, 0.0, 0.0, 0.0, 0.0, 0.0, 0.0, 0.0, 0.0, 0.0, 0.0, 0.0, 0.0, 0.0, 0.0, 0.0, 0.0, 0.0, 0.0, 0.0, 0.0, 0.0, 0.0, 0.0, 0.0, 0.0, 0.0, 0.0, 0.0, 0.0, 0.0, 0.0, 0.0, 0.0, 0.0, 0.0, 0.0, 0.0, 0.0, 0.0, 0.0, 0.0, 0.0, 0.0, 0.0, 0.0, 0.0, 0.0, 0.0, 0.0, 0.0, 0.0, 0.0, 0.0, 0.0, 0.0, 0.0, 0.0, 0.0, 0.0, 0.0, 0.0], 'Mech Timer': [0.0, 0.0, 0.0, 0.0, 0.0, 0.0, 0.0, 0.0, 0.0, 48.10766467096916, 48.06306753929665, 47.99236623061358, 47.989531565883084, 48.00368572785516, 48.00804155980709, 48.03113780269433, 48.03498644004884, 48.0418164418173, 48.05674663462572, 48.43785284742694, 48.43379514062189, 48.44097656048342, 48.439634680015956, 48.44350635560077, 48.46357324114499, 48.47042427691315, 48.62893470450057, 48.620100261759, 48.906260757923285, 48.905982695919256, 48.90308574933524, 48.88666608921185, 48.88658490041818, 48.77693547181179, 48.865124283308546, 48.90267897024936, 48.927616022217634, 49.01825975817254, 48.99424742248785, 49.392890694470736, 49.39634927822433, 49.26974259476942, 49.258004965603064, 49.27089533740549, 49.2803130204554, 49.29227322322208, 49.3048523079103, 49.32029303433707, 49.76177234523933, 49.735280168504836, 49.74640725729938, 49.73131506630483, 49.728481634271894, 49.84949166357888, 49.84682265538627, 49.82998119598342, 49.794736110212945, 49.73763325103094, 49.860130912533485, 49.86239593931637, 50.369853820569226, 50.36474021760832, 50.36287793156155, 50.36075581239183, 50.25967252913636, 50.23505398729426, 50.231985167469745, 50.2264073781596, 50.214020609586214, 50.212967737519136, 50.213268723828676, 50.220181816020116, 50.173706425157896, 50.08242808296178, 50.07469791701825, 50.068023482908934, 49.98095548209872, 49.96884229100012, 49.99159630893988, 50.00911806344502, 50.00931399461845, 50.19470353380945, 50.19098943977314, 50.18038878810887, 50.1786787784699, 50.17384617935417, 50.07305307759328, 50.00153078155412, 50.02015835203598, 50.01573256792626, 50.01141940732945, 49.9383084550681, 49.930387490224966, 50.05684377424213, 49.995497127265864, 50.009245143615686, 49.872457989357265, 49.986571144382, 49.92585371518948, 49.887228156804035, 49.8817916288296, 49.791997945652774, 49.68366179761736, 49.60533022784509, 49.58827728944875, 49.58739747111502, 49.58353424978727, 49.58326310773875, 49.488777122782885, 49.48377916832294, 49.493234577995885, 49.461040622793114, 49.473266509569356, 49.21893349995439, 49.20175356841115, 49.10091656666742, 49.093195806887664, 49.010690934905455, 49.00847205850018, 49.00175003894997, 48.90002622962118, 48.81749103742581, 48.72552063261279, 48.621965543161245, 48.71404433513835, 48.70593127661049, 48.712978164482166, 48.713574271535855, 48.62151712865222, 48.65541349911612, 48.4673325188662, 48.44530683958196, 48.370377229572526, 48.35569244140845, 48.33955089996754, 48.33614042066122, 48.33212402798629, 48.355516670228894, 48.36493407361263, 48.2918011972293, 48.27427266372675, 48.259991500733, 48.26104584148926, 48.25828914016092, 48.14963685785235, 47.799472008903074, 47.684048672787156, 47.679250653603, 47.67539280585843, 47.671377743051885, 47.58289608760916, 47.5654897285344, 47.55855503313792, 47.54219210308372, 47.532456849691535, 47.46313356286749, 47.43248666887001, 47.4043265906935, 47.22641498685753, 47.116659787164004, 47.09887587938746, 47.096166939367954, 47.04633190652657, 46.94956674179151, 46.931872893168524, 46.82870668619032, 46.73110002823562, 46.6998205974154, 46.69332519116796, 46.69178342897135, 46.68305808498004, 46.499202333860374, 46.468160422283965, 46.46349252462648, 46.39559795510601, 46.30893069948354, 46.297574557150725, 46.12768594772747, 45.97140432023717, 45.96429316215757, 45.95371040837255, 45.83766002108281, 45.821592913534815, 45.81365962756225, 45.69589883618959, 45.67472975623172, 45.59542883382786, 45.5630952931618, 45.54278812177154, 45.45755016964523, 45.27270609844197, 45.23793993846718, 45.22762176144917, 45.22044880287645, 45.088706329399656, 45.060518446512695, 45.05839880046848, 44.81990487334387, 44.738280163621575, 44.718623980934666, 44.71464346997939, 44.71450014651655, 44.53433814243928, 44.369857437617505, 44.34453155870372, 44.333424024408565, 44.31918936357193, 44.305706229313586, 44.29701418797469, 44.21938186387094, 44.13940483876904, 44.29826818083649, 44.284693346767135, 44.27629901838797, 44.2136757613787, 44.12064545250349, 44.02180666321978, 44.00472846604376, 43.899992178574074, 43.80174680200489, 43.72036177722191, 43.70012331370833, 43.6832996572439, 43.67510751251111, 43.316978954282604, 43.305801868293855, 43.30517347413187, 43.30267407385281, 43.29446770809195, 43.292117829006095, 43.21878993604926, 43.03529578532732, 43.00034044593122, 42.9919083284105, 42.987997532133406, 42.90053890325529, 42.88287923910201, 42.880101534737726, 42.8746524212929, 42.86188878600916, 42.61775691066316, 42.42317080059832, 42.34517549914611, 42.27505264562064, 42.32521413915675, 42.285638669715304, 42.23194897395695, 42.2260400193021, 42.22244734151368, 42.10931786171117, 42.03222879492689, 42.02461312970517, 41.95008920584679, 41.85866451293135, 41.752659872497894, 41.66409787747278, 41.64780113333913, 41.64881520132374, 41.60071451209295, 41.51641849386922, 41.509116862163324, 41.42382460465551, 41.33352619419147, 41.30998442705343, 41.30568961523383, 41.21101254584301, 41.18128113662969, 41.17689434140819, 41.14875894297525, 41.146098877826034, 41.131563794265276, 40.93313746461024, 40.91224501985994, 40.66928205288516, 40.64129970420579, 40.63196644366947, 40.428573299597446, 40.458891437637696, 40.388473510541395, 40.37256952438946, 40.36905901562112, 40.29889361840337, 40.19137164818758, 40.09595628730226, 40.07251075845751, 39.97779503544521, 39.87760256715669, 39.86578031487349, 39.86312327313729, 39.75377491760306, 39.74547704452701, 39.55035633302369, 39.5248710560158, 39.42351291207125, 39.39875274996743, 39.39431482898319, 39.297833977065594, 39.27807772425628, 39.27347481082923, 39.17038234785471, 39.16327256614748, 39.06912066061287, 38.97191896675326, 38.87220190563404, 38.71211417377626, 38.76936873013332, 38.76521840548046, 38.7601736116835, 38.59653474809639, 38.60127463984101, 38.574454914145754, 38.47061324531827, 38.47178416964498, 38.3999370470538, 38.385131699851925, 38.381903628985036, 38.28540277185172, 38.18199169436393, 37.99863134511804, 37.89449111788242, 37.876003210200274, 37.8645975576432, 37.84732205016063, 37.87031719908573, 37.81228366574931, 37.78442032172048, 37.78262305465701, 37.71670137101398, 37.70554835851484, 37.70185105501634, 37.64115532808097, 37.61710339100578, 37.51493957931191, 37.42707518873093, 37.40004075167172, 37.400789221946184, 37.19475622801905, 37.106327378406746, 37.044051811882, 37.040408696272124, 37.03716200830859, 37.0058617272317, 36.97756767034137, 36.832387407483345, 36.77527073267082, 36.80925438502362, 36.793125403156246, 36.64032835616465, 36.52816716594185, 36.43275514181204, 36.41961969070598, 36.414225700050764, 36.3326422157743, 36.315821449992846, 36.257716462238825, 36.18489819542878, 36.17392267583661, 36.200798354735085, 36.199146385818125, 36.136369653583756, 36.078894280035485, 35.9858586867411, 35.80499347773319, 35.67754304790049, 35.67402635696362, 35.58621624541826, 35.51210062694277, 35.4948659002113, 35.42916000168364, 35.41091744518681, 35.40453200804135, 35.31188206345963, 35.289020436394914, 35.220566064561645, 35.21292769770417, 35.14128213269424, 35.08627983437161, 35.013856911484545, 34.97801922344211, 34.798913736958134, 34.790160915553564, 34.64768129449422, 34.62616489634057, 34.529782097815804, 34.45544306051055, 34.43849965564592, 34.4208327609737, 34.4056130580144, 34.399202679862256, 34.39550841802127, 34.309580336974314, 34.29424366985576, 34.21918952698238, 34.156148378484126, 33.92555847161714, 33.88064730871408, 33.871757939810955, 33.78096508141576, 33.757458382408466, 33.74926519920314, 33.7350863673227, 33.730339724016595, 33.70382950222742, 33.69926392670492, 33.63306618472895, 33.477190702885565, 33.345122366767356, 33.33738744283835, 33.32871819333158, 33.250257282178055, 33.138947701483445, 33.123127122951935, 33.118364754240645, 33.039968583653724, 32.95048535030025, 32.85501988812812, 32.76731102285478, 32.72646371133835, 32.722243681232236, 32.72148733721275, 32.64292131452736, 32.576196679428826, 32.57351086869908, 32.50940186901139, 32.48809796584175, 32.329819606110235, 32.24840109785268, 32.170102168540474, 32.07202639803367, 32.04100106263404, 32.02624889039788, 31.97391136719811, 31.899692025435964, 31.879364405318736, 31.874099099485214, 31.851524026236046, 31.84539519452216, 31.696938680749913, 31.64189454354922, 31.628952578785935, 31.558515626386075, 31.46452233837179, 31.45226590288398, 31.443679061358555, 31.43003627214587, 31.269006262519117, 31.180704627851487, 31.15237240968746, 31.12638344555575, 31.114090610610567, 31.105486173012938, 31.034657588493936, 30.936687210932746, 30.922956041062772, 30.771672730713462, 30.736935339602653, 30.719084318074845, 30.714774743294644, 30.708943238841957, 30.630449445237442, 30.44953817996935, 30.362572956932123, 30.17741060694796, 30.159404639782306, 30.066381688673285, 30.040128032471724, 30.021045815786, 30.004812232562728, 29.995546928327624, 29.823176556171152, 29.7917107414673, 29.678013502708044, 29.660496079248095, 29.563801912408046, 29.54452333089712, 29.44454136097736, 29.32666160283832, 29.296270537167615, 29.287982628405594, 29.18621764151211, 29.163295512317518, 29.153775544561846, 29.05145056810083, 29.037431366812818, 29.022689592886643, 29.008671034881324, 28.90958127375523, 28.82523756393721, 28.823250469279785, 28.74266993292897, 28.660266456636773, 28.68363129791542, 28.584502073758777, 28.566229768687368, 28.55731658125604, 28.480915669981822, 28.46553667885207, 28.459102633540127, 28.30702680341003, 28.28522416094684, 28.280141069981124, 28.18399407493584, 28.167447323105897, 28.03414362609215, 28.016139510930888, 28.012593502737385, 28.0088781161468, 27.954771612423656, 27.90076021727414, 27.883810247225302, 27.679331208327145, 27.63443558015057, 27.647686673444174, 27.56407961690285, 27.546310792376385, 27.53987384185351, 27.48148336047401, 27.482927939027512, 27.358923793556055, 27.332034160660605, 27.261289706051983, 27.247574011228014, 27.166558340849633, 27.156626206866672, 27.09608473998123, 27.07369316241596, 27.0055495550457, 26.986497707314786, 26.931958723795514, 26.817759365932584, 26.8121187630523, 26.804837304278387, 26.691153688681933, 26.618325708367752, 26.533280680226934, 26.509428007694922, 26.502946235542293, 26.498696237783122, 26.460926004670846, 26.277615893608537, 26.18250691512375, 26.170374304024065, 26.157679675661846, 26.04681728866229, 25.97598327411637, 25.947022954745865, 25.985456251907227, 25.86460748108141, 25.769996062158004, 25.776651168088968, 25.78405984406731, 25.73464532734897, 25.67570928967283, 25.584917643808325, 25.573788862683685, 25.55258363174056, 25.40560566187264, 25.27078458066353, 25.20075077569935, 25.179990072437455, 25.170419673162947, 25.165661987448555, 25.11256912781846, 24.97768659347014, 24.90903924863099, 24.849088572008434, 24.833943499958025, 24.782976142609893, 24.729413210280754, 24.71890258251578, 24.71335734679844, 24.646581196811802, 24.539615885059902, 24.46078344872405, 24.398132948172584, 24.32828077268452, 24.293317567634457, 24.283580166068422, 24.274058715355473, 24.260761822220516, 24.24451982066551, 24.11961009006511, 24.084636724488877, 24.022718812446502, 23.95795156913715, 23.936901156532613, 23.82044643155876, 23.753898730623096, 23.741056378911452, 23.588621553010707, 23.500646102896233, 23.41708647087699, 23.389309025952862, 23.382618934054715, 23.211748413184864, 23.170851914205606, 23.161279302530627, 23.22554380839066, 23.03451464910326, 22.954148575293264, 22.89910329821124, 22.888278262818805, 22.74300323453367, 22.646833215330723, 22.605669026949432, 22.55075399795363, 22.511492826403796, 22.50647282695161, 22.434494938492737, 22.4222246455878, 22.337451513617967, 22.326809459043826, 22.319513538286888, 22.276620547378833, 22.247756976628395, 22.242816137037615, 22.112231450959573, 22.09243566253662, 22.015871672383703, 21.828278469940944, 21.822270371233294, 21.817999531801, 21.814798794190803, 21.758928517294102, 21.751190005683643, 21.691287207657112, 21.67890888922451, 21.606585004971112, 21.46586758328134, 21.421058817116013, 21.34915144338253, 21.281480475419478, 21.26770343058421, 21.203726517842597, 21.12796949328332, 21.114426216663936, 21.099337917073935, 21.09372417064125, 21.037026830977727, 20.890298002083515, 20.863502402448297, 20.77967428768188, 20.76498134778743, 20.756173426838078, 20.689478089297555, 20.60195156556896, 20.379645171220893, 20.343296089563943, 20.32941869181623, 20.31360042994498, 20.29588080704834, 20.289319360230675, 20.282947857911726, 20.143288261436922, 20.09875411071695, 20.095407262101727, 20.010717423082145, 19.98743986160972, 19.925565138892047, 19.906364519093326, 19.84341913975734, 19.670684223157767, 19.633712266875694, 19.62340049290178, 19.55256203947045, 19.53752309521458, 19.23320946928634, 19.210420354787146, 19.2082620586266, 19.055043379997013, 18.95843374743185, 18.86004185515829, 18.711170664465413, 18.59340743753934, 18.577939544069555, 18.55631480909901, 18.45157854676076, 18.42889578996401, 18.420638701007768, 18.413823780598555, 18.409677955288423, 18.20943776945821, 18.186162462305326, 18.088416993429345, 17.97582758655899, 17.956920014857506, 17.845729989194623, 17.828285825617034, 17.820554954121885, 17.80430354945982, 17.794042726483312, 17.78518732011161, 17.677964715474697, 17.638527016487625, 17.630353044466837, 17.457721748114384, 17.438302237519853, 17.419657416659188, 17.32631809268714, 17.22416809773866, 17.208514889855067, 17.099452106093217, 17.08142112789616, 17.071371109237074, 17.0548773992284, 17.03992934856395, 17.025999136907867, 17.01552764903043, 16.901682338561606, 16.79822189052027, 16.721513526722443, 16.639976777667457, 16.538366394136368, 16.52361239788654, 16.498543355635313, 16.31973217304974, 16.213417574912203, 16.198499402446796, 16.270621329957123, 16.18431140374106, 16.173776082494033, 16.100844866592038, 16.08796444293985, 16.01467146158915, 15.991643397795967, 15.852657021084767, 15.833002503534425, 15.830401848085778, 15.827918609831007, 15.74496333961438, 15.729368024431635, 15.654117061069988, 15.637141474425421, 15.629592460549373, 15.544917402094828, 15.40951794929786, 15.399717895305752, 15.338987876114434, 15.328847651805388, 15.297965613750721, 15.111084112809905, 15.091956994422366, 15.085615910125993, 15.079044462212323, 15.073010081918037, 14.932297600139846, 14.838904467885339, 14.825085829689648, 14.801157858918174, 14.78979957784236, 14.780962382198414, 14.712253456192045, 14.697117834647761, 14.617859182205732, 14.531326055051935, 14.440000191451531, 14.359097265313824, 14.340042900294371, 14.231186358401438, 14.219655513937072, 14.22048717516903, 14.148297442075188, 14.044307708630809, 14.024368243019676, 13.997291264057948, 13.82177752666676, 13.76830943415227, 13.792276281893853, 13.778957985088855, 13.64180993271108, 13.625100933408314, 13.613108656547677, 13.591288427714163, 13.526700608342926, 13.392366434055463, 13.371999289009368, 13.121273050167963, 13.099148153784737, 13.077665820574987, 13.05739126889844, 13.050160473281037, 13.043645686917728, 12.962763228749646, 12.801970708791103, 12.782522210807183, 12.75914623249617, 12.757335566279698, 12.745282260104272, 12.66019461365571, 12.545125052376777, 12.483242279390682, 12.50205556244596, 12.406263248472763, 12.367038455931494, 12.285507757988118, 12.257844623885166, 12.250446804066302, 12.167952052720302, 12.080846281444561, 12.061090744843009, 12.049242578423474, 12.040334313332142, 12.0326300809907, 11.963678812450391, 11.948005332254548, 11.836373668658169, 11.707025905851136, 11.61423862122108, 11.499967723670318, 11.491373532001809, 11.487207939728373, 11.408442146615593, 11.381415929388922, 11.29944959697004, 11.22360467759018, 11.205456647147406, 11.19834118006724, 11.190667707675697, 11.131146819734722, 11.115233329761573, 11.070635570243585, 11.065656233930845, 10.994101936383165, 10.84886579891627, 10.83075614548526, 10.815314093544572, 10.807510531275556, 10.738332293533706, 10.653675683016042, 10.642322371015732, 10.63191644281421, 10.561958920385903, 10.53815887807, 10.527747007776703, 10.509326701793961, 10.455621280582038, 10.385861404927358, 10.305112965495738, 10.226562121213332, 10.139419282394513, 10.038236274125968, 9.972017794393862, 9.95394105657698, 9.92974413175097, 9.86687426149589, 9.85388262573747, 9.8457347999002, 9.836979558349894, 9.826398036468332, 9.773088338710917, 9.702963489500732, 9.507603365565863, 9.464544713139212, 9.374803927932131, 9.315195040521104, 9.304042611908336, 9.240041831742868, 9.226102635938474, 9.133932013861628, 9.07101385133728, 9.056140054578952, 8.993560485801101, 8.98184687803963, 8.974140438048607, 8.920666252397698, 8.82074971771664, 8.832901803036242, 8.53249427335198, 8.459804751181803, 8.386899394757522, 8.243955552628337, 8.23034960104563, 8.220353928458026, 8.143087149549904, 8.125704435961648, 8.112931665353308, 8.10267016258942, 8.093538342724058, 8.082879445367942, 8.074691088531297, 7.8946639129103096, 7.63945150115957, 7.606881991555125, 7.503239074538078, 7.486173555066452, 7.4715210949058894, 7.461656464912645, 7.449547941368014, 7.274046884169918, 7.253503067390044, 7.23816962034251, 7.2263912878019845, 7.217585223414907, 7.208791381866348, 7.114157730240495, 7.098288600147183, 7.016089268277023, 6.693319023603002, 6.580232135359129, 6.519382130856897, 6.499574798484846, 6.489119822672725, 6.481585460684192, 6.4740291817727975, 6.470380871363602, 6.463279848662552, 6.458399811560502, 6.391309919542795, 6.3760434165534745, 6.366990457143212, 6.360550568266446, 6.295262167501293, 6.221668438448759, 6.116939852698231, 5.953346593028898, 5.84691542984882, 5.771238411634801, 5.760153442913919, 5.756812473652222, 5.751972039063482, 5.704904249233509, 5.690639543814376, 5.681980449875559, 5.663310529814126, 5.653940046610084, 5.650258323386629, 5.5881588220932255, 5.565664262932523, 5.507311779381713, 5.416287478877018, 5.300856644292104, 5.28420187738681, 5.208425948075234, 5.116777336056956, 5.102547827768667, 5.0875595019819935, 5.081074148517587, 5.072005349501197, 5.007053981734073, 4.983694826723277, 4.924715118518927, 4.913286860574565, 4.905320773369632, 4.762312188412221, 4.681692059618673, 4.664498458521512, 4.649689053884658, 4.5249555923208655, 4.500516599840433, 4.409651495894503, 4.2780816058267055, 4.2523218940022085, 4.1750429631627854, 4.1618733960248955, 4.14257501916653, 4.128400920458861, 4.061508577597379, 3.9734859506386613, 3.88864695975849, 3.7503484341904127, 3.6504347271554707, 3.6290163124953496, 3.5362864500887206, 3.517185450344875, 3.499816659991877, 3.487166755435228, 3.4030403665540017, 3.3870776820102595, 3.3717173623066468, 3.2804457207327435, 3.2678424647882394, 3.1248147821840435, 3.0912081439815333, 2.9918555337458157, 2.9694391389858095, 2.8780233525108323, 2.7936103323869768, 2.712966948107224, 2.6242927881012146, 2.5988670957770337, 2.5889770744800424, 2.5810666068562713, 2.5022257546761106, 2.489399911554435, 2.317039026701012, 2.2934150581633985, 2.220830926633868, 2.0750483803278583, 2.052083495830901, 2.0392676265961347, 2.0298688377570615, 1.9539939567829754, 1.87309325353678, 1.824491559312861, 1.813325039524684, 1.7719390263477472, 1.7620208349410993, 1.6172966037874819, 1.5542545493475448, 1.5424057277131533, 1.4754859583550817, 1.4129034981581405, 1.245065801864846, 1.1412218325723145, 1.1268569260633698, 1.0455949349328237, 1.0301478387642728, 1.02011280592793, 1.051703961402395, 0.9836520275437615, 0.9541768139859097, 0.9451582239568554, 0.7341341834616814, 0.7099258254968172, 0.6963152197234154, 0.6204952092646704, 0.544179148481679, 0.4176690356255097, 0.3942307652857453, 0.37336677260731577, 0.2802519016243212, 0.18590927197815577, 0.11205177150442176, 0.09590506559450641, 0.08703511408847536, 0.015950817047601602, -0.11468282789102503, -0.23002820865340856, -0.2454979571985997, -0.44521573226303596, -0.5087532451364057, -0.5952854105382936, -0.6075459058257607, -0.6182207607862121, -0.6194466404927844, -0.6367243901271274, -0.6424776552185137, -0.646949616589319, -0.6527458372926942, -0.7152309492632544, -0.8180913309969465, -0.9044636515612771, -0.9058046709283266, -1.0611676105113665, -1.0739248774193078, -1.1877430874571926, -1.291373707965906, -1.3970480602329471, -1.4765197640976118, -1.4850769761351859, -1.49173332952492, -1.6135570690169123, -1.6262000680716153, -1.6340043755357208, -1.6434564792035464, -1.6497751485656538, -1.643587126675922, -1.7369427151714625, -1.7458856004442405, -1.750170564245031, -1.7541623496459164, -1.7658112906437078, -2.160753673807898, -2.330428983409166, -2.351719978454201, -2.4332710703497535, -2.4481904078742556, -2.4558425692351347, -2.4612327891112664, -2.465961840388428, -2.4694553106258432, -2.476065192371742, -2.492351844726992, -2.5799142325254127, -2.673450231677988, -2.68473716403742, -2.721295689158484, -2.88198686937112, -2.897270255133128, -2.9950468194923467, -3.088082186280929, -3.1050093784987856, -3.211564891018688, -3.3042497451239345, -3.348658079153699, -3.353501950052956, -3.361694862775956, -3.4439786271360986, -3.5397848768660567, -3.556897020621703, -3.5663548939831444, -3.575407864423816, -3.6719541740766015, -3.6835594546622343, -3.6888126095330604, -3.7686843381559836, -3.8519376831737544, -3.9394924367339383, -3.950792074958185, -4.055679575780096, -4.066640980046577, -4.0755764913707155, -4.085764024033097, -4.257646071858436, -4.335932163956445, -4.33387040525217, -4.334213082058114, -4.403496693725187, -4.5046901123112955, -4.521241613587568, -4.5317359191190505, -4.596991006114829, -4.746179936935906, -4.764401258619131, -4.850988881921614, -4.863416527446714, -4.870580455584096, -4.878723429598133, -4.9633247368763485, -4.977892267142427, -4.992170955885573, -5.0011115387551, -5.102421449742794, -5.204453386329504, -5.2887128553478595, -5.30693628928166, -5.3149690582751905, -5.400980322092375, -5.513476388166862, -5.613197495605755, -5.629072432946837, -5.641943443025741, -5.649923139978254, -5.661551944730379, -5.675588294989618, -5.776283790779582, -5.785528855245097, -5.802286376249197, -5.860072668715903, -5.937595176201664, -6.071980232638166, -6.241843269618161, -6.262454463816711, -6.368977332961104, -6.42660643061174, -6.441525911356341, -6.451042619221615, -6.459473874954373, -6.549893818862469, -6.641727919823585, -6.654620585246819, -6.662976626025873, -6.6819584491141155, -6.795035217407813, -6.812673497481546, -6.859178597121513, -6.873217305294215, -6.879421724843906, -6.957154648284042, -7.071797307392728, -7.093300364328175, -7.113461432538088, -7.1227355780037875, -7.22525190679166, -7.301004662361755, -7.310371449841464, -7.332108653017275, -7.342569863450271, -7.3516689027234685, -7.453111959058783, -7.468022818840793, -7.477797247476188, -7.485075084224308, -7.491631475872564, -7.498845217320676, -7.558870650165553, -7.5600973532071984, -7.690334934334585, -7.868796618831161, -7.938072504731019, -7.948844317346756, -7.96524853739404, -8.048907486542758, -8.061950113307116, -8.08471397252472, -8.173322695327048, -8.192875873966454, -8.261067987171034, -8.399646400210845, -8.426921847793828, -8.452639479185388, -8.57571371773628, -8.675987860824842, -8.72204265495225, -8.733232934470868, -8.809021166869655, -9.064977490521336, -9.08881338880087, -9.104976039876107, -9.138397672100794, -9.161711877123201, -9.309610928117532, -9.337686604066523, -9.347926990692162, -9.354340004880864, -9.365783846445282, -9.389339852936049, -9.400863939271073, -9.507723840783898, -9.518706756792195, -9.728250737420991, -9.822232480164427, -9.859975410813473, -9.864685690537279, -9.95187741221511, -9.96611967754386, -9.978114800003077, -10.073903968791994, -10.096814004958928, -10.030558246113896, -10.04141200954639, -10.054406101597982, -10.143191816975953, -10.300969436920825, -10.462801247417044, -10.479757043188345, -10.532062439490053, -10.536372926289475, -10.56502381087974, -10.574780098546121, -10.58652995737311, -10.594652710212994, -10.664239901141288, -10.765169666027921, -10.778063264222512, -10.871391671502124, -11.068465502280151, -11.208392140252078, -11.310425253536888, -11.287720792671626, -11.35545269382078, -11.437408560882183, -11.523078706448777, -11.648159390717359, -11.667062339356296, -11.678421495501812, -11.691803494337947, -11.702050531713027, -11.72046564450048, -11.736331253424245, -11.862989513705791, -11.985198147892392, -12.061804872730582, -12.188625509090683, -12.20012856493338, -12.21556154984212, -12.357381341224833, -12.382044257537325, -12.392803016297623, -12.400133860845024, -12.40057847553205, -12.410670795182416, -12.53268165781703, -12.54229883833232, -12.643489045199555, -12.660541507536971, -12.854650934434094, -12.874431547852788, -12.887156595732572, -13.009752672725195, -13.025421659764707, -13.038246589416229, -13.04770210484337, -13.057327420748356, -13.064921009239308, -13.07639625318391, -13.26313373848896, -13.360275876817445, -13.383076333722283, -13.389426511715445, -13.398309997080995, -13.421131125418409, -13.698689107857389, -13.839481637455249, -13.863129916627686, -13.872107538376103, -14.043513284961382, -14.07547115596716, -14.097157942290755, -14.107704759119448, -14.12163834163519, -14.1282455554722, -14.134895909265316, -14.140336032001034, -14.304199322554147, -14.406317159981624, -14.430973338163883, -14.44431245049847, -14.552700837175024, -14.565800930828436, -14.65914830945983, -14.674046269807594, -14.684936095215688, -14.784751286677322, -14.880948860615593, -14.900363979289335, -14.910784957216467, -14.922392771933433, -14.931866292067125, -14.937992122161681, -15.102454723372585, -15.124602211094384, -15.142007355672757, -15.152464242050884, -15.162780597564018, -15.265567745086619, -15.35233865485666, -15.372843713057705, -15.447861338819015, -15.530497084570378, -15.675003693543385, -15.798019210717422, -15.811212481455811, -15.823984887751946, -15.82791814565154, -15.828820581878546, -16.00894193469811, -16.020963705970953, -16.03667897118925, -16.14760327243336, -16.158521909922346, -16.169979507815132, -16.261663955247098, -16.387313095967087, -16.507147226767145, -16.605010995124378, -16.781553970388025, -16.80701752391257, -16.824614168271246, -16.843130646294515, -16.862834290598183, -16.880591879532993, -16.88429009196758, -16.9813555280755, -17.09308288356113, -17.107944385167936, -17.113362337402037, -17.232747044371653, -17.43474655290855, -17.445665268991295, -17.464602743056496, -17.57911139916269, -17.59756738454884, -17.60826326116842, -17.620536333767014, -17.64170053593195, -17.653306123135508, -17.656656693178668, -17.667276770431464, -17.792247613115237, -17.987368346158267, -17.990088629102353, -18.005991249897395, -18.02847175425471, -18.04132617477498, -18.233446723345057, -18.254932024378856, -18.35211563218254, -18.37688251871237, -18.431803595676165, -18.440812498665746, -18.45682815060735, -18.468770553149028, -18.558604024437017, -18.681620989894373, -18.797062334466986, -18.90551180056091, -18.92166274266979, -19.022994289447468, -19.13828665942046, -19.24954643850468, -19.268525185778643, -19.280783237113763, -19.38785716767983, -19.412974579972456, -19.430475332268845, -19.441223762297636, -19.44549331712433, -19.638365502560056, -19.661924548270886, -19.666422520135, -19.671776311922684, -19.84756823553432, -19.857100652539014, -19.87229446043311, -19.88254593278012, -19.989398605041774, -20.01971218327176, -20.13805934062925, -20.155404831682194, -20.159121306820985, -20.260539471282023, -20.267802989750106, -20.27787993450952, -20.28502074263632, -20.363350774459157, -20.46161290583998, -20.504465935618047, -20.507665362106824, -20.5190236495992, -20.621721018544743, -20.629031304768326, -20.747005888980347, -20.768774319879885, -20.8604681113387, -20.878209930182123, -20.978367232186624, -20.986356144073874, -20.99104400980375, -21.081882918620565, -21.102853605275957, -21.197815863964873, -21.203874105091746, -21.34459560808863, -21.3505299548661, -21.44189204267605, -21.535415208907157, -21.543580784271153, -21.56342972323661, -21.56462631155747, -21.84829702836942, -21.88860596020171, -21.90039551068587, -22.00600860455568, -22.008103778401747, -22.09666379499395, -22.21009116433274, -22.218305237790368, -22.225041781694777, -22.29146820019223, -22.38251508222469, -22.47320253714133, -22.48143182614827, -22.48718908931182, -22.49328144047295, -22.583133955531785, -22.592358110603723, -22.700796742021282, -22.71442354236624, -22.721231369174575, -22.741853211059976, -22.83666052941972, -22.84640224556434, -22.924589362198642, -23.012017014958012, -23.029874029950435, -23.030348191952452, -23.115315548732163, -23.1563281652396, -23.170480749209865, -23.148693824924287, -23.21376639845104, -23.228705447490466, -23.405991199718777, -23.374221710812062, -23.38164803276247, -23.533135607326837, -23.535536664126028, -23.552376918313886, -23.584188069598376, -23.586096883493138, -23.39506884017409, 0.0, 0.0, 0.0, 0.0, 0.0, 0.0, 0.0, 0.0, 0.0, 0.0, 0.0, 0.0, 0.0, 0.0, 0.0, 0.0, 0.0, 0.0, 0.0, 0.0, 0.0, 0.0, 0.0, 0.0, 0.0, 0.0, 0.0, 0.0, 0.0, 0.0, 0.0, 0.0, 0.0, 0.0, 0.0, 0.0, 0.0, 0.0, 0.0, 0.0, 0.0, 0.0, 0.0, 0.0, 0.0, 0.0, 0.0, 0.0, 0.0, 0.0, 0.0, 0.0, 0.0, 0.0, 0.0, 0.0, 0.0, 0.0, 0.0, 0.0, 0.0, 0.0, 0.0, 0.0, 0.0, 0.0, 0.0, 0.0, 0.0, 0.0, 0.0, 0.0, 0.0, 0.0, 0.0, 0.0, 0.0, 0.0, 0.0, 0.0, 0.0, 0.0, 0.0, 0.0, 0.0, 0.0, 0.0, 0.0, 0.0, 0.0, 0.0, 0.0, 0.0, 0.0, 0.0, 0.0, 0.0, 0.0, 0.0, 0.0, 0.0, 0.0, 0.0, 0.0, 0.0, 0.0, 0.0, 0.0, 0.0, 0.0, 0.0, 0.0, 0.0, 0.0, 0.0, 0.0, 0.0, 0.0, 0.0, 0.0, 0.0, 0.0, 0.0, 0.0, 0.0, 0.0, 0.0, 0.0, 0.0, 0.0, 0.0, 0.0, 0.0, 0.0, 0.0, 0.0, 0.0, 0.0, 0.0, 0.0, 0.0, 0.0, 0.0, 0.0, 0.0, 0.0, 0.0, 0.0, 0.0, 0.0, 0.0, 0.0, 0.0, 0.0, 0.0, 0.0, 0.0, 0.0, 0.0, 0.0, 0.0, 0.0, 0.0, 0.0, 0.0, 0.0, 0.0, 0.0, 0.0, 0.0, 0.0, 0.0, 0.0, 0.0, 0.0, 0.0, 0.0, 0.0, 0.0, 0.0, 0.0, 0.0, 0.0, 0.0, 0.0, 0.0, 0.0, 0.0, 0.0, 0.0, 0.0, 0.0, 0.0, 0.0, 0.0, 0.0, 0.0, 0.0, 0.0, 0.0, 0.0, 0.0, 0.0, 0.0, 0.0, 0.0, 0.0, 0.0, 0.0, 0.0, 0.0, 0.0, 0.0, 0.0, 0.0, 0.0, 0.0, 0.0, 0.0, 0.0, 0.0, 0.0, 0.0, 0.0, 0.0, 0.0, 0.0, 0.0, 0.0, 0.0, 0.0, 0.0, 0.0, 0.0, 0.0, 0.0, 0.0, 0.0, 0.0, 0.0, 0.0, 0.0, 0.0, 0.0, 0.0, 0.0, 0.0, 0.0, 0.0], 'mitotic position': [[[0.0, 0.0]], [[0.0, 0.0], [36.07609550827738, 36.07052074849547], [42.328162839374755, 47.16406203500085], [41.43243120723536, 45.76540974247343], [44.10002769518504, 51.821476599449895], [39.857282617492714, 45.993423423979365], [47.193660823829525, 31.888054685421675], [29.64904021254967, 26.687067442045752], [39.45020369864475, 49.04373709797056], [45.183798457035266, 26.55287978403109], [39.65615503278074, 50.412839390951376], [44.702559114102485, 20.958732243090775]], [[0.0, 0.0], [42.578544094037994, 37.62297316710624], [40.582935547198204, 55.02869588129248], [43.749254545304176, 33.982033294490996], [33.21860245889546, 25.228430254414555], [47.233639242696675, 27.82545938963951], [43.74021034741694, 20.02319496941543], [28.598638037745737, 36.283771733996424], [42.354156671856835, 32.219760922466214]], [[0.0, 0.0], [38.6631087048736, 43.089993634587735], [39.74776118123888, 18.928197792883118], [28.615961269956415, 32.56960096759621], [37.329390346772236, 36.24662033878994], [44.962221234193066, 39.829457794255326], [32.440095516129226, 49.160742878629286], [44.01751638954363, 23.2770206870528]], [[0.0, 0.0], [33.76207293239941, 22.243511616152716], [43.497469215225365, 44.29490300397107], [44.93951081465812, 46.728490091880154], [38.29967630279703, 28.147988470406887], [43.50008892183046, 22.637523084023545], [44.017443218870476, 19.155968215686844], [42.22796250654227, 43.05170402925488], [31.061204699004985, 44.136969292795364], [35.18672585677801, 52.466430062209064], [46.44868106402475, 37.47969731467091], [39.06907463524602, 53.24544349941597]], [[0.0, 0.0], [36.5024491403504, 50.492982128905275], [39.92098577835145, 43.977981370435145], [40.50360430017289, 40.49015995574918], [42.98983213022865, 33.52892008174134], [42.50053407817659, 39.54737868186516], [42.957594001750984, 51.32181746978275]], [[0.0, 0.0], [42.968296626734485, 44.93973246908492], [31.98093243021178, 44.954256961815965], [45.550321376342474, 44.83557811990752], [39.70671123437393, 38.573487776025516], [34.60642711218101, 38.282934045959614], [40.88012741979455, 48.93838090046282], [42.24422501608086, 18.49332365640758], [29.189002902514623, 37.350237322130184]], [[0.0, 0.0], [37.87211829807297, 17.242936989681805], [41.077278663132354, 25.736554027811056], [28.387479324525813, 35.62509987362771], [46.443538622761686, 36.83708239526681], [42.809329267785756, 34.3116515748222], [41.26744647719515, 35.31029276306659], [41.58009748873516, 47.08089387050137], [38.46258323334842, 25.8922002297959], [43.28892187918646, 19.460788639524498], [32.97349934883005, 49.87255880392271], [43.6876733171462, 21.745295214621365], [40.687869629377275, 21.326029513945464], [30.119099655584957, 42.34893408073768], [44.393229688568844, 46.79379811711669], [46.31579342626956, 40.61604239207052], [42.04250097439247, 22.395849982313653]], [[0.0, 0.0], [44.26529336405199, 30.968061470490593], [37.16593324372155, 47.21271156425151], [42.172737119382894, 45.067665085338334], [42.18676846147643, 43.87537396370859], [30.4458646252217, 41.62970416662383], [36.12189027284123, 31.61725158131114], [44.37598850038727, 24.767140207766055], [44.19399558146591, 48.15809965460227], [33.468563110871536, 34.08591182516892], [29.892277453403747, 30.473146333774803]], [[0.0, 0.0], [40.00979085581747, 22.677539648477232], [45.78602177821905, 39.297447766709084], [44.810573213911134, 19.581247536200596], [34.27025292185317, 18.00308650682503], [33.17930828749039, 27.694947894117856], [30.639625366020606, 25.5518085397307], [47.205080059639236, 37.80756119801989], [36.243134293613664, 24.57509905183001], [31.36947002705104, 37.502478356428554], [30.39696478057158, 24.252760909227565], [32.73636385528288, 46.47374587991231], [33.6596410608297, 36.57749181103387], [44.42632580952942, 36.98855443478819], [34.42163193601205, 40.34325688111449], [46.4630926418057, 45.40083680650557]], [[0.0, 0.0], [46.34421169904024, 32.96478635747292], [41.12129419387513, 39.347034459087965], [36.54531869695075, 19.101180063700983], [42.45540778536165, 36.77618562397698], [34.43853299936324, 21.728269916891104], [31.23468256140498, 39.66066623224897], [35.01296381216768, 51.24846890476616], [31.757810066078864, 49.34296796204155], [39.18870218949558, 22.08287506563079], [32.41915019428943, 25.043035246065138], [45.19762941845274, 43.39211623550663], [46.69350183852924, 40.12012246666493], [38.726804705189075, 19.031631582471455], [28.19169974921091, 33.37920078358599], [46.01486131865497, 25.98821094066834], [40.80221654183347, 28.403097762814614]], [[0.0, 0.0], [39.32925468203527, 27.440767647444797], [28.804373100576512, 34.48457140858426], [46.56475111750604, 27.239916197054352], [31.032820976191903, 46.657701345948944], [44.94925975583951, 48.24484429633568], [44.338417749419555, 35.3718233087193], [36.12840624036517, 44.56966925245336], [37.942466292910005, 52.43693199529582], [40.52362221468116, 41.98922184544723], [35.633987949426654, 45.31206814564365], [41.4760676669329, 35.832981887084784]], [[0.0, 0.0], [37.8421632720105, 18.87075545748142], [35.39201832915638, 20.045769154800617], [36.51122512645008, 16.760434679192276], [31.742284498599354, 24.646070823740217], [36.73950327790448, 22.025628686691583], [38.93899865237981, 29.728254842151756], [33.36044124668329, 43.127309411213105], [33.071501243130484, 38.022041072337096], [47.28336478004804, 39.095755353120005], [29.88708181776097, 38.072748826800876], [40.486049021150144, 37.33131727798057], [32.54125977629127, 41.61770717815271], [34.40408694043724, 22.537830414825493], [45.25269275990173, 40.44145586061639], [44.39153145502021, 39.15424019960754]], [[0.0, 0.0], [46.45937729992967, 42.840981857070744], [34.77239651666002, 41.995501299509066], [37.262683348376704, 30.06743200357197], [31.894200392658362, 27.080314070525677], [35.80483927470811, 19.239288356173798], [43.5404072435522, 49.41275616694295], [42.49482773806414, 45.78302754880092], [39.95549100305555, 18.15184766511137], [34.936415383434294, 15.863085174784143], [40.09030444123545, 32.31719417060616], [43.010674981521674, 20.463416922935124], [35.59163991513213, 51.956775750880524], [40.09804832712256, 52.26823031046033], [36.12133314422549, 52.67820935654573]], [[0.0, 0.0], [36.233196491700724, 27.9784128812917], [29.591303332993743, 34.75430675810131], [38.039719355334576, 44.447920363076506], [31.80217767550963, 31.564134779892175], [34.103844223256026, 39.776184426025736], [41.09777921706037, 27.168386092958883], [39.63024615060783, 33.446467062945175], [42.5635854047827, 24.814454105695145], [33.43697119097492, 51.314053377200466], [36.864853851631345, 27.419410098945235], [38.86552383708955, 32.26113259341599], [36.980513614713125, 52.834858676985036], [42.97413374936266, 38.9374578062374], [38.555826224752764, 22.34062242985324]], [[0.0, 0.0], [39.415223580849236, 34.189721756788394], [34.508452313762824, 19.47905714176298], [41.874761757698025, 19.09719178069233], [32.719449263749866, 26.542271230443497], [30.423347461648294, 39.15689656336988], [31.625843560551278, 43.94925321858564], [32.529130612883456, 20.199563196760607], [45.972778451056676, 30.5090498754], [42.93888080473066, 26.267686553364598], [33.970539683966734, 41.953676437384175], [34.071080123001515, 48.066084224977345], [29.358923275453403, 36.42184683086422], [31.431322101238298, 33.422629313003085], [37.82571376419863, 25.039832988004964], [44.30986869248408, 36.10016195702586]], [[0.0, 0.0], [38.66408215437801, 45.11699268888749], [46.20425096141245, 28.08731363551885], [38.693740195196185, 49.3420738363011], [31.8181234033113, 36.975513379201885], [41.338454517321566, 49.72498368353143], [44.14387493842484, 31.75797985225078], [41.746011803596645, 48.79066907573587], [41.605522376112454, 26.654908480479918], [30.60243031935531, 28.116384377174708]], [[0.0, 0.0], [40.40272794325786, 38.193477973452296], [33.691291923431805, 31.676644860862677], [35.78211014423345, 26.452654589285274], [41.327432834666276, 28.001519080684172], [35.54252967421638, 23.9543081228824], [32.99712549275224, 32.2506146231251], [46.58082936494511, 36.120961215679316], [34.97055948173023, 33.5769758844064], [40.44110348854799, 49.53096517853074], [35.22057156319318, 22.13193014608555], [37.55110340234812, 35.56909599484669], [35.31682609367353, 31.92575414126519], [43.90297705644533, 34.57607918007686], [32.510535941636455, 20.949181698315748], [33.75795429198463, 32.529569848397344], [43.51940817953011, 38.43444625685627], [43.2303380376696, 18.359230745467862]], [[0.0, 0.0], [43.57728939432626, 41.51078365947427], [46.49827494640633, 31.324899587984703], [45.69744500115951, 36.26289507288883], [33.34176423307822, 45.83815324745199], [37.40381063748662, 51.37357718230478], [44.39701351269661, 43.23391755720347], [32.4961076365972, 40.35587435203373], [43.82395148363961, 32.28234093516244], [34.3163425651891, 46.56796741639538], [39.11159795369919, 20.28439167077917], [45.00627228961893, 41.29492074642425], [37.85590229485782, 41.6286501540522], [39.860018549964494, 53.572090427618186], [30.950473426976092, 23.026458010503497], [44.51746232182368, 44.68534701928739], [37.4532758821786, 55.594132920270944]], [[0.0, 0.0], [43.16596180711398, 49.73935497273613], [40.248350152200885, 20.919107187118772], [45.560753746944236, 29.617124729586106], [29.99995536768397, 43.19223092168778], [32.26387865166671, 51.17867945516414], [34.15770008957809, 29.343194395953844], [36.365487511958655, 38.81823480273757], [36.77818206233839, 28.092863160036604], [47.43505465604264, 43.57995839681714], [45.58934621543852, 34.88212961666266], [38.39371760892781, 30.876787066203665], [38.373123283581215, 31.6727317104628], [43.11288018748436, 21.214551833988573]], [[0.0, 0.0], [43.96887094701257, 47.21538797526362], [44.28813873117508, 47.831392279938676], [31.895565644927082, 30.02451616400503], [33.86779648208075, 45.91649794291124], [45.70454386785079, 37.84572693655792], [39.82912975345525, 28.7817994605026], [30.645607260096657, 40.64204454517507], [31.936800703901756, 33.702478656409156], [27.957873817765783, 31.680962693822373], [41.39499665378331, 22.024124809372143], [42.35045420216078, 51.20934141575474], [38.06455044282328, 47.17344167986008], [44.65011724665488, 34.32051151690367], [35.11396662203996, 43.851233440043444], [28.74125272972146, 42.51731251473387], [40.116133048008585, 27.06998292866165], [30.896204717550987, 32.1923269603346], [43.73109443108587, 35.425717699588965]], [[0.0, 0.0], [36.97041662542981, 42.08589190274137], [44.708445302620184, 40.667483387709275], [37.31162211445086, 17.339037350814355], [32.110408500012916, 35.779612393402736], [32.939847565827826, 47.64208921722147], [30.62485115416053, 31.56632722878271], [43.95148635725718, 20.535959840811174], [37.381951028192304, 19.04124166490551], [42.7325407837144, 53.39497636411814], [40.03913535285933, 41.5589343712802]], [[0.0, 0.0], [40.986687757720794, 31.109318195922558], [38.68379272808699, 45.86544344445345], [44.825363353020755, 19.865967944890738], [46.048052289514835, 46.78559103938398], [37.674514643668935, 41.08471271258537], [44.81467396904056, 23.58673746603708], [37.64204353146899, 50.232233658797895], [43.129011073573956, 36.87878822878496], [43.7255109529747, 23.892870741624638], [42.070600001866744, 40.408211402317], [31.374887805543437, 28.1890612725317], [42.37790949431526, 49.81461128208609], [45.047616132087924, 38.389694678251665]], [[0.0, 0.0], [46.19875663082754, 41.81355515841794], [44.643511223271055, 29.217565184013974], [47.59218759605038, 32.5137316037134], [35.9913454866897, 32.85095232917344], [42.5188144748651, 17.01903369147354], [39.42070052399411, 15.626205378955982], [39.26811440057494, 36.49097391415192], [35.71333007528822, 20.71755354833518], [38.65597161886829, 41.197754835224], [41.44495121700767, 32.742493719549145], [43.8048485698923, 31.08171290263341], [39.44315525203123, 53.3089246862228], [43.954565212052344, 16.892293212703663], [43.00403538392811, 27.747239980423974], [30.672544430083644, 43.64635807054966], [33.43957762456747, 46.77009639487122]], [[0.0, 0.0], [46.65858290988529, 32.06487776561004], [39.946171052049515, 25.181060625573128], [34.82759085017857, 17.66590614478829], [47.066776088908846, 44.91110106813234], [35.65648320452372, 54.802053593427345], [29.484259168540312, 34.33789141007883], [33.542110687368364, 43.55839959644178], [40.57098492144928, 44.939685041854204], [42.940677809183065, 42.31940903941079], [34.025768261880295, 23.21974537414886]], [[0.0, 0.0], [45.22999371654263, 46.11077425905647], [32.016943831200756, 43.707295564583994], [37.01656202827951, 25.082818816118536], [36.423006087828114, 23.526142474973234], [35.02387887273334, 26.735839562105777], [35.39119902436185, 51.50695953544433], [34.630149066402815, 42.5534993944999], [28.837246042261597, 29.035387641493752], [35.764014764980466, 23.010972680763995], [28.777679299906143, 39.25716296876158], [42.07352722502662, 28.249569330691], [38.85756344527541, 56.25122297073242], [45.43944911321291, 35.55074424685365], [37.066904231239405, 16.57601601869197], [39.360223298125085, 17.030566934597893], [44.81774800046224, 21.87772998371061], [34.18119427189596, 41.167000908909706]], [[0.0, 0.0], [42.3224908155966, 20.34634789098084], [41.27746408296487, 46.523277325925086], [34.05857457069849, 26.589264209707085], [30.41193048172286, 46.52848079634461], [45.54486313305919, 42.08075765474593], [38.999072778710314, 28.356451421551103], [30.281908774969228, 26.082119499294354], [41.16781848576566, 19.364202637246585], [34.82475352656791, 16.430267539775627], [35.21474343830569, 55.83491141189992], [38.70651666971665, 47.367528132117876], [34.18212500372169, 54.16665408675476], [30.995359576154957, 28.645569336885536], [39.23393767431217, 54.88246910246569], [39.7550745009238, 43.560122263057636], [46.38176266611692, 45.97551785317703], [42.94914506016981, 28.671254132298706], [36.1396698176237, 43.29172434070516], [31.890115632467385, 50.62072222536912]], [[0.0, 0.0], [36.822311690502325, 37.767627570200794], [41.395596147917075, 48.0336057718035], [39.98550449846417, 21.642399732583666], [44.68832885446324, 41.84474900095364], [33.44746170482065, 44.48905296362471], [36.3092472623129, 34.011638002186764], [33.506611635694654, 16.454495506366964], [29.362700088893718, 29.655707868027882], [29.86085293775929, 35.18403300612814], [39.74045221672703, 40.08178611016758]], [[0.0, 0.0], [37.692806353917184, 29.161656779151496], [36.66593993810985, 20.44066334859547], [29.069190535791044, 30.91228474946653], [36.192957774421906, 16.23397724787166], [38.51491455979675, 42.03135529173584], [29.396817684746907, 36.323267569769534], [38.75780272013962, 17.207421184991585], [43.909380438457134, 53.87280660948637], [37.27817914465602, 56.07033727176931], [43.54445455572837, 15.801563995955728], [33.56834541680475, 39.1203272975174], [34.97755947399204, 27.238022444718563], [34.332733425374876, 30.465377173580993], [38.330959589338015, 35.64927116776435], [41.99248545312239, 36.3229347131132], [38.34426273856351, 38.17326026414252]], [[0.0, 0.0], [32.20494290250604, 46.342444465030134], [45.351051999324, 32.7774516261266], [43.3733869504745, 47.33597518062976], [30.698866444899444, 49.85379472484037], [36.81262865386497, 23.778445700808923], [28.65147528775382, 35.50529149079589], [33.052906244686646, 18.78694534071884], [40.213255935571325, 57.04606405007585], [43.12711154303928, 18.72776116160615], [44.613226675759485, 45.98178219524089], [31.14988468773609, 41.333016340541725], [34.30705391183171, 23.629692833708972], [29.012782718039816, 39.55761044799262], [41.6822920711934, 56.174464554613635], [38.960182103326964, 28.834598642704798], [31.925360142641654, 42.74745937615895], [41.988370413227265, 28.692181327792863]], [[0.0, 0.0], [38.265726803399936, 36.79903354985215], [36.81733361870039, 49.097730006924046], [32.768009005054154, 53.49083728514476], [41.87562960027983, 31.317475599576035], [45.63920494052409, 29.870128622718042], [36.01012579163038, 18.867994514066382], [44.463170597973075, 42.796277387207255], [34.01617689152759, 19.15079570560414], [31.53840746914696, 39.10603443236436], [34.04485659648096, 52.60903044289072], [34.139584347556614, 15.566051514338], [35.64962131848774, 41.89959519904004], [35.60703300891981, 15.461839249913416], [39.14176725226757, 25.332227468074024], [44.460627529692566, 25.383408221706894], [46.17448881414005, 23.435728902243817], [42.04298107174759, 39.021730460122484], [34.3909054207357, 35.402017869066036]], [[0.0, 0.0], [34.3974845736699, 37.59142819964055], [40.14312810301741, 25.75737665453601], [29.647988944394324, 45.35998060892051], [38.89442130915818, 18.53766941387449], [31.787036867796175, 21.556866879054535], [32.803532365168785, 49.84694542144594], [34.98062579352332, 30.170382871553986], [41.00235056135514, 14.806640918205375], [39.11684033355194, 35.70642712740876], [48.106087729322496, 30.04742641209422], [43.28647199284969, 29.33346081741767], [35.19564757196503, 37.51164889956643], [33.3918041962403, 50.46079151884957], [29.92997048892479, 42.86942335776762], [33.95569494939085, 32.92787706865129], [37.6416354215804, 54.69448611059399], [42.21990324216015, 25.112021757227726], [36.14799307523446, 39.76789306248287]], [[0.0, 0.0], [33.30277842476317, 24.475594718905114], [41.92785472829726, 30.11678547723382], [40.27466822985465, 43.307354124053184], [42.77758407031727, 25.51178749622811], [46.040273393825885, 34.15505156938029], [34.70035883103665, 28.79636741115057], [44.82955999257759, 50.93543056988282], [39.344048587145224, 41.79637150245473]], [[0.0, 0.0], [36.01565930675284, 35.62461939740698], [37.16013467345008, 17.293089310810856], [35.731663934536854, 24.975390498097518], [44.38029412555409, 24.537137675002775], [29.69762904343715, 34.526649097895024], [34.5438944034317, 39.58047298071658], [47.33435718944278, 44.14011913482327], [37.16014666687743, 50.448301186383624], [27.85029498392335, 29.438327037958985], [35.604875409322666, 50.286675075094365], [34.862619214847804, 32.605613999841054], [36.22349322541196, 16.80707727615148], [31.66363677980709, 34.967271650170936], [27.856643597593166, 30.46204524893616], [38.82235425949971, 39.02676916204566]], [[0.0, 0.0], [42.766367449393776, 28.962062080902392], [34.791551111133074, 45.50862356222787], [47.1684288353186, 35.561765536655585], [40.05758819125906, 35.107157426363045], [40.81746605603825, 27.408264522809947], [32.76735181398087, 42.594554639230566], [44.53537345007269, 37.77126088753314], [33.28040600400368, 25.19362370919486], [36.3437974816743, 29.32512730477107], [45.87292072586735, 30.80924633758895], [38.62230953172292, 47.206130578639396], [44.11164008142919, 53.22703469893154]], [[0.0, 0.0], [36.55472639372744, 48.469526606815904], [37.90553146212117, 21.51175240165612], [46.587509723991545, 37.49022961334594], [45.44771857508822, 31.942017805006987], [36.538634421380365, 34.53467378169765], [40.476983970335226, 49.543745124445934], [31.91042554188386, 49.19735026129182], [27.73320955200715, 31.429001805435064], [42.29745197317985, 55.49347410611934], [41.13489289408803, 36.724045220911854], [38.03392565290527, 23.442076950903008], [46.28693901881945, 24.670149528877488], [41.58180174027064, 19.531666409771162], [43.448154602865905, 35.55583116820957], [33.62203546716874, 50.135350297063034], [43.37550941505041, 26.314931104439097], [39.51952367482466, 23.05071944634106], [30.402765129336906, 46.013839012739815], [35.775754288495776, 34.91202127558208], [34.386816245613566, 25.518578266922965]], [[0.0, 0.0], [32.23583062135799, 36.1705813060915], [41.01055748346986, 15.406376092324967], [37.73891117855106, 28.395612184155627], [29.346116940221865, 40.17914468029205], [31.46301837947805, 25.20569658450156], [37.32590911601166, 25.210535685143252], [36.8744446266219, 34.061229124395844], [37.68877659281229, 55.82707238871492], [30.43972380982226, 38.5107650385907], [40.94997946633076, 41.570249862014016], [28.181112860613975, 40.220458221626274], [46.08798340400307, 22.181375089689855], [29.068691509502035, 28.421303364996334], [39.3797078520886, 32.64753852256967], [44.69790649440075, 16.92851855772488], [38.34548858783567, 26.21434568893958], [27.74941483781763, 33.52311083226845], [41.6741094047923, 41.17388431881928], [36.549548785501756, 30.894112741454386], [42.17879875468985, 44.09837226695483]], [[0.0, 0.0], [40.44985320773463, 24.97560655179043], [30.35796540166793, 36.40706458267036], [38.321302127641175, 55.16822543255591], [39.02183252616134, 14.17665398237592], [33.25286793611009, 19.354919407602527], [33.82973416222293, 17.577754087874236], [40.622819127504314, 29.79683328466861], [45.544742867820524, 27.35196320642829], [46.05702067218132, 44.88422539545388], [32.51382838636189, 34.587282452474014], [42.62718887287305, 41.33924930741086], [33.8793216719019, 31.279695980582584], [34.67452996874796, 22.51578944327061], [35.373308978594046, 51.67199613540116], [34.18364133208047, 43.950820034405304], [44.36586290810642, 23.824110304447487], [30.62976329295118, 30.14153596562058], [33.06794243534235, 54.49896326065031], [36.86577053339281, 38.605962084393006]], [[0.0, 0.0], [32.72377388054492, 41.65289837488856], [32.63905745127409, 38.42192754700175], [38.162836080593856, 39.6679235115685], [35.1845769576433, 43.557237318265244], [33.50770886248862, 52.235957681172316], [30.863123857572656, 41.91919499572227], [33.896187785125285, 24.492576371550623], [37.32072942619089, 40.739014924866446], [31.200936926904202, 49.994152110140874], [30.0026723335729, 23.641422697423707], [38.81953975490004, 40.248996371717354], [36.30483224347527, 13.474532982272082], [33.653855949828085, 28.1459137845077], [40.87654718339746, 53.0953704770349]], [[0.0, 0.0], [28.387521241600798, 25.99515094748875], [35.034811651317, 50.321541121031515], [30.990319975541915, 20.11668200395343], [29.897304601627006, 42.5587637394891], [44.28870319342733, 15.970866942302113], [39.763683402922716, 20.19878828009033], [28.77714308028945, 31.65676693773762], [44.79911124080113, 27.16915742167592], [42.448442437781864, 51.83570381619622], [32.40987977803713, 45.93244312957736], [30.653538518628196, 42.95554608526575], [41.46044350096373, 40.30477772253204], [30.865018286013736, 36.303404075916525], [29.884104986736688, 29.166931478181635], [34.386161373464816, 52.627593478605654]], [[0.0, 0.0], [27.992040059449803, 39.137818866174534], [42.14169308409346, 45.489440071992995], [35.01665025982626, 51.830697406005406], [30.060521825491517, 25.316898880017078], [41.515726929222325, 17.64855423599145], [43.004135508171935, 22.783464945513888], [48.71459604525263, 35.879818919103265], [28.569661988240636, 33.61424713320792], [40.54990310313959, 22.412134004368347], [28.61939747632914, 41.26870582163274], [39.24324100581747, 45.53671609074487], [28.52319082340092, 24.84321762449013], [48.98242660098381, 35.238852293767515], [29.995866743311808, 23.96765178641694]], [[0.0, 0.0], [43.48059886890123, 49.3478340813918], [30.992753361771207, 37.55991618528295], [43.742698875261304, 30.653857732899162], [31.833146503132735, 32.73026074389039], [31.26056272604442, 30.378042514361482], [43.95264893142703, 52.411588690613385], [33.47587809683684, 46.096881322894646], [45.27323239265569, 50.3964763248419], [39.11592263998798, 23.93144464181275], [42.02151558916866, 21.73840378439305], [29.257556597150135, 48.73408337712369], [45.9461269998437, 43.29116395487567], [43.371376240300094, 55.43003392930988], [33.03035258843001, 36.96634167329597]], [[0.0, 0.0], [38.45265214825993, 34.271877607790834], [34.18546183479171, 38.855258527478185], [46.71981645791337, 33.48871633099553], [31.670938135831676, 48.66014251098238], [29.31635353428834, 39.47154705811391], [30.891273152203002, 43.49056002402229], [44.88928742625629, 41.22584036281759], [41.07708122075411, 28.920919035441877], [37.454514777383125, 13.024133781722151], [37.966439255233574, 38.93608981331312], [32.99320335102637, 19.39184837381964], [30.75774690765877, 18.18556299561846], [38.11098492905308, 23.679785505039256], [45.660882802587686, 35.23829256016028], [41.25718190713434, 45.08710157110142], [41.691222660841866, 16.14930952785807]], [[0.0, 0.0], [37.829598751810174, 22.459497189409905], [37.012855311675814, 31.5025276798139], [42.5831099765157, 49.13421894651655], [40.17178521613372, 14.82203846639338], [48.42659720460487, 39.76942869460049], [34.67488877954031, 47.534233152116215], [36.23208094832968, 51.63805762619429], [43.617138014378824, 24.40706773159924], [37.660551255218216, 49.24434631767141], [46.37238183514231, 37.287194148186536], [37.24407147697456, 27.646725455663585], [44.22741680507564, 29.720753751677517], [42.48370389372557, 54.32134556102674], [42.45152732443959, 55.20771038634274], [46.83608331105342, 27.77602013498398], [34.40300040134504, 36.25415691250554], [41.02857202637241, 55.214827439290225], [44.262734292525316, 27.70197686844956], [34.94648250800599, 38.2418764080233], [38.03311129389082, 32.28142504911937], [33.743711710365474, 26.580322752395364]], [[0.0, 0.0], [30.42168887960095, 34.386195611088596], [43.65625027114098, 44.51328254716643], [37.01067023776793, 18.8053207096627], [44.87770713807859, 32.91094833801539], [41.1679724195104, 54.34765530894171], [35.30955315979088, 33.39769873218876], [38.28734910901011, 13.740372458969697], [40.58074878920869, 20.84055613555095], [44.36202442712608, 47.65518609377335], [36.46310068986012, 40.55426589965983], [42.32126428389513, 47.413639720381106], [41.433895771153345, 22.339494472658146], [27.567828174810092, 41.51196281179567]], [[0.0, 0.0], [32.936434255777314, 49.808107279542455], [39.08272914508261, 14.63602185908997], [36.62790178452014, 45.92613338922211], [30.889519418905305, 21.384613772265997], [42.88772828998106, 33.58001391651047], [35.23003902759696, 16.44395150628662], [32.29297648485638, 37.38538295136762], [47.83275122553822, 28.0015064125388], [40.867561415323415, 24.0089285986239], [34.824612709247, 57.269729035735814], [31.296480730221017, 27.54050427042802], [34.89578363514242, 42.87166523564375], [42.202722662322344, 53.45844793856488], [38.815605985192775, 52.953588075359], [34.710568340245395, 17.138428521369445], [27.68066180838969, 31.018126179304605], [37.702288984658004, 19.91104082327927], [29.923487573909078, 49.0715461650205]], [[0.0, 0.0], [32.77080500918062, 32.97289567684245], [41.796625884234594, 42.0851053933698], [37.37243821214512, 34.53786222424295], [42.261935379685106, 32.076742428881325], [34.86981811648937, 18.926980634179092], [35.46377695062718, 56.029125905424486], [33.13352975969557, 17.29228883345375], [36.59517849950403, 36.96195806883457], [39.4115081705768, 25.761891127301734], [37.50452841920588, 43.07019007761792], [27.16903374861075, 27.196788734111458], [47.20434487230119, 38.92096327515566], [45.33099229218253, 40.068832462351274], [43.80464222263716, 37.928314066465276], [32.03980198140053, 16.2440319596272], [29.012689232724004, 37.280139476132014]], [[0.0, 0.0], [29.089287040457084, 45.09831855685255], [35.774907896028736, 20.469711964251037], [44.85119431599323, 50.12224922542796], [32.10240698529043, 19.869927955409967], [43.95038617864609, 43.82685829118195], [47.88035450567961, 28.59749317709724], [38.573130097364405, 15.49185187183817], [28.90908574932235, 21.895868601091642], [39.01207512454199, 44.861172120885975], [37.84155571166603, 19.156134177492902], [45.629751887752754, 37.93629394848748], [37.95826453178183, 46.92128667122057], [41.49491943008968, 56.80851921675135], [40.05395343421635, 23.166062403153934], [41.17060628104141, 31.984016393163113]], [[0.0, 0.0], [31.087892510155495, 40.20849343335124], [33.02772618169691, 26.365258960106033], [40.97685655664465, 18.160187289625554], [40.591425768933085, 35.67855152070519], [29.73802068229341, 50.24668655378679], [36.229242240592086, 58.685204685583145], [34.45547448170768, 51.88631209786299], [35.70938044137963, 47.926613900254026], [34.37851178515242, 34.64392226478416], [38.69877534202009, 55.51136960950303], [41.92856712085651, 12.563127044519424], [36.35846959633692, 24.939299212492834], [37.244089560669075, 32.651524409181526], [40.249081123017504, 39.80434178203025]], [[0.0, 0.0], [34.51410988793353, 27.39669925112172], [47.626837487610885, 41.68752246100829], [34.39022843743303, 41.40660418696353], [37.144685087171446, 13.502926953567373], [33.30057726919574, 43.718167668009386], [26.30841363084158, 32.577569541833675], [41.358587546713274, 30.38450754335606], [40.17896615324574, 31.191287624657786], [48.99244859850183, 33.20777024596852], [44.81874698074631, 40.634442311161074], [47.711982118694145, 32.7258933780035], [45.648481437638516, 19.822851594561467], [27.3714111783809, 26.551005540836673], [43.1904044965423, 18.134011894994927], [40.33723789849931, 30.31901577669258], [35.72371800129076, 44.9676789859769], [43.98457927238614, 31.71228199347991], [25.996872789415573, 38.885960030692424], [31.63874900494738, 39.791206567740915], [36.098748742050404, 41.777615585671825]], [[0.0, 0.0], [39.40992839335978, 46.79353463548092], [32.82267195440919, 35.0598487902454], [29.47566055004063, 19.464900237786377], [33.80345141152417, 45.65185475035912], [40.27833032813653, 12.143417505282638], [42.86436265657554, 26.3851568059276], [36.14090772062855, 42.794382177581966], [43.19911772950759, 42.221463331041015], [40.75160468959612, 48.22947539940723], [38.3802740768261, 45.050359525661214], [29.85322245234352, 35.34731951672967], [42.116568764758995, 14.835217800999297], [42.732251582651266, 19.871691972735068], [47.602224897410785, 25.607413362442003], [45.76891706997519, 25.716200360309536], [28.4386315555324, 42.2960743563981], [28.790829506408436, 35.851594702283585], [42.96944639977583, 14.892404255317558], [41.66710243775394, 44.34761061455259], [35.19969673065141, 28.32737761391062], [41.25866713998759, 33.93780657438652]], [[0.0, 0.0], [39.72255972034639, 48.38169066409046], [47.253376858767616, 28.47790753462643], [46.17469600304864, 46.28895987928346], [47.729320175735495, 38.37216238380412], [41.4613989063551, 37.69316481328253], [35.492438887662374, 11.97584084952005], [38.5055742262424, 58.58070579871176], [36.796006620922746, 32.03498444095661], [38.88913571255453, 43.47087230634794], [28.087085358022968, 47.02733198153038], [36.426216385726164, 28.176644004921446], [32.69119188558041, 22.23985509438355], [32.34704142722375, 25.90463479651034], [38.38039439632317, 11.890568182216862], [43.84730246014897, 34.76402852609567], [43.98995293717141, 41.36936041312672], [46.27284220590521, 26.393089409523117]], [[0.0, 0.0], [39.251140884575626, 21.55250640996326], [35.12081563702839, 26.05550508566122], [33.84385484899571, 18.6798186564327], [39.94262438406982, 11.433980981659891], [38.85455690373944, 33.39557678402438], [48.176343683237185, 34.6083016563022], [34.10291797678363, 12.86249762490661], [42.68401656553673, 42.99519229151153], [33.406418515173705, 31.44462328690057], [35.19894153717655, 31.72378987077675], [30.74801020327222, 27.822649453906184], [40.84366367692082, 49.98026157672157], [42.16326368174308, 54.40674857683125], [38.54697833372657, 51.08835673373088], [47.8342172188522, 45.44986497903443], [42.1203274053571, 23.732224931278974], [42.96839485358649, 32.869178596277145], [36.742213610123386, 45.62477628361214], [31.670721271723163, 35.127656814651736], [34.47680708607397, 40.388557242613004], [38.98030990086808, 34.8481803005304], [38.94972128452656, 18.66401022437907], [35.57027152867401, 50.33278216113616]], [[0.0, 0.0], [40.20610451162357, 28.86219281318323], [29.638101905326376, 39.70718859167558], [33.97663022679719, 52.69455005157598], [29.18415383328397, 26.67760818803285], [31.238232216516288, 41.4601900698137], [29.896560398809328, 37.993769619480325], [30.136627625282816, 26.520300820048924], [38.91892815836486, 22.802702183689245], [30.61224972042417, 31.585922742566407], [31.973295887076713, 54.734791541892385], [34.96951880818046, 14.824997477033204], [42.61180464380305, 40.23859277401412], [33.97352628870094, 57.392034333290646], [34.45557340026349, 23.22587657064358], [41.2099823003781, 52.64484048465912]], [[0.0, 0.0], [41.222888020795494, 22.933956355565876], [40.26636183687516, 26.913703287975974], [37.031205496321085, 58.55560959273596], [41.98100705485181, 19.322439024703492], [38.713373890627324, 37.47419537662527], [49.172685502262084, 34.784074618381695], [35.37751697912702, 12.787922681649805], [38.34198144663797, 41.212199847197724], [37.93549827556902, 46.80073209856219], [33.583200672294815, 34.051211794056535], [32.9984144415477, 36.26890994519101], [43.860471492061194, 54.57421150678336], [26.15658644221671, 36.54661185691611], [44.53870214611305, 49.154643586210646], [43.31766373628427, 13.892919331073807], [48.66176385141107, 38.49523103102833], [43.71697724796608, 52.32620271352534], [37.16432656249601, 56.90600597024687], [37.66442036795336, 53.22551447663539], [39.3917296638007, 58.26815277105301]], [[0.0, 0.0], [26.20438973088799, 34.73819010923518], [42.60313113332905, 34.88537358074559], [45.501350569453265, 26.585119474057645], [27.246275076624887, 25.780447909196173], [30.7566569476497, 36.959414229555], [37.51047326597731, 51.02824631745378], [30.002758970927978, 32.547762860416434], [31.046021547985728, 47.34476515207623], [26.191219095920896, 38.01154246197388], [44.42831398782402, 16.848010483463252], [45.37818112635872, 27.90674503728934], [30.029946549335868, 18.872349152944047], [33.272952181029574, 33.34110434607119], [27.273702551783597, 31.903333068721135], [40.470237132137534, 45.88607631853258], [45.072841138368936, 39.29115317303143]], [[0.0, 0.0], [33.03833939274331, 29.153748305933693], [41.86618035073685, 53.48391230404879], [36.48192056852616, 34.85114732742641], [31.885247786757482, 40.771486683748435], [42.0894057604177, 56.45782149350634], [38.86356417651033, 57.62333881916179], [47.671734026909114, 44.08262791529754], [44.94391001229798, 37.33018358041768], [32.082045144531854, 21.32194571770795], [29.864500916378862, 44.11528148314743], [37.026338991743664, 44.694507371825935], [33.3181308965247, 55.48356928080612], [42.21690938692979, 34.143513933416564], [44.393957977476475, 39.91617205262042], [33.67828891980781, 20.573673034420757]], [[0.0, 0.0], [30.488107431517964, 46.4709812338346], [42.13622158687022, 38.308303028281436], [34.528069893034726, 30.4374702796796], [44.13008336033932, 32.587304410534244], [44.10797413281144, 42.31488788396511], [41.42736460176449, 20.831917924873984], [35.80088510677876, 43.74135849820602], [38.11319981066073, 13.51691906392911], [48.243854407483326, 43.17762349724239], [40.21863057210275, 49.25082087152597], [32.057336142318505, 45.41867482747191], [39.36902094850995, 30.43970512340354], [38.52417175834756, 53.16417276276306], [48.152655252207445, 33.95540572266226], [36.44218968839931, 56.69122228219037], [36.92526364447803, 43.84258866297439]], [[0.0, 0.0], [31.532832111775384, 21.946557561749216], [41.015730211018266, 39.053898690794064], [37.621464523703615, 33.390621199603174], [30.4717482572105, 48.289351504767346], [37.66308340595286, 35.188244559232515], [42.217188642373415, 22.907511111693697], [40.2473984225002, 41.2407469663747], [43.82815732560784, 36.38255711346595], [38.4837922109078, 58.73887509164302], [41.65522857264184, 34.708057420003506], [37.557688776331936, 30.467632975598107], [33.13168383301935, 49.490051304184526], [42.49949766090193, 13.8177388035931], [40.60809519651356, 32.59046773098794]], [[0.0, 0.0], [28.287942950045416, 38.092171408090444], [28.534193265712673, 29.262085256508424], [42.70473123767264, 16.40328731317788], [40.45499083780484, 33.33701486839269], [32.161945231020795, 14.729463499120934], [33.782300904639065, 36.95373876595408], [38.85986300274973, 17.67407961442795], [31.152976902750588, 46.04100895980541], [40.7457376914507, 34.82342448127534], [40.25459285379865, 46.95305233276434], [31.418801320869353, 30.030600147232448], [41.19270150129937, 16.90249338632717], [46.74299834893524, 39.91316138141534]], [[0.0, 0.0], [30.290262552503634, 50.91367816567975], [46.13282416856806, 23.5954738470382], [46.63357941145692, 24.11656205728239], [32.311120674398424, 14.845611733386777], [34.30976899179693, 39.75121686618086], [36.504571327004015, 32.826882749023085], [34.87576802495575, 37.106752268532745], [41.32388654948675, 13.656118004619634]], [[0.0, 0.0], [37.90135258645829, 40.62408119278253], [36.08466301248114, 25.306830475375698], [29.77520099573798, 17.095007549671937], [35.27229250985668, 37.899070769632786], [36.89348043529833, 37.91351577323695], [37.8231192973474, 25.53261703088201], [45.60874920053116, 45.791669687311995], [31.35406497739368, 26.61573795694798], [39.90874144115451, 43.3172870914249], [40.09233684309584, 52.631059752178736], [27.903369808217008, 48.667318485624776], [34.41111685720786, 28.686955403503873], [34.23557457394354, 51.06868792161572]], [[0.0, 0.0], [26.86982076133575, 32.38211661504841], [40.02610696642985, 18.032111889454242], [39.00264838186411, 25.730672668406946], [36.58715928295181, 40.44204955392379], [28.614168704159212, 33.55790047472226], [39.508103571910496, 44.00660454136024], [36.4868678511541, 29.60182870630037], [39.15881628916867, 29.17034399371014], [25.45787451993918, 37.03154499152161], [46.407416361065486, 33.78291067091304]], [[0.0, 0.0], [26.580003873005115, 36.97236032285695], [42.6775022567844, 56.464047700008315], [32.05948006381717, 20.17891429210474], [43.918221280140635, 15.161626913893818], [41.386685052859136, 54.0465636988787], [35.81946758988294, 47.808606543130594], [29.34329812850913, 40.73571171473701], [28.7268944726185, 41.42802752214676], [37.438940476260804, 38.666215378270905], [28.125814220651396, 25.319873315562464], [36.80186378990719, 17.03373804642235], [41.72727655011466, 32.93062627762567], [36.63389569052229, 58.86448596667918], [30.70663926111018, 33.81231142533529], [38.61538404162259, 50.32319154981845], [44.49899852919394, 47.9929518339188]], [[0.0, 0.0], [28.629370360247034, 19.26702784544037], [34.600068166257145, 20.39083176577808], [36.36551793793728, 39.53914703262668], [30.875827176061712, 27.451793093083563], [26.706498958802694, 43.49331046958378], [36.72454504997564, 49.08951888336418], [29.043629597574927, 29.74849523722352], [30.295479153363672, 21.36925998486868], [42.900098659647554, 53.3106356812648], [43.127412522330246, 22.539910318803198], [36.855024977405165, 47.684387522078445], [42.21379477993872, 37.56193677898634]], [[0.0, 0.0], [32.54939166863603, 29.580797370006024], [34.59536356252733, 58.6843046555284], [31.67682415166932, 24.347513173145664], [39.89287444435302, 54.69093891881021], [36.58238881157865, 55.85901230092005], [30.746518912744076, 23.7538189672329], [35.29878555688839, 49.64540174757019], [43.26568265911993, 30.20797184285647], [30.4407468357614, 16.0936684321502], [34.69548723395042, 18.549914085578884], [41.33178674944884, 59.12417575771384]], [[0.0, 0.0], [37.838645387381355, 48.87686069736966], [40.07951056756851, 55.49188181081895], [37.53186131967655, 20.620514004333714], [34.85438033975652, 41.246647464789795], [30.698958121216094, 30.438334628379923], [34.77252040383261, 38.537598560697326], [41.403919893749894, 38.66811734497704], [38.24025530821234, 16.470930917555265], [38.202939529640936, 32.31383536026952], [41.93768000608595, 46.878029283034095]], [[0.0, 0.0], [49.61970313242756, 39.76936271540318], [30.27979343253957, 49.49237945029843], [46.07954587704132, 48.31226039286677], [26.89620304673346, 46.23154130305077], [39.350407499221774, 50.77106885202034], [31.596482583491543, 35.82983293529811], [38.4472674541612, 60.67928475664294], [43.69931028954545, 29.55291285233828], [30.288970004543216, 45.10636948440393], [40.24898670151651, 50.550830063959594], [45.30302606400551, 45.23818137752782], [28.81658881109109, 20.847324122775742], [43.832328126520906, 51.00539779315027]], [[0.0, 0.0], [44.35277947029069, 21.212355243440438], [42.67251850246167, 43.868690708010355], [27.604657527315695, 21.849248175782748], [39.73056475386885, 54.00467928074995], [45.53091959236597, 28.418583762018688], [38.598683329707555, 10.12211341029305], [39.95294319823582, 37.755055371923625], [40.01675528947637, 20.355245112841324], [38.859352589029136, 31.954341480978616], [40.357418580676985, 14.826846765504223], [39.305650390138695, 39.916725685960486], [47.32542869796346, 32.801935346808776], [45.047606081429215, 25.158415317550492], [27.298191640028943, 26.222659949082885], [42.01325436215904, 24.553480853275822]], [[0.0, 0.0], [27.923904049931703, 32.580336372918666], [47.92655520544142, 32.08748776122741], [44.45462133171556, 34.06440545586782], [39.2475384773153, 10.845175307775254], [33.01768254654416, 26.496215920097544], [29.53389082647721, 20.641039645385288], [26.339089666939568, 26.550384531516084], [33.685629167919025, 28.661236017415188], [30.21109478855348, 28.06657296031769]], [[0.0, 0.0], [31.559303239454835, 28.43735626602443], [43.17635141411445, 12.154253881399683], [37.39167554636053, 29.258078660568074], [25.00773288042874, 33.05845915540279], [30.86928998035176, 27.959126743996613], [29.78080888339581, 38.659628089816636], [35.452980272710064, 36.01104572684207], [27.50551822584008, 39.14817091872069], [41.43245199300646, 50.16774712587494], [34.31790701464075, 42.72457833135149], [36.65331205121168, 52.44858831504733], [38.87678018856278, 37.99102162433322]], [[0.0, 0.0], [37.843338857826005, 10.178619745899647], [34.03830107657228, 51.97179128310599], [43.957887547369005, 30.88956831248757], [28.384700833500244, 42.686043609455], [27.297978245876784, 22.4854628094989], [36.891355777032196, 11.477593490052282], [41.66659659740049, 10.586684337326338], [35.64029309377996, 32.526647964040144], [36.60538138777094, 16.04709334709819], [42.44916034560695, 52.47974862652791]], [[0.0, 0.0], [35.9290707567682, 49.71822095157739], [38.206294354784475, 20.66069138907105], [27.903230891291404, 49.435007614039414], [35.392632628875894, 46.46819410383372], [30.45872337588371, 53.38281583050357], [47.095821945830245, 45.00249879422944], [36.16348798898532, 20.585636585697618], [36.26065398702366, 56.69610298549237]], [[0.0, 0.0], [30.50449800366888, 20.592937801088087], [31.00672004843754, 29.079877138148856], [43.19567170411751, 38.75955056105311], [27.255220661487595, 44.30653027779366], [45.33576385870807, 21.259869802410755], [43.21531786696037, 18.09599489938975]], [[0.0, 0.0], [36.80072923228397, 55.102031432454034], [39.581591922116615, 37.104646759339445], [30.869571047398324, 19.705947786357562], [33.58583249780318, 57.193819071939785], [45.60892397718997, 50.37554961122498], [27.773339578982053, 29.49491100872718], [42.28549737919137, 28.995111011986133], [31.695511241429, 27.232990041396523], [30.762362286689388, 43.60978411635888], [36.73187313874623, 25.773022598164793], [28.062377236577248, 26.994951344334474]], [[0.0, 0.0], [34.736512820655, 16.46303004527414], [39.271947933368665, 41.63182455015339], [43.770373305713626, 36.109747523104325], [31.47994202259405, 22.2177308268156], [43.1782741545444, 28.602054680414494], [40.313203871373624, 53.39662328459497], [27.06271239935535, 47.06561785553102], [32.94723844698908, 55.50998696872906]], [[0.0, 0.0], [33.255333722215774, 13.490718278349286], [37.57474896234036, 37.46922288088462], [48.07820901709623, 31.04849450144328], [42.8762892965606, 51.88606772575423], [29.331694359941654, 19.222990000476713], [33.84907013828104, 35.22459992095719], [37.768078654278646, 17.34833767320662], [41.34690186952578, 52.73346613861895]], [[0.0, 0.0], [30.721908005234805, 15.23326350336995], [25.790723427912784, 35.20431625409698], [33.002221590311244, 12.233588388625066], [39.2293398616736, 55.57872110865851], [46.075428953475466, 38.93808006196214], [34.170239633300945, 56.53702279205126], [32.84129240762719, 53.91008618685944], [28.014081837260797, 48.00390645625099], [35.799358621644096, 50.77667219538377], [43.79574569554598, 43.9627964177278], [43.02586781199136, 24.73328599790777], [35.84252965760767, 51.93918852769413], [34.59783985395815, 49.952871466591134], [47.45943068926524, 40.88836144321874], [33.669780768178136, 18.713841546548498], [35.00042442532705, 56.805680570855394], [37.28319674183926, 57.44915017645019]], [[0.0, 0.0], [45.393140706362516, 51.09139443667636], [34.17170466605537, 23.586094123062338], [35.906595116316616, 55.53604245371437], [37.120199847658604, 24.778105239398116], [38.725560209125184, 21.499304047705724], [38.25826856486689, 36.282213562658185], [42.63762553239205, 50.9745459081175], [39.2700173391896, 53.43573070328711], [31.167616918152838, 49.21925882233643], [39.99522717038896, 39.282346589690896], [38.955429003311224, 19.881601986482107], [46.99829064259499, 39.31470302310401]], [[0.0, 0.0], [34.86149387488842, 50.97592961134746], [43.25188861603518, 21.58027980616534], [27.825748302407824, 31.61755282906043], [37.02291046996656, 19.2813614719401], [31.929466435917067, 38.22760385847349], [35.526540120512884, 19.63842823203517], [31.693087525453173, 30.8358247972951]], [[0.0, 0.0], [31.275099138678538, 16.345010569546407], [41.47156532402814, 58.85936050973958], [37.80759644493859, 56.249081587691535], [36.9762266763273, 9.738724457410338], [31.05921264431748, 25.023860081530884], [31.4540006321175, 14.942974760649763], [41.908399933590196, 52.25405313068698], [33.02532824435686, 19.12319526745296], [46.56609030873637, 27.50353447562522], [24.320531014325525, 31.419396193037695], [38.647799514500065, 24.329935414318484], [35.164011735750165, 47.267971113979726], [41.59971134830457, 30.986987401300645]], [[0.0, 0.0], [36.48871930161417, 55.37816011577946], [28.58231620800296, 50.049704732049754], [44.55736000881685, 55.574488523295265], [36.50803945861544, 37.17549910612103], [40.95982419284559, 52.50730746069111], [44.76001825202791, 28.146006128914095], [30.71471971077427, 44.747382048433614]], [[0.0, 0.0], [40.1999462706296, 45.71668621895215], [31.49835409413718, 28.978084486280505], [24.73227316108028, 39.331427003936355], [37.09675245564688, 19.499704667893816], [44.81353218388485, 22.337274639206303], [36.177155657000974, 60.768996970902904], [36.97655013876322, 48.8615756409829], [44.392683521346335, 19.37366670483769], [42.02103673472666, 43.49779635399661], [44.2773043928094, 27.097172473871183], [40.08469736339536, 36.374997329851965], [41.263039113091274, 54.67367765930501], [25.828182887229833, 45.28594038509828]], [[0.0, 0.0], [39.52296859884511, 35.60721610873136], [45.32019835211646, 13.250597154441719], [37.43874783971602, 46.708891514290414], [36.58971235528333, 13.974638739021549], [39.92615784741321, 34.301988441203584], [37.695736840741674, 25.752574568654587], [46.02552750604944, 29.630090829850154], [40.243614998983986, 14.656411332920039], [27.577729866267656, 19.29542286764377], [32.23895954249732, 42.04342708623268], [41.143419815101524, 27.11148180281498], [45.54203622040886, 46.89514111073398], [31.5897319969663, 39.24789123559413], [25.469037793853733, 37.74707776068885], [42.125559443558714, 36.285411856755616], [40.75495245383879, 11.537663251236424]], [[0.0, 0.0], [41.41329875749274, 10.712240583863862], [39.59697868689677, 50.10460106715549], [49.04201530639781, 40.1980126008195], [38.6917676646671, 54.01639445711599], [29.4525836394619, 52.449816133976526], [43.71235727691603, 49.570849874903736], [33.00790573264599, 22.049680333122087], [40.74556234978831, 16.067496492701054], [30.730548513525676, 14.945725020273592], [41.3580580506811, 55.58867628924143], [45.42159159650849, 30.24498921995128], [47.34224247505103, 27.904060593223143], [34.24896721564931, 59.13605596382046], [31.21600747131465, 42.191739461498436], [36.0916809342194, 48.64249028475703], [38.78605852650018, 51.90356179006033], [30.562397272235557, 22.53253486620071], [42.166553162408846, 27.48896754087297], [42.63775465498718, 25.171183604538722], [44.198252115626325, 26.201223207387763], [26.359500260693412, 29.90957186070754], [40.957165070248784, 24.27307874558811]], [[0.0, 0.0], [37.64664603654066, 45.953695839175275], [40.23261157174479, 28.84052515711599], [30.10808403534874, 25.10735805402187], [26.38494090436446, 46.215557188266565], [39.37477101560567, 38.730591409766305], [30.941550502270907, 16.64002260617848], [42.183538780134306, 49.970711443811105], [39.849511271088424, 18.916986492496545], [47.86515004157866, 41.95630676536], [31.034148299817943, 55.93855488889801], [45.07823246722284, 14.272552408935725], [27.595253002963066, 24.07681702940417], [39.59119748359048, 40.95831881780979], [25.986741968032067, 35.64719880769293]], [[0.0, 0.0], [29.41645220909982, 22.79708750258081], [28.175625840725388, 48.971015640100326], [46.482582119006906, 44.330090168449246], [24.680542940092746, 40.96085867850337], [33.84704544438028, 33.60338796630302], [32.288765414325226, 38.58537267428304], [41.20712126331593, 43.06592441987823], [30.142427567981237, 22.050196583465112], [35.297582830618325, 16.10725130632662]], [[0.0, 0.0], [47.46610156673734, 37.0188244066722], [47.52960335504785, 31.08868782142651], [44.7165401202476, 58.317209994676816], [35.701652144145264, 24.13042363147772], [31.098055004851116, 52.89427302476479], [37.588481289146586, 45.44301908199833], [24.71836459027921, 28.42006906500254], [33.2390114065252, 48.44119402685775], [40.14338565683572, 58.54718079767925], [31.818168202260043, 41.45504072668243], [31.640582211733285, 45.658556387396565], [44.35293348226071, 38.94596396057839], [31.9010568585534, 49.07709597825039], [34.10221456443476, 49.56498384678243]], [[0.0, 0.0], [45.18170385247109, 45.932013144748716], [35.27255446026303, 27.034015561820596], [35.51975795214838, 57.19191149412882], [38.303441242502664, 26.127819171147227], [31.928318997621904, 25.91305306419203], [32.79807156026667, 41.108225871232186], [38.90088538582594, 44.95259767504378], [36.62873510996625, 50.60687381319473], [33.139526081660954, 13.22097072235358], [41.4092950674256, 57.37924265150292], [24.627024020235098, 29.44060709492841], [35.265578714280444, 28.343174090214116]], [[0.0, 0.0], [35.145313941348455, 38.303203090915055], [34.78361079453276, 23.873504171458087], [23.472812049785713, 34.318998060680826], [23.410588753412092, 33.52462400332146], [39.033003047657395, 57.31231209294954], [33.76274748415776, 25.438477727692796], [38.82855126184236, 56.55727106188574], [42.005907503078916, 40.093003824068205], [39.12956003625742, 14.450656394909691], [29.963987129441204, 15.941959069242909]], [[0.0, 0.0], [32.153034263203615, 27.55502975927519], [36.48248041155586, 22.197879309182404], [38.73351589822887, 59.71597182821503], [30.642048510447164, 51.37352955705032], [44.495257266085204, 41.034254974477506], [27.627915015060346, 44.487977197520074], [38.50438624229456, 27.582372407151666], [31.07963341980714, 54.47898727545627], [33.790591010229825, 30.895757392155677], [35.91764623445364, 17.64937760162978]], [[0.0, 0.0], [38.305460420623106, 22.661588728103453], [35.85462145414751, 59.93448797147619], [37.287565259970826, 20.292643426050823], [34.66239177509991, 10.880398733243533], [45.9392594340541, 34.25185910752447], [36.68827429197456, 9.457073219946103], [42.09977438398211, 18.102919396489497], [39.315692088159494, 53.16625672299674], [32.8385116430099, 42.57782147835127], [39.55218177204231, 27.080302161958922], [37.872136114491674, 28.18554444652554], [35.02769137198912, 11.725785525445986], [42.82629569818794, 11.633965960176388], [26.359219375943862, 30.88359668594324]], [[0.0, 0.0], [28.977419441547138, 33.89686681394063], [28.11736404711407, 36.08476143871897], [34.27471584408804, 42.47311955972223], [46.7114870343179, 29.93019917648162], [35.05464972854234, 14.36042126250128], [48.63061542122028, 40.93578996195137], [41.394935665993394, 24.725593853311036], [33.21663133960147, 32.11822243022926], [26.16423117119493, 38.51025436700038], [31.8902831527101, 54.12791490835429], [36.11260347788232, 16.697949779797394], [47.79903090238752, 35.629495231064965], [39.362903720971644, 26.281618521514908], [44.41958860226077, 16.01708606143169], [29.884248822366494, 16.665638867993056], [35.66198774525111, 20.478597799501376], [39.856995260065965, 13.115791948774485], [27.905057771360323, 47.4131239571797]], [[0.0, 0.0], [47.5542400363249, 38.662458028475186], [29.47355004483872, 32.46782825358979], [29.798974082655718, 51.2414359218846], [40.02722615826594, 45.31364044012053], [23.618374357035893, 35.79151694187755], [23.166090777221857, 32.55582149215304], [47.127848557457405, 45.54031967139129], [32.61412965414954, 27.695148015369018], [33.12938038857639, 49.872837200416924], [34.55870435338639, 25.774201504896233], [38.25610887244012, 39.07376841159381], [31.405034918728877, 52.73844778203191], [43.32603475312764, 45.84772265750652], [28.507622091400215, 23.632693551801598]], [[0.0, 0.0], [36.4327169702022, 52.73753717374928], [33.783878542299455, 12.262151778156202], [35.56520969143681, 11.67906133474447], [43.72203962053982, 35.421278302329895], [48.57727793100179, 35.13026984276884], [44.45719554302336, 47.69609436879033], [42.764493708501156, 33.2160928592379], [34.32592582813779, 56.838070255404], [40.93503157033799, 60.05734149949717], [39.94233994612295, 52.470142974371186], [24.723474343611013, 42.10378800258506], [24.88670524378691, 44.61514919018746], [41.75440547606455, 14.42637917861998], [45.29846095160237, 47.9845021227909], [44.604667884070565, 48.51931236587308], [26.478439039197156, 34.684932966107226], [30.696851587250407, 49.32672795082356], [32.02801728584388, 22.71619101922107], [28.01073703020611, 22.020080145771978]], [[0.0, 0.0], [33.963152861929835, 47.53978056727763], [46.135800840579655, 25.372170955156463], [28.38570401449243, 22.788826319009384], [45.22147789369067, 36.522227917244344], [29.721370468764064, 28.02232251759502], [38.18683832458947, 24.107200108886968], [24.95090645287534, 27.732419716655524], [40.77658880801632, 49.00684252023104], [35.266268735870085, 30.7034711215572], [35.34473386622899, 21.55865996936535], [39.002928325604024, 28.31668477910722], [42.45071355334733, 26.42288207039934], [32.76676729216912, 19.99821633243696], [33.682897470502425, 15.71438681875536], [48.37726244398824, 34.04061378281627], [43.940616174092234, 13.519537636633899]], [[0.0, 0.0], [37.76809612987887, 45.25089118670684], [30.36965030898283, 33.010476140853406], [34.6083445907943, 29.530665625788966], [39.87510856669784, 57.911142364036344], [41.08565034544022, 15.048657261678054], [23.170885541040427, 35.15135196034953], [47.3058079594063, 29.142232768116465], [43.784345763226334, 15.235137194075282], [35.988840280816525, 14.398490616481071], [45.97971221555167, 43.594277231565904], [35.294018033429744, 8.864676329366535], [28.812044897520277, 21.233469983342413], [44.44551763154432, 45.158467585390945], [30.47158754517261, 31.393399570369922], [28.110699793590335, 18.537242836322392], [39.8669336066057, 49.16690253821767], [30.398487765151494, 56.25702914001058], [45.198600844254194, 49.992804789572354], [44.68261735327724, 59.39586255328846], [25.941016989455157, 24.427347478515586], [34.42705185029662, 33.049359636451236]], [[0.0, 0.0], [24.497148324069627, 33.84715705884055], [33.40590048719203, 52.8098851259979], [38.07438768832685, 11.189165530187783], [31.671223469100692, 49.467795476565755], [40.48572063061168, 54.14353073685478], [25.527478397141095, 43.697455179259315], [30.222376414122394, 16.656537515520643], [26.406369814285075, 26.604404254072808], [26.976109901198566, 32.04218626041148], [44.9274900958767, 11.904674792404208], [22.734460489996945, 30.048102278212014], [43.51376531445851, 34.08464860872051], [35.09113879229534, 58.66138119385357], [27.214238809326236, 38.13315834529087], [49.115525459859896, 36.93807608194188], [29.342538075217682, 22.539863059940227]], [[0.0, 0.0], [36.66678984396276, 9.103996291405116], [37.14338847440577, 15.768865871118239], [41.31766949292194, 22.249709953373404], [24.121064531755206, 28.55468458492231], [32.18637416623407, 22.83274144701566], [28.514572558846403, 35.66566114122901], [29.371750064854005, 42.171552778441836], [40.64102090474161, 7.16514449067108], [31.232847411856643, 45.94284539840776], [39.140414434634366, 43.32209401460498], [46.66071279696254, 22.837007020539716], [29.327374353304872, 23.346689294149986], [40.219309594598094, 38.621452448834546], [34.679250840525015, 40.22773227772], [32.40620299701061, 14.092388335099958], [41.83818342164724, 41.29545439884377], [45.98679501720156, 42.25862199848845], [24.459038268106184, 43.46060602893975]], [[0.0, 0.0], [25.77485313885227, 31.392663361340823], [29.287234639975594, 34.363801533708575], [41.49090358492283, 11.575884153730266], [37.227619432449636, 38.43652685656092], [34.56611998641377, 34.48632911608442], [27.970029374891734, 52.91279997705865], [24.974682873807573, 28.195933878020053], [38.368123423774755, 47.787687819012824], [24.40295798578813, 36.9010733890237], [28.230292542212833, 42.56853972771203], [45.447432312654534, 30.924205748368855], [43.224110062262284, 14.911941522402271], [33.477344679621645, 20.253851748027536], [34.13308393799838, 58.77751839126823], [40.871561002022304, 10.720788994784586]], [[0.0, 0.0], [48.34968229457836, 36.77401683183888], [30.559404928698854, 29.17159738153715], [42.141179209515904, 61.90559198545986], [27.59843381725386, 39.66671773625822], [26.321504360633952, 29.52022892262728], [24.868150616704952, 47.021542415577024], [40.92992837429949, 53.37169499773688], [35.41615557460692, 47.0677642364755], [44.01273823674616, 60.65724139801724], [38.88980096942948, 59.321962529250335], [40.737778213381375, 27.043603320796834], [40.13156198192112, 22.166853930874513], [30.647288902283076, 45.255576669711175], [41.999918408661884, 27.99235813822011]], [[0.0, 0.0], [33.94375569784289, 33.95797034288555], [38.18077171597518, 12.075427750963344], [25.44427969560002, 36.82707645581642], [32.09929885196311, 58.17421226822143], [32.78402748360944, 16.236462268321795], [30.621319425513143, 54.1786790076719], [32.08568345773744, 34.67151029449978], [43.63852305707878, 18.093956437775205], [31.59606641316949, 40.421129853245816], [33.46355866684559, 22.908848752487078], [35.19661239063015, 54.88537538636978]], [[0.0, 0.0], [42.75050076076379, 30.180609537637263], [31.441915711351744, 57.544173259621054], [36.93269257684939, 21.997645874168747], [26.650222310286125, 22.092257731527553], [43.17479040954868, 60.097208219347316], [41.52821619858384, 48.67765323351621], [37.28245161212288, 30.352683109384284], [43.99896600096149, 25.84236079354946], [41.00189445027077, 36.54895082338947], [35.113300600165886, 20.121152772884678], [32.38866386421424, 29.727725461874027], [24.931113548922063, 22.537095071216516], [39.198068287851505, 10.868809038882864], [24.13143986659983, 38.814532973908264], [33.72422599728917, 12.02551571472569], [24.406960758316224, 25.93779876400389], [40.93944297010335, 45.98485548436963]], [[0.0, 0.0], [37.35431851326718, 53.14178866965218], [44.335342364438134, 27.24634731223258], [36.58753827583629, 45.78534747040002], [29.197563908429657, 40.23142222615354], [23.61080379649155, 25.528283360034948], [27.772980565519454, 37.652485855343244], [25.03213983503816, 34.743206349604975], [31.26741825118104, 36.064082139035506], [35.00816301120525, 60.12568864521223], [33.74827759456796, 49.34666096277903], [42.44878956822634, 39.50772452208946], [46.423607489306825, 30.288853690299813], [29.228931698906994, 37.085884698475276], [41.193785579131536, 44.5786987358627], [28.588925192771107, 44.32467984745563], [32.188057601034586, 10.49667813462029], [25.385905395149106, 43.03771340888631]], [[0.0, 0.0], [42.328275049419986, 9.749210912930469], [37.81668013961649, 33.43066430651208], [40.134029700650295, 25.086170997635936], [40.261985341463046, 9.723862227425846], [39.55561514106437, 33.38319928225822], [45.19300393785598, 47.65051704102673], [28.626968101617635, 19.54055818408894], [41.07509586465741, 59.28353972114032], [28.074868136327417, 48.08598091017956], [41.88169461129438, 63.402078477044164], [33.446487889993456, 46.72240712134796], [32.513407825067205, 38.513638261700024], [45.455024340288034, 32.85468740915983], [36.07398174291546, 21.50860369083327], [43.081529811717516, 27.380707173794313], [43.716706175549355, 22.927231555378647], [28.49799421132046, 34.897811899212066], [37.11723511810047, 26.72869311296123], [31.853769154805068, 15.699817244925468], [34.847784637453394, 11.609252579649956], [26.444714602376227, 48.16568913737706]], [[0.0, 0.0], [30.416971891396912, 24.750954006428035], [44.56115750262859, 33.046585112855944], [25.443713328284307, 25.613143410568856], [26.058314495823964, 35.85842272188471], [27.048721043762953, 19.65847996393859], [42.170430066257715, 58.01192353927576], [43.067448065440765, 12.212333273751558], [41.61702960102456, 46.68571021678732], [41.76255341299341, 59.62012371409864], [34.39413867735147, 10.109527112508417], [36.186691517898325, 19.893338017160705], [42.4349309870132, 30.95879375580534], [37.93408395793394, 13.076814417754708], [27.492612010239775, 34.65807029717517], [43.03317034466213, 20.20859455111122], [41.3301181239293, 8.223897734695608]], [[0.0, 0.0], [42.59209511003206, 49.602869148212974], [35.575674457840655, 24.910170304010435], [24.10274506333112, 44.86902102207763], [28.57660262398707, 50.14698051995233], [42.916855160012474, 48.715245272679844], [44.08843322253281, 62.25218330370719], [32.82069227781422, 32.4145194140104], [33.78044086509545, 61.52574228375454], [33.9577204170471, 35.44682265939399], [37.57080109424627, 61.49528668053002]], [[0.0, 0.0], [38.30679915867612, 63.096690711571014], [39.89256404420103, 60.54077466889356], [42.009550185092, 62.62967381287917], [38.78723087077619, 12.064838280723697], [38.23651596882968, 42.971576029490016], [40.07975685373601, 47.323936732780076], [40.64444035828936, 30.115910523292346], [33.88407114796781, 58.110050015724205], [40.926545929672386, 24.401648945246695], [28.094537166605324, 14.952133362949803], [44.83686080591071, 38.08541121376186], [33.84863687298382, 17.694847691607496], [38.50817891299115, 30.758028401583594], [36.94041873729241, 43.586137530502874], [45.431312817277394, 24.53858177461864], [33.242714299304474, 60.78978570766], [28.70886028656161, 52.33212909411511], [41.657142662621666, 31.809572416102803], [41.73669720922177, 33.561407277400214]], [[0.0, 0.0], [32.73682176376208, 12.430972567451374], [40.768169332317434, 45.15710468385255], [44.72096584911845, 19.749042425867316], [43.60541567049798, 40.37314482193114], [41.67429687070023, 21.221245917849075], [30.422618120418992, 19.9076501647857], [29.3216712644069, 43.73349467552347], [24.04101116793312, 29.33322617834608], [39.275798013601616, 17.078424275322234], [48.527899108325066, 39.17103142749557], [41.11457331683316, 63.88142944164963], [39.361221101238016, 27.24297549534698], [38.088757201798195, 17.79933068295611], [40.476912170429216, 20.03016928799728], [37.981495134607556, 49.44519346341302]], [[0.0, 0.0], [27.26325783787878, 47.55514553276966], [35.30309101624232, 16.92527615062791], [28.523535501802474, 31.38829316000593], [33.8542113560108, 45.33619137527494], [37.017670083431874, 19.50008191048307], [46.28178886176158, 45.25154810586158], [43.277294608325406, 12.879219264700978], [42.852108640424774, 16.089023139175968], [43.75137645798229, 26.570375157540695], [36.62020532100809, 14.38781052416196], [31.539270148667754, 21.217435452593406], [41.7762886917464, 37.08773206500041], [37.393969086937496, 40.67920542838151], [43.99103709026487, 19.404029064911875], [48.367906995479906, 37.76838005601821]], [[0.0, 0.0], [33.28269670659016, 25.480706656806387], [31.88437358473871, 20.404558778074723], [27.92501545582943, 26.775086848432213], [32.84501024937149, 47.52120410069547], [38.17636541841388, 57.83041894856845], [33.05614046411927, 42.136854700162694], [42.903137524873166, 22.389918945876357], [44.762489756062955, 37.10928258245951], [43.682201294247555, 41.72191530664323], [35.23770446675754, 28.6680067721545], [29.682729158462962, 30.382669180570236], [46.352497792929675, 28.359336679195433], [38.6067235026515, 34.096850305477226], [46.33321588242155, 34.853134114224325], [45.89777079061897, 43.24925460589641], [38.41947780751724, 29.28173342954993], [25.37529955397347, 33.57424142729415], [33.50627572858126, 55.2008845512098], [40.61707901641978, 42.84872991949755], [44.153736733734036, 9.375154821125387], [36.532997465149826, 32.138864761838995], [31.118349891293978, 34.93642463096819]], [[0.0, 0.0], [33.64118583237875, 57.06553812307836], [38.66721855770444, 8.772631424946395], [32.648957835865936, 51.835083445970625], [36.745404572591305, 55.58269410581762], [36.47189270204261, 11.406081122623021], [32.960875013474876, 41.14017093063446], [37.85429642844218, 34.560456545778266], [37.800206065678346, 28.054664954862876], [38.69758749443275, 50.13202446240806], [27.028074580017964, 52.06392125459105], [48.04325821670722, 34.648349447797614], [32.126653958286134, 47.18563713952414], [24.253072455279998, 41.804387717942234], [33.87737146269935, 12.741606587541543], [33.072305260111456, 58.03626096710508], [23.17616729921906, 32.048255005455744], [34.3399319756883, 15.331218511550532], [43.83317780580919, 55.21200222361518]], [[0.0, 0.0], [33.76636133975489, 56.095314324393364], [32.56897809437919, 59.62023014769637], [43.13788495817352, 47.28928390008466], [27.752842055381837, 15.68382412648655], [44.4184271174123, 24.36776208197976], [22.873250255343823, 38.25374486239692], [43.591812601529305, 39.617309319271214], [24.80265345317058, 26.291960474519144], [36.35674473178997, 9.691175730987263], [30.25175452428499, 48.89828521334809], [38.032121701422575, 29.941159380738693], [45.34299356301451, 23.894860522333694], [45.09056616277591, 39.88829672584142], [41.866759561871845, 35.14747906673619], [35.98470485789215, 28.39302969871115], [42.5247808722216, 12.7816003719377], [40.40800616950209, 15.150267330684683], [30.099815516157324, 54.987184270454705], [37.42179306028695, 44.907780888519184]], [[0.0, 0.0], [42.55102983949304, 15.261695405694399], [23.366290163950243, 31.322680731563956], [30.63406307339635, 15.593518202333712], [30.20306702490738, 23.123389960923316], [25.058655752040465, 40.388656713701], [28.62917351890554, 23.67537403524998], [35.908073484166835, 57.54444221927876], [43.579261075161575, 36.846786897298834], [27.588979580585807, 31.056197539447936], [27.73591866217077, 25.918038340945877], [30.968732104718544, 33.57443189970428], [31.75978406922744, 19.231655577834708], [42.86734450725035, 19.517785580712843], [37.55155086412702, 35.462602431065015], [43.57369045764633, 58.80343811122164], [31.229002674945434, 30.94230073505617], [28.308534553215612, 48.787569265493964], [35.71885557691403, 60.748993726704235], [26.578142364362197, 42.96401750161868], [45.064240382857236, 44.22250525579886], [38.40482752732046, 10.26287362842041], [34.41406862523124, 41.281602449237575], [38.37716280866573, 43.69819741975933], [30.401270850975358, 34.17713765604012], [32.34884473615769, 26.186916272523437], [25.81311222496583, 22.4255882382707], [38.977886462720626, 7.863380436671968], [46.23480928660012, 26.624730183962647], [41.41751787495406, 29.330295748813743], [33.947038194133874, 8.432465029053516]], [[0.0, 0.0], [44.853450338797245, 46.74072217455761], [26.163878955994665, 47.22314440707497], [27.354146186445707, 29.450980803225516], [44.322880229212494, 50.04191931280367], [29.37480443273404, 15.762378170553266], [32.9268632004759, 14.451414938160672], [32.310181847019564, 36.78839565425741], [41.89804817571119, 12.036750185966666], [42.87350389255956, 63.25875502012792], [36.73983125161137, 36.503835873843705], [42.89311633306892, 24.900304609569126], [29.209039510919006, 48.12269231659896], [31.305510582702656, 52.95188518115012], [29.66380499647647, 47.34801349267556], [42.38440395412704, 50.527470871976696], [31.994129073623338, 23.73566348726467], [28.4570090658469, 43.55729273908602], [37.42402553391571, 54.196315188419995], [35.41131123222738, 21.991600472895595], [27.703120578019146, 49.639573206391965], [34.79159667828257, 37.5152133320547], [29.68917084212203, 35.591137679364195], [32.650957167596815, 18.03051554515077]], [[0.0, 0.0], [34.94073976185921, 35.59854186744792], [34.9849045441991, 21.151981167474556], [33.94262166966024, 39.96858447293499], [26.834098154536694, 35.033711639280135], [36.78703443855175, 31.0895868107335], [33.956986826100966, 32.067065108017644], [35.95927551949835, 11.887663860378941], [25.83146852521178, 21.378106813688063], [31.33569636910534, 43.99700603623092], [44.83571122585198, 35.33726550954287], [45.497653677882525, 41.57664333061507], [38.08457998118045, 22.155823645563856], [45.15454921707156, 39.18387397729206], [31.090816969011552, 29.54171717389195], [34.593681063567686, 39.33724790260352], [45.261445749816936, 34.64845327373134], [31.427101356648283, 11.081154328725734], [33.593599654511756, 37.33544185369007]], [[0.0, 0.0], [23.36601843561845, 33.758763650835675], [38.689682394337076, 17.137589923943217], [26.000126912298267, 30.28650698693141], [31.872697645112055, 45.2001788927747], [23.127524386653466, 26.315857209659537], [28.102103391017334, 40.555762354349426], [30.497438574485663, 40.49239265794422], [36.75606176882222, 25.559430630617534], [42.79071588002256, 36.20742916554818], [34.070581575179524, 13.609114487698685], [34.66895825091547, 33.41305536024684], [28.719602609120887, 41.077959492389404], [32.808545874030564, 46.485459526099], [41.40334963949085, 50.96265972198752], [38.935791710401126, 34.765632391368584], [28.48611960285762, 30.48838941435262], [37.47417616807871, 48.61192618243534]], [[0.0, 0.0], [32.44994222987587, 50.28266596768966], [41.30423069719773, 50.06821431569109], [38.40224389161047, 26.012594495005075], [37.28486485407443, 51.64757013598364], [43.47406062868055, 8.500869241641185], [45.92505867405888, 31.486518976987192], [30.46435959932693, 44.50188028847256], [40.69268575047021, 34.19162010083402], [45.40656798712591, 22.135304643669397], [30.708958092189352, 21.65026812305339], [32.35387165817579, 35.836453099048185], [31.539025262585866, 25.808515162938], [34.44858194708751, 50.084094722458474], [43.691050689554515, 15.821845523043077], [26.827038899190374, 28.144634642613973], [38.79916237749551, 16.289097589986607], [34.05118361256194, 26.042981427722175], [34.04928349335952, 21.412689806070688]], [[0.0, 0.0], [24.617565633801743, 39.590199973259544], [36.48020698144824, 40.622379371604325], [25.536095421951728, 49.87018965526336], [38.49706443738627, 55.21709730523356], [42.92739362041091, 45.534102967932284], [42.00384669979654, 22.62183976067275], [32.190140277345655, 14.700604670004875], [42.120769582158516, 47.53103062385519], [35.37449118198257, 42.31596381689801], [42.374225371576884, 43.39956327660769], [46.26463459024361, 40.13160998767035], [47.15954302475883, 40.46822142726416]], [[0.0, 0.0], [29.416717610716898, 36.46996142835368], [23.078898299326966, 29.818350662192216], [36.57855079619035, 44.404926577842545], [44.40191048348715, 43.7682189075687], [27.824873910813174, 28.07676538953907], [36.848886416737294, 16.64402494958043], [26.318694449839743, 46.39970515215918], [25.3335642259222, 26.367727519155444], [36.022942726177085, 29.83863724210278], [34.15150316598656, 46.05462766529121], [36.88777014674395, 34.01268696171775], [30.753642388892448, 32.08758966292392]], [[0.0, 0.0], [39.523255767966404, 12.224693421498749], [27.696862573589563, 45.658328906711596], [37.066802378529914, 20.390937914536256], [32.986927925200874, 26.229446127462342], [39.32854893871776, 44.255799030014195], [38.487008923568965, 6.736940947305241], [38.811091635840945, 62.73059868089176], [33.31188847686654, 18.776627375121524], [40.51461292445881, 29.047830043988288], [28.76231570489478, 33.16546344711144], [34.09879465472522, 19.894955238245164], [36.24213651747457, 62.999801560725025], [42.49186963916138, 37.043926022746135], [33.59101471774752, 9.107620527311882], [33.20342285488393, 21.800224970580597], [44.941607250801596, 59.72971449700849]], [[0.0, 0.0], [29.8867803876364, 43.93031332421986], [33.50596243189515, 15.331987313834688], [36.77563964040828, 41.44983789238423], [24.286823785902087, 23.030441293099145], [38.27252784034153, 32.42349591926308], [46.785738925171295, 42.96039846737062], [38.0589656194612, 8.65039154167243], [35.39586553688131, 36.151649850516115], [25.047844544759833, 20.95866562491915], [36.247793107850455, 39.90566138142668], [32.181857981064375, 60.49099333255774], [42.83623223886931, 35.342385546617024], [32.82303952488517, 22.45800923134774], [38.01245361255188, 56.66686817902715], [43.67331467478373, 41.15413113973381], [23.352215355580366, 35.36229076951667], [29.472680931325623, 25.050622175781676], [26.015791175234334, 18.759490599746123], [30.14707431334797, 56.068688223834954], [29.20386198177251, 19.70504493384922], [40.060671707837834, 43.43103574558248], [37.591960825892805, 44.25043945293388], [28.733982091515376, 16.24337702142586], [42.83046786616454, 59.62751470553208], [40.393460862077504, 25.740998980292808], [37.2929498414477, 42.218090204537454], [45.93321841424084, 37.63207085447033], [36.81894639971609, 33.086106072525254]], [[0.0, 0.0], [35.957122624465505, 25.466529539973813], [43.741542655821476, 32.04492259516377], [45.93973746287494, 28.72372001346886], [46.43824408477683, 40.69011587223719], [33.19309294546156, 45.84463621077114], [31.966999142086085, 18.422500131112912], [35.628327048371624, 45.14189622755572], [24.837474554806217, 27.04450284811412], [37.31021564196391, 40.10416241628965], [30.245982305245434, 38.43876970089202], [40.50599810790526, 35.70424219510784], [39.750272652828485, 19.36644333337535], [41.438618499340066, 63.3229413241924], [22.424517010951053, 39.12452164654841], [45.355623349336334, 40.50478149718227], [35.05730921668351, 45.85351188263255]], [[0.0, 0.0], [30.10449632961304, 39.196117747807826], [42.58821772507006, 7.827346114797763], [45.18580462094246, 22.976724253523194], [35.24129318438056, 36.92879008770507], [24.706410839068305, 42.46604232753823], [40.785620881553086, 40.737789317335576], [29.83617479108722, 40.928628790004794], [37.38682412824982, 60.73134088715734], [26.25700727581901, 41.86257716390319], [39.2185698038222, 31.835214551005762], [46.5573578854154, 32.79808829608969], [31.019708250635375, 18.179740681067905]], [[0.0, 0.0], [34.91440684808413, 54.51130207768686], [25.175981773140013, 32.66432056470057], [24.39602491100519, 32.912093489206356], [36.71024455572086, 61.55764687862517], [44.65776779537111, 43.06916971204872], [30.811442805613137, 48.369503143135205], [22.893085655630564, 36.70068852198524], [36.52052134488184, 42.07771341797241], [35.68570516947853, 35.54215644242769], [42.923001826252246, 38.54891260206187], [31.4172012849276, 51.64659901312164], [31.926403190533915, 44.41345223212486], [27.10382931435684, 51.46343541277584], [31.811187696692397, 35.025400960395494], [37.542778231940034, 22.614481655979212], [28.70385449932354, 46.09023884970045], [39.79902201722631, 40.664613665616805], [42.821234984664336, 21.20319549438603]], [[0.0, 0.0], [39.840297187522786, 29.932474746352142], [28.0097588531547, 38.73950758535443], [31.904954463368835, 12.544207789630356], [43.94013375394195, 49.46795638641457], [37.82856056162314, 16.399378596106082], [41.05900131042769, 37.505698765927846], [27.42472578641713, 23.547166360446656], [38.29286034533288, 55.92498995659467], [42.82215215582246, 42.06207876429206], [29.018370492607517, 55.246271027445175], [46.13294986277612, 44.92899281037645], [31.42107475816847, 31.37720275387672], [23.250706385993716, 26.787424315959708], [35.593861724662894, 55.92502428505077], [29.844139984741844, 39.98932591041322], [30.80251174705505, 52.390092088246206], [34.12368643308746, 47.116803305541985], [43.92219490726719, 25.039505549970972], [43.81231726975436, 43.64761672145475], [36.01303374924202, 48.00985335307895]], [[0.0, 0.0], [30.794683642507533, 49.469548213819735], [30.580726536015508, 16.63627713686527], [35.6975748894108, 48.65894272146626], [25.592494130144296, 45.208734845580715], [35.418304569140204, 32.81830220804348], [38.025457084780534, 15.681285859748847], [30.920455020607264, 24.068958610396752], [24.790038376362634, 21.513737140854623], [21.609219911630223, 32.19743867386233], [35.062349712161385, 29.39871044609233], [41.43469295674495, 19.73375295375684], [27.18341674193336, 25.066837397525727], [37.12019552438654, 10.49807140019349], [26.474976065973607, 37.37697385131327], [27.188340002115233, 20.379103917412806], [32.96540171732229, 36.59551482476085], [38.9239201052494, 52.6041972987389], [41.13512372836524, 58.4145123228035]], [[0.0, 0.0], [40.14553647762792, 13.374039001358542], [26.39653549696339, 23.49122982561165], [40.18318406408186, 33.616020347051894], [42.18249258957303, 61.02622673239263], [33.34326556724153, 47.77276540966202], [33.57421369097184, 31.162066591970486], [36.81333783038162, 48.75490832917945], [42.37345355683458, 22.06189856686626], [36.10855938700337, 34.73994611002341], [36.088647454539036, 16.903726576667193], [39.83680102736012, 50.96031964064296], [35.87223336310271, 31.46710991090399], [43.87721230460884, 17.34800225060955]], [[0.0, 0.0], [41.627730171883556, 6.604516982499018], [30.91027446672345, 41.47767188012967], [32.99862527257664, 13.483454191111711], [23.975877626113515, 23.849346287548755], [34.03191012173193, 36.90989605430126], [33.28292782528983, 44.703202726312206], [39.477477278129996, 29.09095038488144], [32.054813643055006, 30.95033217161103], [31.470116020741866, 16.7538556505112], [26.614616650559018, 26.65230774824591], [39.56007308457717, 63.39489854498899], [38.21450506562583, 39.911169155043765], [26.91612312083514, 40.5733442548568], [43.23124418867111, 50.34252396753896], [35.31755821488827, 63.62466592772776], [39.466800463918894, 47.109766421186684], [33.01201938567208, 34.05720585741693], [36.55971965281238, 22.94339414698131]], [[0.0, 0.0], [22.69778400922613, 34.83518575475527], [31.9411929956093, 40.088229832534935], [31.43942026619411, 15.062468143614726], [34.11919189456275, 27.920207063525044], [27.793302869073553, 54.424413163030465], [24.99247643914191, 49.80699871687827], [24.789669008949, 18.78674190572139], [27.37730293968341, 42.3369617383964], [24.11381958996565, 26.81515203770412], [30.813547846348836, 12.028580772255111], [40.848118833154054, 42.20698460332532], [37.01649958743445, 60.315880799718215], [38.13793049239058, 6.074008635848497], [36.29463049211174, 17.189776876641535], [26.13909878584492, 32.38437623554183], [37.62164415808372, 10.44186358357951], [42.14979075693876, 19.810469053730056], [28.27494585956163, 51.13445569497403], [39.67340435494451, 14.530263421808796], [26.013016585891563, 33.61837181878318], [28.382153776076095, 47.30082724008959]], [[0.0, 0.0], [40.444170114765676, 51.065848064686755], [44.45099577975775, 59.682208217962206], [39.09873382558044, 36.555482982119365], [37.6403227127684, 19.45124856295278], [38.34929987671612, 49.32502018451227], [31.276791466483512, 55.932624842647385], [42.55007810234416, 45.389974275703246], [33.586533323345975, 54.88785508371719], [44.90896047481688, 34.56417372884537], [28.56472153054972, 45.429553399844856], [46.22720269477279, 25.704556317336127], [40.974923504524256, 40.261684769100796], [35.48316664213751, 25.898120217098942], [31.650691885199265, 37.97600859382823], [42.18115049256057, 45.89569621174468], [46.27729388460119, 38.52236754360125], [30.195506370153606, 37.865729343567146], [30.316105690778528, 14.996592452903174], [40.723502373904125, 20.58438954876984], [40.61133888121076, 60.93739299627536], [34.91852862535702, 43.69641272634912], [41.284045115826565, 63.30526728442387], [30.98948673538136, 37.30657925957445], [38.780732019482045, 28.25290328923576], [26.14025010172379, 42.41592617064524], [44.85880800007079, 62.004803403840164]], [[0.0, 0.0], [40.6697576692695, 22.6866641638904], [38.69550181481261, 55.585687701528656], [26.073343432633596, 43.71822709689936], [28.64999972536515, 39.078245315029676], [32.89975030632327, 8.101787177231948], [29.54024000351122, 32.568280938748146], [26.007874363192546, 29.803779233939615], [46.13277418073355, 35.32146872464886], [23.55897060549584, 44.96374097169058], [37.218688894921314, 8.489825511163325], [31.415887838191697, 61.28066991190206], [41.10558986842348, 7.556813881771018], [31.37582840773961, 55.12717425115255], [32.73370501173463, 11.680150351991449], [31.759648484763154, 46.54420042891027], [42.063362391652426, 53.26407780364953], [33.15588625582887, 42.35659199735648], [29.562887349697743, 58.28643470124093], [23.928321460065636, 46.65223581615074]], [[0.0, 0.0], [40.9829775960417, 21.43617161645581], [37.52174419892922, 7.556633766835161], [35.395232166889684, 63.7441036502857], [24.329992878128962, 42.81141506704298], [39.910152593509146, 13.510793855982408], [32.230842819994535, 54.5905766843137], [22.540110399847258, 32.45423534122765], [40.10747188785257, 21.04831395224093], [41.445459593083456, 20.277515200039332], [21.240094928360886, 37.68722775582446], [30.574696454750235, 57.028514714985306], [21.112641894438124, 30.847005798093253], [46.40806235086667, 36.10354540707221], [32.41084043023188, 45.868734083204174], [24.955764242064987, 37.396176797283964], [39.72596530057437, 22.43670093685265], [24.703157357674808, 33.24548181446006], [25.393551156080914, 36.54366401068352], [44.107099146486185, 21.820378327361112], [40.10882166839522, 53.52164271692983], [42.54892363124285, 55.15970705860323]], [[0.0, 0.0], [41.7139899021767, 17.947423442915216], [36.437904964293324, 43.33850154603324], [36.1032149011744, 33.867720371066], [35.677165385179194, 51.66054253940094], [34.599761238240205, 6.054347470313562], [22.48383374285921, 31.62866714316185], [39.348505968820184, 46.92809926628426], [29.683969643178862, 48.07777494840245], [36.437757984181985, 62.13327486467249], [31.530213890077317, 50.22624196504484], [34.802629452089775, 11.768603373087686], [23.252530340711452, 30.966986529890196], [33.15581301506733, 29.376938824730768], [28.588073913439917, 54.638974928490484], [33.10923777487865, 41.56438655400235], [22.377861181652015, 37.46636486636281]], [[0.0, 0.0], [32.4305084121988, 28.013769483596118], [35.27149479500505, 44.385218670209554], [27.933098133397902, 17.234894691087057], [35.143350025616805, 8.954187404988204], [39.15431188360785, 22.04877779875589], [29.368028254508257, 37.5709576076947], [40.89251554234961, 32.17162484869365], [44.998211816331796, 21.458863651676555], [39.198671029172395, 21.179472384278554], [43.13166811167112, 31.449456467927995], [34.568360108419434, 57.24057550960005], [35.05526856431975, 26.820292608427586], [41.37583301796218, 52.51494251157465], [30.738750026355216, 22.559478905188573], [28.49759031637006, 11.586245589386943]], [[0.0, 0.0], [23.684088736525162, 21.956090412898533], [31.748469258477048, 40.65096384654793], [27.56919348894363, 29.18143761992542], [44.10679919060357, 20.436801903297255], [28.52969633469376, 38.14368812332355], [37.2558881367489, 53.15931627163847], [29.353464003231743, 34.86977522020264], [40.39801546146564, 37.37280907620903], [45.08603820829412, 28.444834389126747], [21.841670031292, 23.716441995198593], [24.47136915810625, 44.625233065262314], [34.38993595159308, 58.13099749608608], [35.69393503370509, 9.475283238049462], [29.98976827352992, 36.858691850961456], [45.87836329533994, 43.805159363309144], [24.987224470708117, 39.56816483536143]], [[0.0, 0.0], [26.6544186747004, 41.62778941245283], [38.50596062289757, 46.72844873466827], [42.064295686119074, 25.041903310877093], [47.015274184727886, 35.31765467029703], [24.571026696708103, 52.11348526554443], [40.64589742333685, 51.80519297681703], [40.298001409456404, 57.7911348419155], [37.98488739175075, 30.59075858531322], [42.41147229435876, 63.31510077423004], [36.382898849421224, 11.585219257549294], [37.47589561253131, 21.15251365670966], [44.92634797662726, 63.21202310483525], [39.72174870670971, 62.19297214892007], [41.04708573388732, 16.659774353705135], [25.9931327746971, 27.121805915068613], [38.907730861389275, 65.32348802438477], [39.88415072491957, 42.71237155616759], [44.601144308583194, 10.382928881018762], [31.31271760025672, 10.601547389280123], [29.87398327397867, 51.9880292387157]], [[0.0, 0.0], [25.112482321364155, 33.94737091645539], [37.17050274772457, 32.1607937240783], [29.6469719955271, 24.85145485368163], [41.94056104107563, 56.106157812358155], [39.79110643027265, 65.07910106092919], [43.21862924723773, 40.87339239351735], [31.981542367973073, 55.917306035588304], [44.07848370964563, 63.123408859081955], [37.36810702810401, 31.374627825927224], [34.950843483491305, 58.46724315180454], [31.589450413917692, 58.45074288340185], [37.13505804656094, 12.025009000212009], [44.62036323580668, 37.79083780227098], [27.20699010767641, 22.058914769083845], [42.35015602916078, 9.705320613249961], [32.89850663496962, 40.05360679318568], [27.181104499807333, 35.58196819458234], [42.55086039308419, 46.44008096884607], [43.01721843314681, 6.244703191690753], [23.483053515703464, 49.46695873349547]], [[0.0, 0.0], [37.24501749739548, 37.393595566032445], [31.023567519133593, 54.56348239922688], [27.306872876224165, 51.683585364054224], [33.77329386301904, 48.87968630131327], [45.68823303282007, 42.387459854286696], [26.918032941402778, 32.43656746397369], [34.01799259046694, 31.407885887773098], [37.71474397092716, 20.05986419039888], [44.82649462271068, 42.35312150325327], [41.15476112829929, 34.766470025827964], [42.984845993598306, 10.584586722085447], [35.59063768628437, 23.715064065239822], [38.970632372934226, 13.689959711833314], [24.19772790974572, 24.14184697885843], [43.80717654142256, 23.51103769282408], [40.08118357738795, 18.17540957280209]], [[0.0, 0.0], [41.508503356915696, 35.619936526287155], [37.18691234680822, 65.38423397421525], [33.24318605426887, 23.235271440438197], [30.823367476813235, 29.851597039691924], [29.526464131044804, 17.056226706159627], [31.455050826147474, 60.74397485159925], [33.95953243777422, 44.21155884364769], [34.30880198878762, 20.025041187107696], [44.63334324446233, 40.48818610825866], [23.110937633417134, 23.68378806297013], [33.124347686332946, 15.052476644709488], [28.34406370207057, 19.633231836382937], [21.058101763734697, 34.24190333664398], [28.17962250239222, 40.21775368395452], [35.17998651725638, 57.88418312002524], [37.159150431099405, 57.19471206691354], [25.952601624043066, 17.350527439663264], [37.96318911571898, 65.45904429840121], [34.709035195329456, 51.86886207966226], [41.17354751968912, 27.564234285416173], [35.98694682991109, 7.002283070974373], [37.26227538258614, 59.039807296174175]], [[0.0, 0.0], [37.64334173150685, 51.24529083775938], [30.35103315981142, 21.63553653189633], [41.44720330317921, 28.381630726801102], [27.579943240779652, 48.175044955334336], [43.8201662620083, 10.565429277960694], [39.89818823783588, 15.943908437410975], [27.503086430339824, 13.488902737419666], [29.150814653563124, 11.729430634045244], [26.87318092542168, 16.99762401771623], [40.714199672174665, 15.984111292719234], [43.107817955113994, 32.17112050655972], [32.381543193936004, 22.990317888983654], [41.34258656978326, 62.07362938774644], [29.852347600263506, 44.39767546271057], [28.828652096221823, 43.46281315713628], [30.858064938873262, 33.15379523416397], [21.763479155559928, 34.93092413284425], [26.613315180045976, 31.852936202052796], [39.51978255249081, 8.704986652042862], [40.56823230011161, 44.66772684151446], [42.425260572099354, 23.27948233037518], [37.50745558182966, 6.328204843728951]], [[0.0, 0.0], [40.90697277373494, 18.984558355601443], [32.59613736085656, 35.76044403328315], [41.04387612878716, 58.41432013209774], [39.945467761695646, 23.129989567991736], [37.53882163572039, 28.50533669488483], [31.761729455653043, 56.66429068298102], [42.242996655858256, 42.5220757713465], [47.4518791602954, 36.124546666336634], [39.12543231714479, 29.52897349284277], [35.96168854109673, 58.26873786796076], [41.57336166392523, 14.735907721550847], [31.763418759483717, 49.61271278983253], [31.92682651962533, 19.168421288462536], [43.801224560952, 44.695563109574515], [39.10262185273409, 45.47491167751797], [33.99535545068435, 62.957662228314234], [27.331748923669338, 33.71888324820123]], [[0.0, 0.0], [41.07182695492566, 24.69724004154373], [25.83955142046943, 23.556126532400267], [29.47642953374521, 26.25106414573261], [26.063320476571608, 44.57050697047287], [43.134954660143876, 17.600343946513867], [30.52570941010968, 45.52547941898218], [42.82132226591942, 43.14345552198237], [39.88886112784062, 7.860754476943165], [38.392917421991946, 33.3123192267239], [25.349893556467784, 24.359150470385515], [37.98803481944755, 41.77283572247986], [41.63060330935594, 15.626538220178343], [40.87466910848128, 56.534518664333014], [30.7502287746435, 60.39817677242814], [33.03212374732345, 52.5671662688121]], [[0.0, 0.0], [29.115831645942922, 47.472324766081606], [45.224421436031925, 45.200065032036285], [33.61776431421687, 8.716159376490097], [33.50587987191356, 62.170600640749846], [34.87977188378679, 13.42200583776796], [44.37872946152198, 61.293141473930845], [31.387910565695062, 32.636057511515574], [33.371426152478676, 61.40765897055625], [35.219632123972445, 30.828460263790785], [31.137142837065074, 31.907864454295535], [35.5157104609372, 27.21382010583137], [35.157647576557935, 41.42028827633974], [44.66362110077629, 31.22845019971105], [35.62862115876702, 59.616726859838955], [42.02892147774484, 34.062786868148656], [23.445371856287323, 29.322663551567587]], [[0.0, 0.0], [25.97630826939989, 14.949187173610028], [29.66036327330829, 10.075625654591484], [40.50376575896754, 7.205791026012622], [31.096614884210087, 48.980113416486965], [39.892092084738046, 45.25070914287405], [35.53824940727563, 14.630158408782927], [39.875458047251506, 28.080858458064167], [28.619189086919036, 57.840448523467224], [32.65261114646679, 16.08887140554447], [30.12951302651424, 9.432122972988807], [40.77256499902135, 11.124378236538071], [33.18413424166689, 28.36185890451923], [40.047502614800294, 23.90356161920302], [37.6648395578141, 55.27083417897416], [30.45602839349047, 32.2261289852818], [41.66126583740205, 39.64738051538382], [31.24853454802569, 16.6506118166226], [27.576545116813662, 45.75721381421823]], [[0.0, 0.0], [31.48083152635736, 61.3081510083063], [41.102975535926774, 43.6851283158745], [38.68275401906214, 37.1666437280317], [38.33619263244621, 23.976882270261967], [26.622875635675907, 57.61795953088151], [32.22461262451326, 7.194121564978687], [42.70010508650741, 4.869448092246408], [43.103325384640016, 42.93202859229456], [31.69261145845929, 59.97727517826662], [31.245014156763197, 40.96273752424531], [33.448913565211015, 46.57079460110846], [19.471218194468854, 42.12801860609514], [38.59125850018909, 62.385244060756285], [24.277944398136327, 14.118356939562263], [23.36157135284307, 26.177823138489053], [21.229938975150322, 48.41069671875197], [26.836005325231763, 47.453142922848556], [25.91605880366124, 37.22355083165485], [27.199413893518777, 31.33693392061794], [26.01448143489725, 22.917237508318433], [42.50731299131727, 13.08270728292877], [24.98102715102774, 16.279041001892192]], [[0.0, 0.0], [32.62903119020202, 22.960334632824004], [35.702691192317, 27.774068526033464], [29.45463262137313, 10.492282711771896], [25.959310954901877, 48.77084025889869], [20.65705479809068, 30.24058836633785], [20.48299259490241, 23.511359746895174], [43.16793132998526, 48.9286142739986], [38.02637326067852, 32.56465349930296], [39.96257100714411, 8.83688008187698], [26.635038580128718, 53.797115581076085], [42.063091815317975, 11.200695271059667], [37.117361429870776, 11.336338387286721], [28.76277035479921, 18.11768958622068], [27.97627007264037, 47.8936685278696], [41.781610828580476, 57.83106401302037]], [[0.0, 0.0], [29.069393243767678, 15.035134201895568], [39.30562269469353, 47.59090715032327], [33.192558120824835, 42.95689415567312], [44.72101804940843, 31.824764576601353], [37.0908632582089, 55.94695465025608], [34.638760353060675, 51.246977943370766], [27.546224516492185, 36.83660143853643], [22.73826764325696, 48.913442463321275], [41.206319436174, 64.99097883256958], [38.01365320879728, 56.23760266999063], [43.44388531635049, 34.82210255952706], [28.889008166704688, 49.991320548084076], [35.60082414498421, 51.32743497809587], [33.12297605782601, 57.795157363509084], [34.22382094437344, 52.21777702951144]], [[0.0, 0.0], [28.43621364335447, 43.1849179120837], [36.61094412135765, 49.01609733219415], [21.921824116667818, 27.041590712549205], [41.34295528828848, 64.1369590484078], [37.27536154090635, 45.613188386795706], [34.85021768204468, 5.503800432259685], [41.75742605023439, 10.151868632811551], [35.46970854902521, 65.08397465240455], [33.96810016345659, 55.38034576933634], [37.22063782518354, 63.506677359570766], [40.72762272976989, 48.57077423549499], [40.63585141047671, 11.94905328499887], [33.94594071859978, 61.134476172522106], [42.62941088348405, 66.00007594440392], [46.20667228160846, 39.4560010181015], [27.44863805094613, 22.36331730184816], [24.716563652554687, 20.366804000420615]], [[0.0, 0.0], [25.093032443317096, 22.774856420346683], [42.468340374830724, 63.83305935155337], [25.60247023112732, 19.684655957709435], [33.35568758309517, 58.844766517015216], [23.989998011948973, 15.01839731483744], [35.35877174579073, 58.01190507358698], [22.977039450377724, 42.3238269951696], [33.19415204407345, 14.292131666023367], [34.33162222507286, 16.233742329725395], [23.75825030637563, 18.94806178634499], [35.16399032828286, 36.38721073207197], [42.34331278761775, 6.920785299857491], [40.703787578594934, 25.219397576180334], [25.70714451226199, 12.753944744292513], [37.48199009365758, 48.489130074221514], [32.06753606329804, 25.718345683516368], [37.41334530526521, 23.933656213185348], [26.834870320579185, 54.78519942402498], [37.63844571235672, 39.04453800426878], [29.985497714657562, 8.763433148892302], [39.06430880113763, 42.165038457992836]], [[0.0, 0.0], [27.82833849948314, 54.77646558018927], [23.51781322966018, 30.496625960988858], [37.891761167896895, 38.104844544959015], [41.878125155339845, 3.5752937036049075], [37.41572844752169, 42.971573241261446], [39.1700352724597, 11.618614941132034], [23.792392191829517, 52.16547803309625], [40.866290708529206, 49.35250083746735], [43.15911319054465, 12.665025448607423], [33.02394609746856, 44.01840990503741], [35.37233624752371, 23.088512117186838], [44.593816826896635, 9.34005991082926], [23.985847414676876, 42.488627129215324], [18.758462238457465, 37.36869654909865], [24.371035011400206, 48.35165258317952], [40.63301198702336, 32.45134923271791], [33.99364826835461, 40.95904458264054], [35.3839568545589, 16.646672733216935], [35.52759766748636, 38.513702092557644], [28.208140308503975, 29.362024103556216], [30.82327255692415, 14.292800652410381], [29.664204934218482, 44.31066159594023], [29.88512591450566, 11.619328137868116], [21.750022579876827, 36.72282566471907], [25.699073512895488, 56.16832062671338]], [[0.0, 0.0], [40.86168995251908, 7.923067094825537], [43.54095185053509, 30.20336075671543], [21.463473071665145, 50.039951056967396], [23.36508595053912, 32.59432059180133], [20.30914120614596, 40.08873905659441], [27.61974988696278, 50.362157524080374], [19.374927433455277, 32.720804308786754], [29.769344465218058, 48.456530207814104], [38.21607795623107, 11.537177980264147], [22.80277740133611, 27.670416821788734], [30.800551501021477, 19.258429619275343], [31.292248001622998, 45.01976389759341], [29.757590930231764, 38.88791210480319], [34.17824180268347, 13.222579159228488], [38.24113730649396, 40.216101316937795], [34.073344001037775, 39.76586408538645], [39.158006916849544, 39.9976024043526], [26.568645740540077, 24.29225790580762], [41.15677854613541, 3.967818291600793], [40.91718693826634, 30.348557263171536], [19.856027032395286, 42.80340275752719], [29.39945406879164, 39.88060353393274]], [[0.0, 0.0], [41.161590140845504, 50.8869025003461], [30.468013233124143, 33.187252562735125], [21.982385986452638, 38.822266318365536], [32.46704256234566, 55.49177202288051], [24.76219503975878, 48.96989154239258], [46.50988136902998, 36.79644791708012], [30.019657014315758, 43.4931749063612], [32.95140659443617, 46.06597569288914], [36.81025189919993, 54.93823172556578], [34.738362936651164, 42.428000980024756], [32.187188514812874, 32.63726613045425]], [[0.0, 0.0], [38.80197074820642, 10.347821012752364], [41.83812800343166, 20.075963185084902], [24.500944087672718, 32.92895589891504], [42.22352585530118, 44.72133762553449], [22.58001043521137, 40.62238165917978], [38.632728498573485, 58.84209920729158], [43.68646360900724, 47.538777973874346], [31.2890205530822, 51.48488631221227], [32.32570945461371, 16.88239187390221], [34.37300607295996, 47.52944531690495], [34.25474361552622, 63.54464639149406], [23.3353307985974, 53.03956144262086], [22.21935154950043, 29.8729368860897], [22.66460187012533, 35.260395075712694], [32.54821700165916, 11.307511681532922], [41.72590231397916, 8.499071734248997]], [[0.0, 0.0], [22.581168117244413, 39.26940099266441], [41.68953785808609, 66.34244260919324], [32.90183183958665, 21.13764469458804], [28.3098548182522, 35.47944034100055], [40.5977486039415, 8.556077990996112], [27.532488181711642, 52.5464268784486], [44.12573321063526, 46.967497886245184], [40.0409287392827, 53.76187367297718], [39.62473440661191, 63.070010727021575], [35.12552510894068, 11.299872746506358], [40.059087297587226, 30.747718244445917], [40.66029039561682, 56.70492143889774], [33.267603681464266, 13.515490666601805], [44.840694267548244, 27.41054375165175]], [[0.0, 0.0], [28.029282500648744, 30.81694324441633], [34.76552559449113, 30.162938263276214], [33.662786791820686, 4.483254875291656], [41.79133272100286, 18.75041535240104], [32.04204774648789, 57.64168669768439], [31.10805166687335, 38.198196468763605], [34.2728405113374, 8.924012280578411], [26.962988579926723, 51.62751758168687], [32.44347637376371, 21.99474979351123], [37.47295747251393, 36.144209557587295], [43.933626609995514, 27.66678884345313], [28.008164116533468, 36.15370828121252], [40.75125701382218, 54.29044075453374], [34.09607679076999, 38.1208217174306], [41.13930029801743, 26.11631091893272], [36.18565537208956, 3.5491102487446753]], [[0.0, 0.0], [33.05872269897864, 22.453764686418026], [35.57434123369537, 48.84557598257458], [43.2850369233038, 29.12532915764277], [38.58467468078225, 3.0904051157085832], [33.020402364592016, 50.73917039094841], [35.95935233717886, 4.526782753633944], [23.41191933011998, 20.983587009823687], [37.34697758910088, 67.59605759368633], [31.488459917806896, 59.251110122673744], [39.42773532538947, 34.962920609811846], [22.313173330037948, 42.75669728770197], [32.531081322069404, 15.853921874718505], [28.66934084666123, 24.95383053387576], [20.407727957788158, 24.595817581028772]], [[0.0, 0.0], [28.26084205914385, 16.378581143136724], [22.474886260294628, 31.44341640214766], [33.613681595348616, 51.48567241155357], [36.832451869947896, 9.269377906269126], [31.344907597891286, 39.453153429552266], [44.718738322489266, 7.698620710521818], [40.46836348761999, 50.7623050416822], [23.387768549290676, 18.162224339444034], [20.63610592699372, 41.665066305145714], [39.824131046675255, 14.306302094097619], [34.356574742540225, 44.35731977808178], [43.75001117060923, 38.39440894853676], [32.26241292825047, 43.54378406751524], [42.623242459557126, 66.84043800322316], [40.875324176530384, 58.56702157644291], [25.730189270898244, 40.94663610676656], [35.19714239801677, 12.396102374065602], [19.328381455905234, 26.856495332222494], [42.781219385688615, 47.09198425416643], [24.770810580270933, 19.256370852054346]], [[0.0, 0.0], [20.790078696150978, 33.65204206065072], [40.72045100244171, 55.82286218192764], [39.24473018079264, 30.357046745175733], [26.506714246514264, 10.028433900336255], [40.96869395735279, 3.234074876240219], [26.526409724266042, 31.15707963221771], [32.950763445035136, 20.225044022777222], [36.73612726936456, 3.9635044396875876], [25.330353360221913, 54.39345582829932], [38.052665168528044, 51.21354910553788], [42.220580944640176, 15.175888321817084], [27.09311317081743, 14.018884499855597], [42.576728189608694, 28.97017431403009], [32.641619730625095, 26.745931713816415], [44.175075886422675, 33.19849267490512], [35.127168040482374, 35.57515191270645], [34.92623838344241, 23.69828073024934], [23.125836938497198, 23.9928117111869], [32.05794464890428, 20.601313468787904], [33.455562124616165, 49.30860905695447]], [[0.0, 0.0], [28.96863919341313, 26.798275471576844], [28.861618539435465, 27.714095586684007], [34.60981327844272, 38.89974200451788], [41.0720694976178, 13.071409970349686], [33.29404841997728, 54.06269608502598], [27.197261517076686, 27.591176083708948], [42.22101424886778, 47.94072525150446], [35.07790995781587, 46.70742225393458], [23.262723069252463, 29.054710550827213], [30.851323752873444, 44.21214361530197], [41.165652084898575, 16.471618153093974], [36.99168799494156, 37.81032974172639], [21.263838847612544, 21.72580279046513], [32.74970144114336, 53.46670138551547], [18.822645737259496, 41.28788588389081], [26.15037792712386, 11.838124079123741], [22.928636231760784, 22.52327701657963], [44.8662593466203, 33.73663958518723], [22.259777964170123, 17.99505207323106], [40.337091644244474, 64.9612176451964], [24.155488008669025, 51.45131570709139]], [[0.0, 0.0], [33.38340706399483, 24.3696116179816], [24.255996989113598, 36.43157537031601], [37.938489477737896, 17.007555595586535], [33.47067054558645, 16.160012439057507], [17.9598877840443, 30.390642652415103], [25.467602784879954, 23.482624007733175], [31.19019530253297, 31.159466421922563], [35.47800004110916, 29.089455567383194], [33.93282797865387, 48.46519963475851], [33.327878083462, 7.372015887014579], [20.396415576248373, 44.71269805293184], [26.897069203522914, 28.293726367344004], [37.80085698349365, 63.062810650020886], [39.29209131667724, 63.763459306476435], [32.624410814980976, 51.7578708316886], [35.42088001192253, 54.64504012894362], [28.24580051821539, 56.654096694819934]], [[0.0, 0.0], [40.328437960455354, 38.387117162362124], [33.18779707194541, 39.35474465977986], [36.988740700433056, 65.9032846359663], [26.898210291163632, 16.459076619682655], [40.64953965435527, 43.099297383927016], [35.63932979016299, 34.9933553671367], [34.79343170594518, 25.96943154492918], [38.87456539572353, 55.65050739210236], [27.171833719631994, 19.795485018973665], [27.118566246089692, 34.0464610737973], [28.313663035276086, 40.201344602118226], [27.782413213606752, 10.29030819557554], [22.67200340091238, 41.37338555484124], [30.38772467095194, 29.70882000057301], [39.46595993530175, 32.8930201134237], [21.85366299857442, 38.22258336110419], [25.240733503212887, 55.67255329451696], [35.3570959663408, 66.3531559464107], [21.962610906869543, 21.33411682090862], [43.87537449959893, 26.842982602077132]], [[0.0, 0.0], [43.515837951610244, 6.496585606589591], [43.550362489099875, 30.793990235663465], [25.897523945309707, 31.599191346278037], [45.587916513322206, 6.546232815846874], [22.03365423879419, 42.004636585671854], [34.131078570648576, 12.431073965679955], [43.823281156682064, 29.5676972458833], [18.930833208321097, 36.333033816197094], [41.94444458189137, 41.92571178570532]], [[0.0, 0.0], [39.27543319195375, 57.173709279996494], [41.65985406414791, 67.46677019896718], [42.450931049092056, 34.69748307085439], [29.882624794936515, 51.1459532824541], [33.21689668992991, 61.64164527396934], [31.605570018738508, 36.39751447207271], [37.3652336487746, 26.997882062585767], [30.372219819245593, 25.896635236376316], [42.74479191447686, 40.20174757950586], [25.433046204174612, 27.80767970185546], [21.761309614351543, 27.83441455879539], [35.45022853031334, 57.056198359781504], [29.849898699565976, 53.5248526730483], [29.642180268577402, 19.937653925368437]], [[0.0, 0.0], [24.966263392309184, 53.25988248800185], [34.70322306125194, 22.229065649086543], [43.31061926553938, 8.255515461917073], [39.08129653519084, 54.012342427027704], [29.49607930703679, 35.71906473247401], [44.70153060121243, 41.31891374939896], [37.69951583048736, 23.013968277956607], [31.13292737656452, 30.243558908831165], [36.46165234171598, 36.45237275196779], [36.60961336533522, 39.20734452987189], [19.944755682226972, 36.48398022399839], [23.781759271208927, 29.93392576953176], [28.352207203845563, 53.13621628174098], [27.91334833435369, 47.02376634869991], [28.864051853487513, 57.38203135056255], [38.30513681670679, 49.356027057538164], [32.077231504755446, 45.92734406384996], [34.47905998862431, 10.664513099426628], [28.37883212404116, 8.165880851412705], [37.86544427098348, 55.34692955500586], [26.55639331700048, 19.15745269306197], [27.671986571590594, 13.5340047780854]], [[0.0, 0.0], [28.886861967679064, 33.734492210857574], [42.77428978497825, 45.50926896634434], [20.848696442994456, 46.119367554716135], [36.20996931437728, 62.167268495849534], [29.80797645341635, 33.96974137339064], [24.752009329485727, 49.64320638772799], [20.805206907531076, 28.141690664573268], [21.68818428692687, 35.966927998746776], [36.108160949539446, 65.46186995914304], [23.197836894393028, 38.641856209530474], [39.31599966341713, 65.22372176665452], [25.004017594808506, 13.396191049571756], [42.119373728066314, 5.3866705338443035], [28.200845524470104, 26.513102571256162], [23.465725566932417, 41.04213560685017], [28.78594747983775, 39.26725126965905], [19.20408606258022, 40.47994216684235], [41.407105497664865, 36.18334023257932], [42.42281674306019, 7.569937067194244], [29.95758366222031, 61.254508275031746], [25.275380776741724, 46.0640538898185], [38.31990358345719, 65.43957298710549]], [[0.0, 0.0], [22.52691119570879, 37.279383137938076], [28.04296351856001, 55.6940925089536], [36.43892954170132, 22.68647094851212], [37.6062754522227, 35.32176267577537], [25.90535001295708, 39.87610295308033], [24.35156165610615, 46.95972091180653], [25.217652187505717, 17.07387479924701], [39.611221532636854, 58.39967324754091], [34.93324817402039, 51.92034449438766], [19.580517506168352, 28.0564388181356], [39.41149785547005, 16.731467476802973], [25.697285281621838, 57.34429380653023], [35.408417819020364, 48.310996086770686], [44.38431497830018, 28.91502961546212], [18.52160797211837, 33.10071727854164], [35.93260201138959, 63.54905403294189], [40.39215720063266, 17.063364817293937], [29.058802879432573, 48.95022862951849], [31.26739659312447, 22.893409635462724], [23.275350800548797, 47.845415242398495], [30.33292943697237, 45.15742266116352], [33.896384215283184, 17.010596725489602], [26.958813799228952, 20.538270695026277], [32.81264578215516, 41.5174388616338]], [[0.0, 0.0], [36.9032772844727, 16.575477680571556], [22.502461179729924, 47.34927837020786], [30.959340527546463, 55.63722922663254], [31.304064740001877, 5.770339630359456], [22.328848289981543, 51.091656701477746], [35.61779266482656, 56.06399042820299], [31.506501947067637, 44.33856949810433], [27.59470421527115, 44.15959118941819], [25.51793682945242, 27.432193957894185], [19.179037361832776, 38.634116117051356], [41.931197240559406, 26.69056707445341], [40.169742729272734, 22.767364040627054], [26.022457678451474, 32.48368531770882], [36.23857338238798, 39.99841803599531], [33.69951250484381, 29.50216195287255], [23.985234359445965, 39.47297540052944]], [[0.0, 0.0], [37.33858264048981, 60.00130755589448], [36.23183980223764, 5.7907563325724665], [24.25714677117201, 48.481681125849015], [34.150185994490954, 21.321432536866432], [36.47154881771907, 59.82619065683591], [38.26859953884682, 53.984306299649006], [34.15432574871407, 18.218759766223243], [38.76240412062209, 10.864522790071202], [20.236919481358544, 29.18738654168192], [42.37105936779345, 65.82977708165258], [20.181544387114066, 31.157334386256], [39.154747802276106, 67.17045351007098], [38.411158081632315, 18.454318123914163], [23.075962210523244, 53.779286230889234], [38.5230239142249, 51.7748288314155], [22.56896651220803, 36.00484386548701]], [[0.0, 0.0], [32.40798020026496, 60.110107151103854], [38.06693792284265, 2.1723337346384928], [28.78697489211256, 17.0381469956294], [41.165726725821706, 44.95952141615533], [43.85682988586859, 9.041458849879065], [40.079135498894445, 65.15428906915407], [38.255650572731895, 16.505987684398125], [22.764398803091666, 23.937091635405917], [25.09998409347601, 13.656412516790063], [20.553016641597118, 44.78379668532797], [35.43651633757292, 29.836688139833512], [38.85122544008382, 65.04559435271366], [30.574552069022776, 56.48210544685398], [27.626032967714213, 20.003894561786645], [23.498353709349775, 17.154554021158038], [25.446928955560118, 15.264038726853268], [27.069127694383834, 18.76250026515228], [35.22374495583755, 19.610322038982975], [37.487857418374524, 25.895627171192277], [40.33824101737282, 21.317846264716444]], [[0.0, 0.0], [20.358861679488143, 43.117066693188455], [30.952790032388826, 50.856505684682354], [28.880268107215443, 37.947771335597764], [34.72206079691802, 39.73688944595846], [39.55806586317932, 38.61023798449993], [24.52751203454613, 29.125027593845623], [32.67379724568631, 17.28281466128106], [42.06001291479469, 4.1759822788672745], [39.11516798593438, 36.21543137064213], [42.616334703576975, 25.36831646945468], [38.04808000409607, 53.296144994476094], [28.97607140334076, 18.636709527982905], [31.170698743138217, 25.558452882946085], [18.563163882445135, 29.507004251397653], [25.657783077646517, 38.75945673429739], [33.68161735515448, 55.45787129758742], [27.077584545724665, 15.229077821766174], [25.736821692846664, 26.68207084314425], [17.569870651301432, 30.576413581166697], [18.0170700132817, 27.78434955987647], [35.86341915377714, 26.866352980396822], [34.36561579447515, 62.42282590627555], [26.66309861844346, 53.966672634497066], [19.10817556768456, 25.9299405150073], [35.138373347373815, 7.997451332472309]], [[0.0, 0.0], [25.591898468055476, 36.01726619180182], [34.19659245145976, 54.66439880303151], [21.27321536579453, 45.56901340957688], [41.457158830442665, 32.35435861111169], [32.010371481754035, 4.9213343437321715], [34.289550665394216, 49.240961522994205], [18.87841521257474, 44.159517351691406], [35.20249567932023, 67.95900519117654], [22.65728496864701, 49.60370299014712], [31.21428954907172, 53.99792309454579], [17.921359455224174, 26.863510217634687], [39.44900044646528, 59.55073790552375], [26.346523051373943, 9.577127858680095], [29.201410278916907, 27.8259322841624], [31.72908064498805, 51.30700652747552], [16.92296490905429, 35.45599010475621], [20.986750843595075, 21.701524054988667]], [[0.0, 0.0], [26.483041368904363, 43.18795774892458], [23.14059339245403, 27.604876389437543], [31.39826294137305, 7.409194805757404], [32.047592693316766, 14.31901179917564], [37.2755825030605, 40.01120135850692], [30.85552500230695, 9.409698927339042], [40.69287334403409, 22.005587433038695], [31.859534301033147, 46.98103749872985], [19.57428482771865, 29.221122734074658], [23.979844571712757, 27.632811944080466], [28.443981211817945, 40.993632057315914], [20.782944796233583, 50.927027561987586], [40.28710272579985, 62.15284662076783], [20.136768967283157, 45.76438902665566], [34.80280539172232, 65.28340841856868]], [[0.0, 0.0], [32.11829378735173, 30.32071828233949], [27.887842128344538, 12.1661952969327], [36.73911389714345, 15.04575228488417], [41.143423554553635, 26.60208982260939], [23.112277160500735, 16.04465870721691], [19.305225541054977, 48.26766697761429], [29.107999103853327, 61.12425950050438], [38.86801548148789, 63.55956422019849], [24.559268864295095, 34.62998779077627], [21.72481754070631, 54.351781266916646], [29.19591020238923, 26.751346161866994], [32.83165324242322, 63.78560313053128], [40.14745182723788, 44.77416216533222], [35.17112282128807, 5.483363301159096], [42.39190258166483, 12.063688003515635], [32.30457875174654, 61.4473993372056]], [[0.0, 0.0], [38.49754883331198, 50.53272892663936], [23.740476683538674, 35.97236209794915], [18.70593862600367, 42.27367906863827], [21.543214990709306, 36.37227113692019], [38.19479372909332, 6.624760724734472], [42.24129962295756, 62.68390457731669], [44.57893084431594, 62.80310934021443], [23.36399578025896, 34.64889559356517], [22.495558065844545, 55.73581735934838], [44.568678609016835, 7.186263985399414], [28.456622187669783, 43.79876047935381], [30.002953013851922, 61.16325390753223]], [[0.0, 0.0], [40.06819988433409, 67.52462719433812], [26.581960964311516, 11.095091199554636], [34.584077795295435, 41.893301582138015], [34.979662921556816, 28.385095319609604], [29.137059051212457, 59.37455871579359], [39.99033258647841, 61.35813580734579], [35.110913400801536, 64.34308673287579], [37.55278211292592, 19.49134284851869], [37.34562218385769, 21.744687091433693], [33.75120252096744, 7.735245633140472], [24.457675504999308, 45.13078159813537], [41.076279423016395, 33.03560869383248], [38.26453235209881, 19.295475010266003], [31.41187559600475, 26.78861442287378], [27.151020270313065, 16.347072257446868], [21.09955796598967, 52.44789958722206], [36.98926595556012, 37.25584761706927], [41.79077809626599, 11.430547623480376], [32.12740412399714, 7.408696640543961], [30.149899318936736, 54.411741238627734], [28.662004695878213, 52.92383450802159], [32.48893986741982, 35.010188241032765], [30.32853779152748, 37.66207112418799]], [[0.0, 0.0], [32.69194629072271, 56.024393269602946], [26.430559808633614, 24.626014488964863], [31.801326198357643, 23.079744976731654], [27.202655807395807, 28.954983046558304], [29.235398555634067, 63.802772501427114], [34.11154946234205, 19.090066598874966], [29.85349673481318, 26.60570068413636], [40.08895673440245, 47.87888945804402], [16.908928579524616, 34.088708765743384], [41.69220730590435, 41.334110177882856], [38.395680337919494, 2.736494786198692], [19.037954852387713, 45.8622035074651], [25.092122822474316, 44.43723428608462], [41.231138053804045, 45.95709150873448]], [[0.0, 0.0], [29.37157488952903, 17.450691168999896], [27.840131141033602, 13.730334800604139], [16.865555443276246, 33.11182728508456], [22.180579257690496, 45.1607859231886], [39.56358579225535, 15.578813989280032], [41.378786352392744, 10.40186318859955], [32.381410738999065, 55.2448517810552], [42.945520516363544, 22.466810956944602], [28.80339651061353, 42.95171255610079], [19.11264580890404, 32.921831476156434], [19.62095574067262, 41.02557457582695], [26.62977511136382, 33.52822327428057], [32.19354275478737, 13.344290810732002], [44.10272656895593, 63.60574570073351], [35.42682116466489, 39.4645264448704]], [[0.0, 0.0], [42.564149496772906, 28.24443294528317], [46.11653341646761, 5.360237563909344], [29.884242526277205, 34.86447114478721], [29.608312770090865, 25.90797779055472], [27.11051862896462, 17.60794918948188], [35.87781837545536, 64.82146624876202], [33.196635600737515, 67.9195061308834], [36.57717082404169, 58.68993593625118], [34.09418777989429, 56.22691543423406], [38.40238549800285, 47.02371010716465], [35.686884590929495, 12.702186536391354], [31.70588313387315, 65.16935872558143], [17.548336112552356, 39.40599611375986], [28.52685113879184, 40.15464642520286], [15.526234213037425, 39.07906656008392], [18.580641050229694, 24.009135181350683]], [[0.0, 0.0], [22.292393583040166, 57.16204479942243], [17.306485179304463, 41.306052215038285], [46.30612627281589, 64.77631565451165], [37.440501787027024, 30.731626404492065], [27.354335513712925, 9.290755999627443], [41.35331453288343, 40.723278582987945], [40.30423798776201, 9.524164998349754], [45.357595477095515, 66.52466287783028], [34.20551014070461, 24.869099454993403], [24.579106865687532, 57.632383616689864], [18.308661626209204, 48.20074415307064], [32.33259285728993, 51.48625735427174], [27.098181017172738, 24.846337812869], [24.09061737285001, 34.444584948593324], [33.74982539065508, 19.46668617823108], [43.26871929523615, 62.313295493537694], [41.843863083183294, 68.31836844109662], [17.923216858359094, 27.91029210809501]], [[0.0, 0.0], [18.115276203102407, 38.01394391087111], [24.544000583716866, 17.192397711675174], [16.732313506891398, 28.32441494045345], [30.167799037801615, 10.309129420259456], [33.67182075913385, 37.963607555431885], [33.98894323961518, 58.86243693047728], [41.9171274397932, 38.08654537736654], [40.165242202748466, 42.57822449512924], [23.344756165463085, 28.075679876474027], [23.56972535065877, 25.488395161961623], [27.075989155807886, 61.317977104975604], [32.39416460266133, 26.763978579651813], [30.748040134259295, 17.21260573804523], [33.0605175117958, 62.05600897788901]], [[0.0, 0.0], [38.31656723684537, 7.750322033556753], [28.203815101054857, 19.650195707561473], [21.835169885348964, 47.515339604170144], [33.41683353116044, 33.164825170948106], [36.1549737680528, 6.648323966015865], [20.879756360394232, 39.83894038744936], [27.091737867418516, 60.295562910425645], [39.79986617393164, 31.324287334136894], [34.39046436078194, 55.15008419521155], [38.934990903531, 57.468355427162756], [26.481910175835534, 9.12652101552245], [29.3147041106458, 10.407984157600199], [37.85117742529393, 13.175308754235862], [19.992918287711834, 25.587451648999725], [36.79541178852521, 69.75836027449091], [28.57039479758392, 22.991449350059515], [22.230901380097592, 19.798190024879517], [20.239334553697116, 52.98858452274321], [23.99027377607421, 46.24535928880856]], [[0.0, 0.0], [30.08538016286702, 23.31497877617926], [30.766794764342063, 33.266472928189046], [20.982860599193007, 42.20953313295727], [33.8255664636312, 26.94497845749486], [29.690332423088478, 17.2769430443334], [35.48991274826572, 9.015275084235686], [23.32395893630108, 32.81884718547129], [18.476870108662585, 25.58801806234727], [38.21105319335475, 31.12606563150516], [32.42438804690044, 65.66900421550481], [40.667804142782984, 29.780096826482083], [30.850714290954045, 20.136381701788462], [24.138128968407198, 18.754964271355714], [36.89021850772661, 42.702113461820026], [35.97162537601123, 31.062776024622487], [36.88682003334458, 63.108482485069395], [34.75101383919072, 53.60922661154771], [27.844058727768164, 61.596821138962504], [41.66441139686402, 62.44742877307585], [37.94456877264783, 3.5201075616452777]], [[0.0, 0.0], [34.096185020532836, 26.151644946636438], [43.92613030714925, 6.931238712343637], [31.549985404916644, 27.84111235464031], [39.74481872782405, 29.309662486651398], [39.98180372382777, 5.126047225624508], [19.226061781055773, 48.4064644990801], [28.208130981523887, 43.2356370797753], [36.6424469242829, 54.80910033585349], [34.227905419888216, 64.65678405488462], [17.77382421101746, 43.06433894586022], [32.09913562032327, 32.34856228928326], [34.955942524778145, 1.8795666231866566], [43.350222854076684, 32.43804060218938], [29.541141094850506, 13.562913052219864], [36.86403356146713, 16.677573855689246], [27.95776225050734, 25.35615434402485], [17.656636675450535, 26.223576734472648], [41.88975262789131, 64.35719870593762], [34.33386281459804, 68.26824727895702], [25.165914099542032, 29.348406282002117], [33.70790729077372, 31.710058539776032], [35.767120148041315, 7.720483186079836]], [[0.0, 0.0], [40.871892349848586, 20.664118594365714], [30.014355351471686, 65.38444644795673], [41.36284815349466, 23.727051153665993], [23.369449394882693, 58.90597782114154], [16.517098555172282, 39.04734005888097], [40.534453510571254, 23.367726196186457], [36.976284651843066, 15.147330869934738], [31.871497157373256, 64.11254332190029], [39.00686054444127, 59.07035496369088], [27.930465497482498, 60.74015299324831], [40.6126888162489, 47.6330152257339], [19.831484360705094, 22.666051448094713], [25.78690413062685, 10.497694487133389]], [[0.0, 0.0], [38.02755774580446, 61.76188834117678], [24.422710878696847, 56.33560810626525], [36.12829898563805, 12.152670939183421], [30.769630030372234, 58.07618323818461], [32.04034569009842, 7.1988072326620784], [18.494527284274664, 39.546607437260654], [40.24934915719953, 67.84781260777575], [28.761554575638066, 56.45147655796525], [40.9209272759855, 27.952776805013844], [24.566598751152558, 10.100826535193299], [32.37575542270342, 46.710050077436726], [32.88368790198352, 10.191797351888571], [31.643235921807722, 30.39670039263459], [24.202439324664205, 29.180399478342114], [17.91008000834127, 36.0510455571818], [14.558826685674111, 31.820951134719223], [40.987108908736886, 25.26289234767524], [27.002675088195144, 36.47400660254366], [19.695292851738227, 45.27369790902494]], [[0.0, 0.0], [35.44235483385725, 24.63426092858621], [35.489827904836574, 45.16030161440161], [30.362154530441746, 8.903034820883326], [27.839112578667304, 36.75039226749742], [17.084630591717225, 22.092866140850077], [22.04429584579652, 38.55396630133989], [43.53555388389411, 28.36655373527669], [28.17841420702835, 28.469573703089445], [21.611731426363892, 31.260897473010015], [36.68374426336753, 52.72096754943864], [34.04370372334087, 16.07452924446275], [31.566130531912272, 23.128074559993486], [28.641815406990254, 27.691581106363607], [41.10991050906331, 30.573167185530735], [41.90601573519839, 6.581483765752764], [32.01746514860519, 35.14204422519196], [35.388030900433876, 53.91845071884891], [28.78583184985575, 8.62880975510557], [37.46675130664101, 8.311588695942243], [35.68587291157161, 9.91119477197732], [28.918747727822684, 34.46721933926808], [30.899899383867705, 36.065953066479906], [26.696783797874424, 9.874005720964124], [22.5260564744042, 54.763058680524914], [37.6667048469842, 67.29155151999701]], [[0.0, 0.0], [26.028326929845083, 58.42195005321829], [28.861570567592175, 54.43636562744411], [34.16403766560593, 18.070435158986843], [30.52450382004159, 31.649123426073817], [41.3334667290036, 4.38635544025852], [30.181526977364644, 11.07462016898077], [21.514980791346392, 46.11129352388792], [22.72942201315242, 44.561708430089766], [37.54407454236843, 11.111740853909827], [41.35328052956701, 8.615825918325893], [20.77652920934211, 47.47212212281709], [42.69715680856047, 36.432516805017265], [34.93565373791901, 11.673312103439162], [18.96514508272648, 18.25586262343751], [22.074794329952454, 52.2561657404594], [34.22041779836892, 16.97283157977096], [18.811198064255972, 33.30140457965682], [17.533092700620923, 44.29051668784179], [25.684426125234438, 20.4166552044419], [19.931815954448805, 54.775986002904]], [[0.0, 0.0], [24.560867134518634, 45.535003133862894], [36.2993169358023, 17.153805337472008], [34.947654366500124, 19.831615817112322], [29.017321491869584, 47.643404503922575], [37.587142247292235, 30.036972687823315], [33.81317883347377, 14.03682282908191], [33.71880766715154, 37.43508169864223], [24.36263695883888, 29.785921898947873], [38.00405076929037, 1.3876084344521449], [36.38943897531952, 34.751499981393835], [38.564426844515665, 29.00545203596496], [35.42324783177218, 28.714379389812677], [34.20288174784255, 40.46049085757601], [25.91520924835505, 12.228903785368072], [37.48385914658951, 35.760268270435255], [28.004552528973367, 7.01808552272448], [37.06808120428423, 45.05316672117393], [39.25804797393217, 29.930326607995376], [35.77226566194822, 60.340721285145285]], [[0.0, 0.0], [27.544137062530847, 24.40811223307482], [26.42424256902609, 19.813641929698854], [21.01000914216437, 44.372023480988716], [15.851691733632252, 36.72196913756071], [30.651102585263857, 59.443819659156496], [37.85212748717067, 22.388522981834814], [31.19000389623371, 38.44825173859306], [25.27740623585764, 52.649571525851485], [41.61440267599996, 50.04776537147925], [35.31214385599662, 14.250586407806361], [29.682893531171143, 33.16150968573915], [35.45259633087909, 3.183747878317764], [38.18101052729226, 25.649324671086948], [43.79951029317372, 34.16714784748691], [20.185212340804146, 27.340342539378003], [43.63211514566518, 4.745034833235774], [31.212712484095245, 6.674015018098052], [31.560155224781276, 61.049970585618986], [39.25496695599224, 4.357335302394972]], [[0.0, 0.0], [41.77973942740392, 29.96965841601744], [38.1665965100207, 50.34425139465524], [16.433539250870147, 33.12106048814086], [30.1854378577467, 48.504043849840755], [24.382507052705332, 21.280799300509265], [37.3699904133588, 17.48560698842623], [18.158247293914673, 38.6648656905418], [41.96690772653425, 23.340329520440214], [18.88066119260149, 32.36014497465697], [39.461570726668064, 18.32603604485679], [34.474897061842675, 59.64751365351429], [34.7443721170422, 46.77351686390223], [34.32484900814989, 54.47000148148078], [28.43772563750623, 31.01869980649291], [33.65686226591725, 60.2256571692514], [21.240403176511872, 18.658048718946187], [42.2408546756735, 30.73715997662688], [40.38950565200689, 4.4974256660970955], [29.590248704402327, 6.8841368461592305], [27.568882708688243, 58.04179493671554]], [[0.0, 0.0], [29.686129501405414, 27.511705903119214], [40.2637966613143, 17.107332237606187], [30.362175257886197, 62.15359260729629], [27.489853640718557, 22.98136764027236], [25.975528531030076, 61.51893330020099], [36.664132390661905, 38.89875598343987], [36.86796110453934, 5.179740860366054], [39.80552612778291, 55.98444515900494], [26.88646708264318, 48.64329916911703], [18.289338985774634, 34.73092217511165], [34.85465497814785, 25.62188483619951], [37.438710744160865, 53.267718806158854], [23.41851611601009, 52.952119285332216], [35.98024874050286, 45.668443814793164]], [[0.0, 0.0], [30.956764843726702, 10.735430794551618], [39.54375247213798, 39.910246294131575], [40.09555361699422, 22.438622523288245], [36.74687685570226, 49.865711182576874], [29.6145734585314, 39.28796518477265], [23.78516750432647, 17.08146435961621], [44.703495305627975, 4.829442777969534], [38.626661751693135, 61.01901320571392], [37.967293776249484, 38.47094245875338], [37.87675229613653, 41.16482682122489], [26.517535676010084, 16.83969337296527], [42.5260343574493, 62.3041493839211], [32.79390856844044, 7.878308777300993], [22.218217618091497, 23.771135169382603], [33.827330980450604, 3.4354498347346696]], [[0.0, 0.0], [40.73516157845639, 63.69613656008392], [29.446179551264148, 32.41364297270911], [37.00827888858332, 41.443685364982144], [28.207664810282655, 14.616509259120416], [27.501719880933095, 21.14826675852553], [39.31161606319813, 46.85683689743596], [37.90604190985976, 11.939274819395497], [35.14749680966282, 34.48858437273784], [19.68169486713481, 34.0303285174769], [36.030528000689785, 66.65532828145686], [27.535787401413184, 42.58311427443266], [29.95621229548135, 16.472778136549334], [30.316435780693393, 34.572652778783336], [38.3808718375688, 4.946157123978659], [33.27784011509036, 67.53119760314277], [43.84257923990564, 36.78263339728665], [32.180361916306566, 53.9273270292433], [37.076994840522765, 21.723086517470055], [36.63709304212562, 61.75694628612296], [15.232013940560245, 28.576439126680885], [31.784014785938037, 4.187933001691664], [29.304962156112246, 43.18410667619138]], [[0.0, 0.0], [35.75787731366015, 38.77121103692894], [34.554292219225886, 7.47593945874933], [30.88859216103891, 54.64428177181304], [33.73557489810408, 48.90697884245567], [19.677750319611505, 47.90029670588196], [16.788018376376794, 23.570302023678778], [32.03429482977423, 25.397489725900172], [41.95226547858775, 25.887665564452956], [33.27642662994065, 8.654386726504093], [37.14617241126141, 37.51114680328162], [32.91701388661356, 9.544970360493318], [29.735489552597127, 61.837263280703596], [32.81940648321922, 44.303370840015255], [40.49762682023931, 27.105525954894976], [38.45557472115944, 63.74479311872159], [40.01292842158248, 58.32832405041718], [39.588715634846444, 9.902194984048736], [21.930928402330608, 37.503171195722665], [39.36988606084458, 51.92739515267494], [24.454314873068867, 44.839110670281386], [22.580755616685305, 41.318242729629546], [35.61275602822434, 44.25690604513634], [32.539017158812726, 10.919795389907064], [25.106944024596196, 35.70782542488158], [20.926528282896424, 17.844495343503635], [29.623196361443522, 55.04203069289958]], [[0.0, 0.0], [25.77288449125149, 40.20672292802653], [22.168631335985335, 40.288777977363445], [32.878610541357254, 58.91718054983623], [19.889788048498826, 16.7980920921993], [26.54348520431983, 20.47031493546537], [22.998864442683583, 52.329262462595516], [15.699606813591473, 27.705450937348118], [28.92181316718738, 42.42649969275936], [29.416239530337208, 19.500656973776184], [29.438620351564147, 18.649399776542946], [40.87186697515686, 61.398202073170054], [39.18204183625545, 53.70313025047777], [24.08090861949106, 16.10056927471786], [29.728524834463453, 50.494356762770636], [37.193963502520376, 4.398237528524523], [26.175654222965406, 42.49109184278767], [27.33475168522838, 18.657999735348938], [38.82370129701553, 44.6805969707395], [40.50199320990769, 2.680742387988873]], [[0.0, 0.0], [41.74474977772657, 5.857215745019222], [28.017897031088655, 5.911767413806376], [24.90733866951364, 28.297826459099095], [43.033229409037226, 39.21619739003005], [28.815658412727785, 58.112987569679944], [23.793042733561986, 51.88036683820705], [32.51800627064258, 13.416483924674141], [22.622287213651187, 38.134924537685045], [23.724842684383294, 19.56146191029553], [30.06181674608011, 37.976811668144364], [34.92636235865988, 50.34856548158308], [22.486583370514616, 33.69349760300241], [17.93324384645293, 45.32061893484417], [37.2864319815197, 26.703567735317108], [39.991317699568626, 63.64611781119225], [30.33818218499059, 13.747112229067834], [35.49950375182859, 51.61643315888274], [33.648131647731525, 43.82570622908232], [25.208058940890886, 59.85748884158004], [32.646865118567554, 3.5231610546151773], [29.759371075439688, 59.71546745161841]], [[0.0, 0.0], [22.74906497091754, 24.00331334334956], [35.551920972907766, 61.57382980806], [22.39810357829507, 16.67227583875907], [14.951857259759011, 34.72943551698583], [34.99060650813431, 65.26369500978495], [22.649059309348196, 23.01886990323941], [35.20104181858071, 1.8451470359012838], [29.41547121196093, 15.184693139878862], [20.44482190626226, 25.846506923531148], [27.078963358385405, 56.802594002569876], [26.551192851784926, 56.08010507347733], [32.94002879206797, 14.072535601782684], [38.941226685286445, 36.84356365175707], [18.767108332791484, 50.47106279019863], [37.553795163074845, 9.83353494884581], [39.18379925646292, 6.369670956360459], [24.479379981636164, 43.229537094117745], [21.671764294490764, 49.0539683764031], [30.863637088964815, 50.64725051524123], [32.810204561807794, 51.984993164698594], [45.542376294174176, 4.264341865152205]], [[0.0, 0.0], [16.579619451984904, 25.77286721365651], [36.47059272940462, 11.523224987256205], [31.002469731635163, 39.310220435974394], [39.97287925937821, 36.48985563868791], [29.626837224338658, 54.03557669552475], [24.558634929199194, 37.99559745165488], [28.135501450555466, 54.89526952120676], [34.43661114648695, 5.835509059937413], [35.31618059142685, 49.051863710242635], [30.753187871578568, 34.03962865291348], [23.05997745744208, 20.94585277364334], [26.435160075453034, 54.214457622310945], [20.814068403393165, 20.239852397043443], [39.394670076231726, 19.386745873190797], [26.803697234597617, 7.349377541025281]], [[0.0, 0.0], [24.856522914121957, 25.836623295726664], [40.06061309494982, 3.3759631999919564], [18.73996124166499, 51.36662246082357], [40.6129255358365, 19.69437769137835], [40.06112319707658, 6.624713382904971], [39.938208983697926, 62.69315112873305], [22.068957151406064, 22.02464081817448], [18.355616093048862, 42.654340023485794], [16.949756588467068, 24.03160031759298], [26.859611241536772, 34.28713433424678], [32.14905976784024, 22.704450558586668], [35.43176254532918, 43.580954051780274], [27.2629879206239, 14.976336915049835], [39.65584624411434, 12.788411300466635], [18.6052745031384, 53.005983768429864], [30.53458212087871, 57.30089846637543], [18.115648835139492, 33.944689897344496], [39.49487152251849, 26.104812374706153], [43.3364490965028, 65.41591567437061], [30.912981035818454, 7.362748616507884]], [[0.0, 0.0], [31.90782082415507, 36.1712155557568], [23.104778879535374, 8.556304547240524], [37.73943838468505, 14.395922752471378], [41.01008998983473, 3.3835192396921094], [29.943475311192024, 24.16328696406356], [15.409722371334723, 38.57545842136106], [30.7291426090288, 36.880814434280865], [41.536439951296096, 67.89227665150199], [22.723105831559582, 58.015438417540494], [22.608118403478873, 54.11782847122297], [30.602660894957456, 18.018985193044244], [18.61575371798602, 40.57570350703332], [25.33307061442254, 8.373806823837786], [29.990071474142997, 11.703376078212145], [26.774833353532397, 35.229290938995554], [32.916344921841464, 67.03089728207594], [28.58584157091215, 15.137576036077718], [21.111997961835996, 45.391488466563544], [30.077885175831117, 4.342636512140945], [22.66261934432782, 29.428257919092342], [38.998163982104884, 34.31709939528146], [25.777073521123466, 31.296900490593206], [19.607428617504965, 49.042367143321016]], [[0.0, 0.0], [21.724739066732624, 17.830460105845507], [23.10737587527621, 25.981085038683062], [15.036292213686087, 41.09478557938296], [14.15317182749382, 30.15070367952481], [37.58726679973174, 24.280192269030746], [38.600762105165295, 1.7173461463975865], [27.784999108437272, 41.236006582811534], [32.452196072283385, 4.111643370787202], [29.013861793425317, 35.13424164269047], [30.242110220603728, 46.120947573423074], [37.94342053329027, 24.88802912360845], [28.851275496225444, 28.100975964285947], [37.51350782109824, 35.01345715088118], [19.654644472857417, 23.35957437897102], [41.84932972018986, 2.070526564055469], [24.64080629187515, 50.59670730965526]], [[0.0, 0.0], [32.62677839064157, 37.61862904504917], [24.320158152697395, 12.891949005151432], [34.88713896348574, 63.608798004452886], [18.294696249242786, 22.451792476155163], [32.07609131295724, 31.59814126481332], [27.779221080546442, 62.913063664798536], [25.900329396992053, 61.41126875634567], [29.91945640343336, 20.391998793049833], [22.71540795233119, 38.988639803536124], [25.911808355676172, 15.931022440112011], [21.2303707924672, 51.48444348416623], [23.32597869640914, 29.924573915164785], [31.286027325310986, 48.63887335955975], [27.80456718018906, 51.41904650808003], [23.961806478048004, 37.31815602147152], [24.010499292110726, 33.36544328548777], [38.3514879213158, 69.8210014880178], [29.666464886386194, 33.90109615306101], [21.10880082873992, 33.75708579573062]], [[0.0, 0.0], [21.85150777034047, 27.920243161777194], [18.71591455505934, 44.56308884424127], [23.90723647381929, 10.556251519558177], [23.964594100722987, 15.128781593888645], [40.24540561087865, 1.9040656725352634], [27.753756281470398, 29.92389894315726], [38.80446764878891, 65.74871982661581], [36.86162328020011, 42.18381209172792], [40.373142040197216, 46.71534960308355], [35.645400826906254, 52.3207018972392], [35.87243158058683, 47.06938029667673], [35.21827511586528, 54.975381480474475], [38.8395889591013, 17.34511728025017], [25.90501302668539, 6.231705738033017], [22.779647310741744, 20.187044379527794]], [[0.0, 0.0], [19.445651818206873, 28.2062556222526], [18.513963942695412, 21.5489560035828], [34.744127745480455, 52.92442057618773], [33.431769924607735, 58.01817137822058], [21.13078689092118, 13.646025942687569], [24.470651690052325, 19.80525156360195], [29.21052721426543, 28.77975296362453], [32.36272051596136, 33.54710775170519], [20.275210965291112, 32.91966171654151], [31.665676370915374, 37.35896311998765], [29.009293670264245, 20.095897346540387], [26.704696162631336, 49.58210423254548], [16.697670747458695, 48.40523209005655], [37.62734076282138, 64.79932437006961], [25.223356208193646, 16.576872191330043]], [[0.0, 0.0], [33.140104570853914, 46.409940718317046], [37.27739746540265, 32.91187337427017], [32.527069856650265, 34.53988914834197], [37.71133948877175, 32.30264995730571], [34.020427820966155, 46.084828036677585], [37.98553570629405, 39.91329157101692], [26.19405410704513, 52.96960369208143], [28.64303462359424, 39.31255656427243], [35.466310339726014, 25.82391578750823], [37.977702827909766, 9.205157490855303], [24.34992609001907, 39.90136914608345], [36.624602535193766, 51.938308709997536], [42.93879540941492, 42.04133743529102], [39.06880443920834, 62.93956885241426], [35.31822334349848, 23.300664684622998], [45.24313631201423, 64.37098124956178], [23.16841550616399, 54.683708397581356], [24.97035475045459, 58.55979503445574], [29.064919529055622, 24.305485161777057]], [[0.0, 0.0], [22.599603166772212, 30.549465493153964], [20.36092708394774, 35.13352937562785], [39.580532896070046, 69.28766332651244], [25.215942879244214, 42.44609607627225], [29.623579143022965, 5.186608143602924], [30.127951633690987, 40.69406011051522], [38.427178112010566, 12.600672473635647], [21.800918857257642, 18.822653109642175], [32.29156564714818, 65.24028442916511], [38.990377329280605, 25.030602792026272]], [[0.0, 0.0], [33.4762799169665, 12.44193580485398], [27.457279825927486, 9.693779197523357], [21.30798063490125, 41.0401605057133], [24.075241141270613, 24.373172241603555], [21.886672662633305, 58.6411811996348], [25.376127217544916, 56.75990987696897], [15.934162494579471, 35.26856501911774], [29.610410973468163, 3.58897874679811], [25.828433521455736, 59.80852943517556], [35.20324523732139, 68.53922738494876], [32.4725451180356, 2.035786217181307], [30.55353026459026, 39.95401639815985], [29.846540762421757, 29.38883433152066], [35.654286115928755, 57.57745520782252], [36.493542485690654, 22.036029119455144], [28.3306991992773, 65.49799361995986], [36.192673056079116, 56.710291923992926], [35.55312691874175, 69.85093437209167], [41.73973497426016, 33.491220470018504], [28.56603445912404, 17.21455652774267], [26.944366722794268, 47.03806736586075], [31.607428793443486, 10.164386580596597], [36.872039293881144, 13.092399361061853], [39.20466905977655, 2.266451960874831], [30.887765776891836, 56.06412343407136]], [[0.0, 0.0], [22.375490433568018, 24.821023591346236], [36.56926349249897, 19.517603759536627], [41.413285679278545, 64.14264595514152], [39.488791714961344, 62.231755159154744], [36.57497938975718, 3.49368516780666], [30.690186439732514, 53.47128381206964], [30.382584635628174, 54.42075968107857], [36.9539275656228, 65.04527092790092], [17.652102224028205, 49.30603060622749], [24.554057227684737, 32.87056492726499], [24.663713938955542, 30.278893588912467], [39.801789595298736, 43.95889122217978], [22.323139266402574, 9.177927896772431], [27.556772896039057, 59.76253642541979], [39.37597924596461, 38.14963166380728], [26.210228082690243, 63.09749830810832], [40.63204131310284, 10.556527884920014], [15.1769052784933, 33.98373711517881]], [[0.0, 0.0], [34.97838272494236, 32.906555693473216], [23.50032398380797, 39.787244278617365], [39.23606352759362, 49.01526485356003], [22.372783511625432, 42.482473313781405], [25.93965403135887, 50.15499485352524], [37.14531923229208, 66.79225244418487], [30.88710676247137, 16.487850254923735], [22.068663502430518, 56.63470494606175], [27.504397951004222, 34.409229658314594], [20.734317403848653, 34.36247960196974], [40.88927056536171, 31.158257523717342], [28.599572963970235, 64.73566075361414], [36.17707833929991, 23.65067717795133], [20.527847832834453, 31.35380947437059], [41.040777317482856, 37.61532788111906], [29.095520941035577, 23.519741632501027], [36.836672549066705, 6.463003124716795], [38.37579987571361, 58.918997346846545], [33.870425191613734, 23.993801137277234], [45.112040667136355, 6.0424355201354825], [33.91355083379087, 50.61928408743811], [30.032446929174142, 67.05194774524377]], [[0.0, 0.0], [24.389164550848776, 36.7047353414831], [39.17858565963563, 3.2036069648676415], [23.93141727311911, 20.24228588122295], [23.997621205255392, 44.32679131101286], [25.768418881487662, 22.089076367874416], [41.988246152313, 1.1013241578573658], [31.255784549993024, 8.449737629879145], [26.60531715516612, 29.43412388306351], [14.478683131229305, 31.3837070660758], [25.15597786004772, 51.38893293718704], [26.828949019006618, 31.02150580125123], [33.194553064961276, 30.608687293674446], [38.18915082589306, 31.626076496632827], [37.14996780567839, 55.513246073705055], [40.09846702461295, 39.2719610854361], [35.30005158264612, 31.565670740118158], [26.988818411019736, 21.920919254444872], [38.51779607749374, 7.142959382732786], [22.89532571310593, 36.985616564381054], [17.705415274636458, 26.35090856910634], [35.74070062553999, 29.11318072111798], [32.33030304778336, 18.16816754481693], [31.639007153116033, 24.727220829014563], [20.610470720227102, 14.399485213893447], [27.772053740855604, 63.895041205887765], [27.20609863267667, 14.128711253273009], [26.73665111243988, 37.48917152633889], [33.46240215744575, 55.09289667081338], [27.444031976338984, 55.838529656640716]], [[0.0, 0.0], [31.999044236227054, 41.15929762175671], [40.4695418667763, 71.18116098441587], [39.96384919738698, 46.18386982660264], [25.640488278496402, 17.5207290721971], [26.122066554523876, 64.5470932377409], [26.417908447682372, 5.066765412365423], [31.41216638274138, 10.821713544377857], [22.531057567230288, 49.67555954484295], [39.05159781685098, 50.92946136434918], [15.362525002603851, 18.85331337654071], [28.547657733147933, 31.50269041114898], [36.07797627611908, 14.583453557392984], [23.39218736183033, 52.17729451024189], [35.69942449344515, 32.70188470435532], [13.853504405484196, 40.61159132740962]], [[0.0, 0.0], [35.14591336732621, 47.59339239230295], [25.067169098055494, 45.131686004706914], [34.95998020453425, 14.507517741405627], [41.88292204848891, 0.9150701652288827], [28.820390805659855, 22.518540194942748], [30.082957683524732, 25.56212572378599], [36.75935564957014, 4.8725102476396165], [34.7289651737754, 35.98250563763889], [22.60011780671644, 54.68206159874216], [31.01525467400685, 41.59746063776139], [42.015145948384095, 28.173052766606787], [41.00608680295995, 70.36848136095516], [23.409961978779926, 60.14055101218338], [35.341500135833975, 33.83014068899068], [22.702954631068806, 13.57715173712618], [30.853458524366037, 18.430687101364082], [24.192342998184937, 9.944783367442257], [34.74133846355494, 61.631742028732525], [38.37486385198722, 55.579857514879905], [22.470217996119057, 44.54902949019309], [24.54436758131769, 34.8528865737469]], [[0.0, 0.0], [25.633219464082888, 26.856260308114393], [22.48023507785996, 17.264496830204973], [20.06931039322046, 14.504160221365595], [23.079964354478147, 50.601930002731834], [27.29797708268308, 46.51690387771349], [35.83652319613155, 19.988555475341983], [27.1957150706466, 21.875009688384786], [21.451169119556805, 11.948801241286649], [21.09111071675078, 44.88691400262428], [34.42158451444359, 48.17235913252798], [46.54079736037916, 65.78105125064144], [32.36171939325828, 27.514474830672405], [18.376391896083142, 52.15320630530703], [39.01615219220132, 41.12926231934106], [30.0276065953008, 43.04088067790603], [18.757715669997516, 21.26781628602733]], [[0.0, 0.0], [25.999654779140272, 14.783082329433148], [26.179779147762797, 39.02725918306763], [28.308469382484056, 63.23688459011483], [20.245277904220924, 40.61471139166715], [39.52922635633941, 4.752236059948486], [37.437360703569276, 25.943259145954556], [23.181810609236013, 43.91742897962326], [19.17375626065287, 36.80736290287074], [33.02573940450019, 51.075883644308895], [34.61111172910066, 7.397838618589802], [36.84037890976962, 30.23740549719702], [33.24388011099725, 19.466655489742777], [35.19253163774336, 20.672702685911247], [26.896786202283696, 11.327677417749213], [39.63228560834217, 11.589667112646392], [30.676572332627263, 51.866662812293555], [14.987850212925766, 44.197394516489375], [18.02364786008557, 35.58761389841818], [16.048393743244052, 22.411460830028073]], [[0.0, 0.0], [28.73531024511096, 10.615324692727729], [32.76470754373373, 64.34040598035713], [24.90234914650545, 48.18932193155439], [35.94260611087139, 22.907224019994267], [39.16984139555497, 50.320526934757574], [21.27504429517193, 54.012778530917345], [27.9622532181275, 58.29518004517662], [32.91704555230508, 18.60070517448258], [22.643100212102706, 22.921306430480044], [30.286531581763484, 68.31129870338131], [42.50139490789184, 70.2632293226062], [33.53546036993579, 38.98229117503867], [24.417468458417286, 21.608502306688383], [30.30869310669443, 8.824685640316636], [35.32641397833276, 35.40247311796639], [20.476864964472394, 35.5241653085248], [17.0130179032734, 23.802959255176823], [29.586492437683532, 43.98856414900183], [34.90280915543456, 38.696740810462025], [31.009397379121587, 67.87890978684139]], [[0.0, 0.0], [17.349018552906333, 30.256081243323088], [34.76785526947754, 58.67575324038538], [45.88490001513053, 3.443941601003109], [20.827762036090245, 29.7732396218799], [37.189350614727466, 17.968315337055333], [28.55400051976598, 49.5780202069609], [35.326441880758445, 10.480800168794358], [16.271587570344792, 19.87215625853199], [13.820571394998955, 29.429425946078116], [37.57317680048761, 60.1782082744251], [38.3451062759902, 71.72218801641885], [40.20353066690071, 60.806014112892974], [40.61183005312952, 28.453286035753653], [34.91703324347114, 27.91953136824443], [38.88189173007806, 20.376968545030802], [36.94956436453098, 28.05433866442484], [20.88905841384942, 30.646773947041964], [29.981394051728127, 38.68805623081239], [17.512458016329365, 16.43630656394166], [27.371034393275302, 65.66007968923968]], [[0.0, 0.0], [15.748257701203492, 34.12027257962814], [21.43600603344474, 49.11755846438625], [41.58529660040114, 28.74820060913043], [21.636595579455047, 37.72779170049989], [29.821402561729343, 50.2474576439744], [20.28313795868053, 28.388922069972303], [20.818805451947554, 24.800335157881822], [39.63625966982717, 24.388196846666574], [33.92504120049098, 42.04056905573588], [42.04287552090267, 42.77785547920995], [19.03073928659433, 14.441865398859246], [27.715063531754062, 50.206866228038116], [19.84653582711996, 37.38622494986497], [21.926177960414236, 36.279557815827175], [20.85403648214419, 12.782010166821726]], [[0.0, 0.0], [16.630395985429924, 40.85659556828369], [30.261710133586032, 45.285212530469295], [31.64895789727309, 3.5838596023964917], [39.26034147519564, 31.5371673999324], [38.476838221310196, 26.9107298871803], [35.29115854158298, 3.954370390414499], [16.205427145340163, 23.9186600814225], [34.04740751381237, 2.9282299637847173], [35.17187179549986, 70.23428812353013], [34.39098872905786, 36.68088085821181], [14.095946855035399, 30.98126639339201], [22.213487500128572, 35.33439614065666], [21.373649390671194, 44.099830334759986], [32.567697106941544, 21.3173146616563], [41.84902297953425, 27.42719454300692], [38.606122460985226, 62.88689521943849], [42.59047874683016, 3.2446897177676592], [20.33662636918508, 25.64566727507513], [17.218964851915533, 41.39492273194551], [39.504878680233304, 8.702131581675479], [25.68390008482389, 47.331393120473436], [15.753106168430534, 33.268915048565745]], [[0.0, 0.0], [33.85971303136143, 51.48234239357482], [40.02267484744085, 40.56416043321257], [34.15745709676774, 8.645550764339937], [27.511924954687892, 9.12188032377292], [21.524852384616228, 14.364774921967541], [29.568054770085464, 13.998485857668872], [31.47515717513554, 28.678867504406593], [34.52236593394112, 68.59725347027059], [37.265452391050474, 0.3011354001483498]], [[0.0, 0.0], [29.521055741111716, 5.959194423418288], [27.997980687282823, 10.893419847513206], [28.873544930780383, 50.50168797447014], [18.38998534423364, 17.42482604330327], [20.574133039353626, 47.36544997726428], [28.624965104600616, 52.27964529161157], [27.801037134565984, 10.059196541907145], [15.494401328472316, 31.70565642203258], [17.172042953794122, 20.054026630960006], [22.713468417948356, 33.83876284561073], [26.853250410566943, 15.931272489948373]], [[0.0, 0.0], [31.64354241622453, 51.41301397457289], [37.99957788234161, 64.35513070951008], [35.243658404382856, 48.215035140368805], [28.485473806506086, 13.001332105787585], [17.784920926763178, 55.18586155712925], [36.757282085064276, 8.1797729626608], [35.82089816726882, 7.7690813455720376], [39.43792418528984, 7.086595462733627], [31.402342782263588, 14.909055009105238], [29.09460628284492, 66.46592317599556], [32.132665721168785, 61.29052617350526], [39.078582719105455, 43.76884410827006], [28.324309338534395, 36.8227086970694], [32.12687072977062, 43.86312114625169], [30.770059274974315, 50.22457893788335], [20.19939419041999, 57.01028586531315], [15.656993910838853, 38.04186859789133], [17.505735953656245, 38.06453816118209], [22.14056921266409, 24.22077956729035], [34.62027362625217, 66.64210202324237], [39.429163252191444, 16.7003043447629], [33.00766019333117, 12.722605938335958], [18.57313141092214, 28.71796695078063], [34.157393718518115, 33.35152166333824], [30.66518404717317, 10.956027741167988], [33.5616757317185, 9.642871856596477], [21.34021188380662, 13.359438760997694]], [[0.0, 0.0], [21.451631237229872, 8.846000839913543], [34.819972217754746, 17.510117454960614], [35.56305625899537, 25.009146053335037], [37.79464059862551, 61.100293070809805], [40.998135698218185, 34.584286640364574], [20.410432332028254, 19.746571521290623], [16.203477049497376, 21.540394137916746], [17.706105738706043, 23.35636355110721], [40.25672781279068, 41.95301116800714], [33.23064613370432, 4.346011206473587], [38.78754702969911, 24.21142008982912], [36.22106521477584, 34.163558826427526], [31.58276482607502, 38.13384882337923], [38.43200836347389, 41.983265201942054], [33.503782179315266, 24.61226133379609], [36.36442839072137, 27.535176377217716], [38.644190284314945, 3.2155527424179176], [25.03224871914813, 61.93526940192724], [40.10370865148819, 34.99014950629427], [28.08582842565475, 3.3255727464162654], [25.464177378892526, 49.65200352426973], [20.429862239093126, 50.42294988039441]], [[0.0, 0.0], [34.3298830010243, 57.42009427230534], [37.90903132406138, 37.173869239342295], [18.603402455274693, 23.981479228277824], [20.83251858861007, 10.834283053753722], [42.11396187208071, 35.82194819944228], [38.5858323687469, 56.40912649087767], [27.758355140673434, 59.88374816125573], [30.59700437314527, 23.81530040153036], [28.49862543326814, 15.241600867070856], [19.910682652372632, 21.14558875658962], [37.68362906401471, 1.9447962092547901], [17.23842095784024, 29.26789947689819], [17.615164660614315, 49.99920787713273], [27.826536676279492, 17.56099129544052], [35.34663857796594, 13.123014882132441], [18.039381119885412, 31.467042298090366], [38.61033597346874, 19.527479677059294], [27.667725536150254, 19.697085219663386], [44.36086583291577, 3.6088963657771265], [26.986640871914837, 7.383275018439761], [15.558474265484957, 46.226123812991844]], [[0.0, 0.0], [38.827433711916896, 0.3546240675951667], [32.45664275652984, 69.20833230827833], [18.099818930359238, 53.126979140431736], [13.154998242190812, 29.583663093866257], [15.917546004909777, 16.972561868193146], [38.60828137599829, 48.388023317077824], [21.590489727363973, 43.53095502359234], [28.597632447192684, 63.0281370200746], [24.27376659754626, 21.945104754306506], [44.74481489395862, 66.62809104050937], [37.45251433413396, 48.73706038832478], [32.805005582544176, 19.682680755402025], [24.503285881981657, 52.5273700416663], [37.80582139925308, 67.5923745024874], [32.41629233005576, 10.02528587044277], [23.557627303157044, 38.45898310711737], [16.7508923417685, 41.06983018187095], [16.097952339069, 19.933031411026555], [30.836661878111943, 68.5207450004211], [31.14510666423956, 19.88334432759056], [35.53152589390489, 48.3819066905261], [29.45958313344769, 27.891226448982263], [31.003954993259974, 51.477820707581635], [15.112122268215376, 37.515219500366634], [12.70862950254553, 21.457450721574606], [40.0403127801312, 31.721276544636872], [34.996011662097295, -0.6680620461701227], [24.805398145390583, 27.777696977772376], [40.87470741904388, 44.37106758706857], [12.108217940994551, 28.096898862002814], [32.3031339659666, 70.59858208946189], [27.850729505038093, 12.528423744815218], [33.74946903140358, 63.48392639717149], [35.42607271092101, 3.6744583208623354], [17.634924439532263, 41.5434310574904]], [[0.0, 0.0], [17.667596090377092, 52.25578517479001], [14.336936578888267, 16.730514617742916], [22.69447595147999, 9.419600175614233], [18.148575299169046, 56.23131408277251], [37.340352380182736, 59.861118275214224], [14.182841876651556, 30.938829690537354], [30.31645814799723, 62.45619657764056], [28.28761716237047, 31.598806809679555], [30.72277228164907, 50.86423641133455], [40.03517575629433, 37.02535537235677], [34.255846322886725, 52.18228173680287], [39.44970227972689, 50.1873481853045], [40.84740076065276, 38.29287186617309], [24.99993675354042, 18.598791662286118], [18.123486902407258, 57.16472529522496], [36.39790087661073, 40.71188958422306], [36.74173293816019, 46.379040763545206], [33.81273061709483, 44.773736283974266], [21.165174324192403, 59.38505046333201], [38.955119431197566, 71.34212114215448], [36.256835074582526, 7.78755884067394], [27.68042105643941, 36.3091040257525], [37.43801395541851, 70.35974325027318]], [[0.0, 0.0], [28.350165982536755, 61.30579865381561], [26.622525254590965, 60.44348178595366], [37.60713334761514, 46.736896235045855], [21.619752987067702, 52.390870638476585], [35.47877469855382, 60.25536203748545], [32.682101182031786, 70.05009708991851], [19.153889392376865, 42.237487024196305], [26.085445834653388, 22.8251533197576], [36.093131857025014, 3.2513001133189], [29.83984145943764, 17.041509031205738], [35.062618971752734, 51.63273216307916], [12.367758619476984, 40.44593896440286], [33.624226658048144, 59.41181524514803], [33.506604144274114, 10.965830679567006], [15.697264833542544, 28.092257314256333], [33.195801590371566, 30.124298216201932], [14.150744214446155, 31.80683327806897], [23.73461330412681, 22.422681917390022], [45.19292065524851, 1.6945189356571546], [31.993238846114384, 49.70437198450916]], [[0.0, 0.0], [21.252913405929664, 27.097013564534052], [36.126531616879056, 45.21371609896773], [29.335372790974315, 61.319348676227605], [23.913598442099566, 47.10387400890088], [30.359147974801456, 34.526110085487346], [16.000314260221025, 48.31075540285684], [29.908507718716397, 29.11265064370557], [44.52569560208646, 69.70001299189326], [13.2262991429808, 42.656359731490234], [30.236804577077205, 33.00123623159513], [29.07747933254505, 50.329086989856236], [17.707472549412422, 54.04287772373719], [17.808837900715524, 48.01029431265874], [21.664649988577708, 49.088257065036416], [31.192397998834934, 65.81359068199659], [17.469583227856322, 30.16209190714855], [32.27844268818152, 54.888745868752906], [38.960039964679936, 37.26613452121065], [16.788675344447608, 17.34040703890314], [29.103531393737274, 13.638613063634438], [45.498812704480294, 66.28693851615975], [23.468043143538612, 44.17346139447154], [12.90023222516767, 37.35560103958608], [26.53698499187472, 59.45236740294106], [28.017798504431372, 4.7119269084315745], [12.652901466884142, 38.13932545329824], [24.713184323726242, 31.72794760386516], [23.470027764968844, 59.68735865473315]], [[0.0, 0.0], [30.833062734852344, 12.51118806056786], [13.775701061092782, 29.810814170553], [30.8704940186221, 48.34229184336428], [15.396656503472093, 52.3843925239758], [18.17603117666236, 39.391937526352976], [38.50336548502476, 10.428750583808858], [20.9375894841713, 11.10396809773467], [31.845044812280516, 3.6529216634427364], [21.593626497684657, 35.251974499662545], [38.43884817406201, 50.258888338857865], [28.552976570382885, 6.993076891371174], [10.306471839752362, 30.71536930706769], [26.98396243705765, 30.03752653265536], [26.146448160235817, 8.980560050903716], [24.831674656578475, 11.30732325594784], [31.13371765812423, 1.4734310702845552], [31.316255507736738, 65.12862969223768], [20.203598934024836, 17.140883846698824], [18.58828735015152, 32.931748376648144]], [[0.0, 0.0], [14.981061875144489, 31.606739776744124], [37.540681856637605, 46.05684157132163], [33.181204117123265, 44.12213415651923], [39.75420970059632, 45.71503396736374], [40.38794435719934, 67.36330038752996], [35.09113725863064, 4.663051083330682], [12.607984828983081, 31.227517076805245], [18.20088389750554, 27.472395240186508], [29.986595200852445, 33.60378518886602], [19.827555042499494, 16.173808566037614]], [[0.0, 0.0], [19.715746552196126, 32.97336836920744], [23.539366076354845, 25.993138188979223], [37.086578195380255, 69.70489017481341], [35.911289331722834, 55.17610133202033], [32.14509145872131, 13.540574288108251], [18.20339252508218, 13.966026652512369], [33.977961401940895, 45.43375276650215], [46.66518006983821, 5.145637384297495], [46.09484717675965, 65.97679047318593], [36.69239758329502, 26.882740724317696], [14.91176731670721, 53.08655406741916], [36.13117246659346, 59.39042507605586], [29.384801446032792, 37.89290070455064], [28.18988715223096, 49.02906387904252], [13.446382057238667, 34.734436613234756], [36.68649532927009, 52.2719496625995], [16.620889027478288, 38.6109482766417], [16.88689441614723, 48.36297324907565], [19.63998681638025, 10.150721894098483], [14.989314343079279, 18.420812748542417], [32.43796293940441, 2.788444191299322]], [[0.0, 0.0], [13.983500834688824, 35.513039064298944], [27.260234842001758, 52.6361451404484], [39.64518062011981, 33.707835353723155], [28.092139602488107, 59.11277624761896], [34.099217774461884, 37.53575047309762], [32.03184609657811, 41.5466393315789], [23.37983632771247, 13.888363528216289], [21.837443581921555, 48.39395640453437], [34.16001596618722, 11.367674349705403], [26.438390262073817, 43.33241607770502], [23.97182843961065, 27.54753624654104], [28.459825053404412, 27.672946475292317], [29.903219996328268, 12.27656257834077], [22.610066999328186, 17.863056161574107], [45.38563671293811, 2.8208788795236974], [26.92294474513227, 51.90484902527888], [12.471424335345219, 23.64643438273971], [29.788500696909086, 5.965183012445436], [27.13981322453294, 10.13441892429104], [22.97566340756839, 56.87617765080421], [21.301525891901534, 10.347928907626352], [42.24831180549841, 67.51878199312522]], [[0.0, 0.0], [39.4013989057116, 62.46791420417357], [24.493472863639244, 60.10740307415592], [22.28249595913923, 56.407049825967874], [26.058063099562673, 45.64001101121635], [35.69851788900548, 66.52088475260335], [22.670645550318167, 14.203708963747971], [33.36043016878387, 46.21787642593461], [36.354118528393826, 65.30608217829422], [17.98029036644476, 22.7729796030409], [25.615530454057225, 42.48323885222504], [32.3656355818731, 15.536180123359957], [37.594618646212574, 5.414899864719479], [40.768428554923446, 68.44279643497903], [25.80660109267193, 49.70623871168942], [13.785688903382574, 17.34814969647787], [34.64555469435605, 41.73473828359277], [30.84972379850493, 70.40698179169958], [34.117467537233765, 69.25795805531587], [18.22591506997703, 29.690095676520805], [25.535630947682538, 36.32824636532477], [25.54794828888424, 56.84678398373732]], [[0.0, 0.0], [38.41892174779731, 23.298708935450684], [25.41176332656565, 8.92776953691717], [31.488064143688103, 37.40203307509306], [26.989272961728055, 4.8376910900976435], [21.97460097398868, 41.98242288556793], [24.727741568375798, 30.30765643261884], [24.68361202234874, 47.262205370914145], [42.49679602155889, 1.7965436917413513], [40.71430915074836, 33.626969982419645], [45.74787855211785, 67.96417614128093], [25.2940344551311, 46.42745449387596], [18.12255754090056, 24.381773375014603], [25.806558444507157, 32.242316870767944]], [[0.0, 0.0], [41.79695097839531, 65.93072488597512], [21.291845039982757, 8.721174178894634], [30.244360007623715, 67.1890663132293], [35.85966153912093, 9.104750792442868], [28.682879494888482, 42.80651532471019], [36.153520294694864, 36.904120341929186], [37.984932730595965, 15.706146467752157], [25.32663527817573, 62.7515322538227], [21.938644214128324, 60.960331529603046]], [[0.0, 0.0], [27.45917922309326, 45.19909771161783], [32.90495950196103, 55.47227286640365], [26.593218542457546, 26.3371498118484], [17.549151703777813, 17.456438301006404], [23.514992317732244, 19.81681672950076], [25.382898843377802, 40.80363166922895], [22.680082534788664, 4.423116399968282], [19.473049842636417, 25.571992789601307], [43.12702927449465, 67.85538387965099], [22.689736296755758, 49.548135867931755], [36.33217362391277, 49.387901952890125], [27.414042178850913, 62.020477155298714], [14.572817992907831, 52.011693076536154], [15.458931245843925, 25.044834596035145], [29.629827880439368, 25.00495631501005], [39.24443471164624, 70.41197780232159], [14.787815562441338, 44.99943994468781]], [[0.0, 0.0], [36.77960360744634, 43.7075729575273], [15.871405085584222, 37.13980354632687], [22.434238217740766, 54.51398170624011], [24.283842618183566, 35.012764693416194], [39.23268707788268, 33.27821409818718], [22.639899952092975, 35.53372104385532], [37.667325210579975, 43.754214894982006], [22.691784366464134, 51.09745604360837], [33.72881201980264, 67.64282829403938], [33.21883312935466, 67.04284122165285], [29.427605788285568, 7.390999928054], [43.82100448788847, 70.22723164700555], [22.18665737221214, 61.93272880398502], [12.148127743147741, 32.18578755124571], [27.775046029793167, 47.54072971551858], [31.104513589068606, 53.848533376163516]], [[0.0, 0.0], [34.019029415935165, 6.615385396846151], [35.93436797818207, 60.740683790582615], [16.3351960966882, 25.677387365592157], [25.777260621005468, 50.589457597631736], [36.74198547624355, 11.638252774297152], [39.08863525352924, 28.43220672223842], [31.876948867938587, 47.953393811984434], [36.19162865879989, 47.60229367055279], [32.39354865130614, 21.660912018547947], [20.320173289224414, 8.94576133362842], [23.578436656635937, 15.760786754592228], [10.4255151742723, 35.26565139223543], [25.669390630844884, 5.423655658688386], [19.44417379700441, 54.94627117276621], [33.420398087130195, 19.97575762230667], [31.74167655925986, 35.4797196197727], [15.30601539383249, 49.02126770400699], [17.025428008449722, 50.89398002994979], [13.09811813830262, 30.257474070167614], [29.800795129063356, 66.5273456689364], [20.71548229998395, 8.144988077881655], [32.96849303656205, 27.12363884304589], [25.737312969064774, 11.329027373400923], [34.94370199399825, 68.58941089947508], [25.141643920472738, 61.08800897469456], [28.09159465689583, 21.25802073876214]], [[0.0, 0.0], [33.74822851353334, 1.143157289532352], [11.536461504074914, 35.67823428597374], [36.35193000495436, 48.63588536466765], [35.96267913443634, 23.701887361015913], [13.744957061459084, 18.017832725380593], [37.59635608781392, 55.57962857313717], [35.03826591873892, 43.0580562838579], [16.304897632271917, 39.423410336690345], [15.047583594045573, 51.54322273224948], [15.785892259867211, 21.911114523540697], [24.110234402160014, 44.48091676749383], [24.545622667845414, 23.20592116247091], [34.86563885380831, 2.0903618532767902], [37.871539272215266, 25.805955059591525], [30.46920282240161, 46.337326485561675], [33.63395557578138, 5.773968818580625], [38.40848719845326, 32.30568177434195], [25.489005613439886, 29.037561818302986], [19.905082058823304, 18.030946109841896], [28.674768118758976, 32.32078279222834], [19.187609182929958, 14.042112192115681], [11.290431972769435, 36.615881929579714]], [[0.0, 0.0], [38.38579602544417, 70.86291929694646], [38.3618146450756, 5.128280592045956], [23.616917076952117, 10.652260956339743], [40.38186717860564, 7.613680000353722], [36.87275675730252, 36.22831780622956], [26.458648381712806, 49.47763580893822], [13.183483831582453, 40.954707183623704], [31.029777902818996, 28.107883985298297], [38.37168528132328, 52.14923606454819], [31.396482024015064, 40.333084502353984], [35.16588424720724, 18.10432302380564], [29.09474982204785, 1.5129805889717403], [26.691373350644124, 50.39045240526587], [37.47945552399855, 16.18108594082437], [23.21913944232287, 56.016517328491105], [44.817657412020516, 65.81436102883819], [10.872985979062143, 32.09879204554889], [37.316793288037985, 43.057253726324596], [26.18478194936608, 19.85973109458768], [32.903434983804466, 47.631126029475965], [26.660343368065764, 48.62033691148734], [37.918464287237484, 64.03809239579162], [14.940231460571033, 27.149600623758], [32.44830115478898, 61.97345588574298], [24.11078204483571, 36.37536565887513], [19.144273532080796, 37.27608769371185]], [[0.0, 0.0], [37.091578618411155, 22.413120936968365], [28.994897789386112, 42.13271994981284], [45.71156529692316, 3.829929852025576], [12.607867809974238, 43.49217852010647], [25.763982735502182, 15.660947595319616], [27.19613576037604, 33.508879510278945], [27.864296831784827, 10.621778539876834], [31.657821261470975, 31.609682041715434], [40.528877702178406, 66.10837371022103], [25.86914701529804, 65.64035128644024], [12.259924297566123, 29.958423886321544], [34.755932859933196, 36.119451216106704], [31.815333526931166, 48.734308379405014], [18.390289145651476, 23.32901045983787], [31.330060570569675, 61.00259089748592], [10.88425751281047, 38.707161208837206], [17.363687161099357, 33.97470372167204], [23.55677111009258, 5.2514354567136], [27.897560517114172, 2.2296982464911945], [43.59577952843225, 1.7853053647729535], [30.908308928069967, 7.138922320171983]], [[0.0, 0.0], [38.612553338115085, 26.42358653447482], [15.703249298290356, 40.326636394971636], [27.563791995810867, 4.125186817420908], [28.927473823538428, 2.0701169877578613], [16.679259114359244, 15.258129200736002], [23.33508198551764, 37.64623218847021], [37.32376629440346, 27.651124055562892], [32.99998546693868, 1.7994456223730164], [23.070552485093756, 29.679580419844687], [24.407701548378775, 57.32754070712017], [36.97550500599218, 18.472371749585427], [24.764156152287455, 3.4966239699947743], [27.710798940730978, 41.197653163549255], [45.18002860655117, 67.58486659177703], [29.437219386108655, 43.99718115626961], [28.530148850524597, 17.91488191112281], [24.550312520900885, 19.890937359882052], [20.087105756313772, 48.156505724993245], [26.724934315804248, 11.037134961888999], [40.597905776708586, 6.94531591826148], [20.905077512647374, 31.942498041223768], [27.00844659441687, 24.439167408454654], [19.741008620253393, 53.22101827179579], [41.25373983533292, 67.50420920745276]], [[0.0, 0.0], [31.32985062892114, 56.044333679678935], [21.166405266122517, 58.56975689363252], [17.873374718424735, 14.77760419754271], [16.5431238695441, 29.89510599106786], [22.121532745482547, 16.77997403581526], [16.01710347917818, 44.64925246570045], [23.376759867022173, 40.00795343074605], [31.081706641410044, 49.20113402690295], [33.149702745527485, 32.38662835715149], [42.1457665259609, 71.69995838106824], [28.89993130598697, 10.31000803669522], [26.250557205257728, 46.540794690314826], [32.86657647200526, 22.538837801800486], [16.792750353336785, 37.84579032794092]], [[0.0, 0.0], [22.676582455073657, 32.05786605216202], [25.12559477105494, 26.345298145354743], [27.084760973061794, 1.5736464790283953], [25.520233149553615, 55.26335676934224], [36.89785707784345, 34.28707646679131], [28.84995583301016, 14.250283000604348], [26.641420689187942, 35.792135765586195], [12.688400854245307, 25.686145563338293], [27.01182340419765, 20.276778536685782], [34.10746690250539, 46.757521241260775], [29.2793508755197, 41.230121815471456], [28.658886228562004, 39.75435692383363], [19.981143145009028, 40.245503618241365], [28.268537190412278, 5.579129672698552], [14.951724435196764, 46.02861720937298], [38.347932858556725, 21.427111978371713], [27.999087282656028, 3.0617169169400826], [33.47962418111444, 39.7598769891274], [26.341337344772402, 33.016714059143474], [45.12285844540112, 68.67410461552619], [23.39173126070449, 34.232253928550435], [29.793522092379146, 53.97228001680562]], [[0.0, 0.0], [34.507094426291275, 23.667168768779938], [30.35199397139608, 63.21666331599908], [34.531847825543274, 42.71004870108207], [40.833767809876754, 1.2816634117985075], [24.080043734833264, 28.41392594041875], [22.281435388556275, 15.801120534713462], [28.838847227177155, 58.466926823103655], [38.48182028870053, 33.75666319729263], [12.854859013384416, 18.709545049848934], [37.242610018106724, -1.0811733126314533], [27.969620123420892, 55.392668569299666], [18.650441178203977, 14.771161634870861], [41.40887695081184, 66.3647351267023], [13.714813422666978, 48.09017000208171]], [[0.0, 0.0], [34.08913116899336, 15.342149712143387], [17.684314923877658, 26.51445012639559], [21.882762577402286, 57.52213191407919], [18.57417733067047, 58.67355257072338], [22.633676131854518, 48.734961524290696], [25.09719294902461, 4.146860190612049], [41.29517712459556, 37.12155557945024], [21.883302996812716, 49.92565530494457], [36.48082478372911, 0.6554927570364698], [16.48340145137933, 31.961646238960757], [40.379855397590816, 38.737991061174505], [11.761037483902651, 26.120836869122336], [46.648914373548, 67.22929160107692], [22.872503841850286, 41.93235654686342], [27.350016559994213, 37.76403637382448], [39.670151221504966, 35.64098858122626], [37.02070206499497, 61.54784723347939], [37.17773784881514, 0.4905827927543811], [23.5776132482125, 52.29395937671404], [15.87937968175081, 17.841817355320128], [32.498451397575295, 66.60065512024921], [14.453339094152982, 49.06632633950377], [12.878904459311528, 26.447114464167864]], [[0.0, 0.0], [21.56727721670204, 36.18171246444508], [39.789403219375, 7.074905526438097], [36.89862056969057, 44.86892174644853], [29.620083675186084, 10.49073584044244], [29.086617627159075, 52.78967190021312], [35.74388190897458, 35.99577396794832], [38.545055021723044, 35.5589606866351], [17.23305357277766, 31.309113639201843], [28.297666680601367, 9.669266618828944], [29.668878264747516, 22.719547837963255], [24.160627057500495, 20.692531899023383], [22.68060229533401, 47.97545603675851], [33.87017202745944, 42.97939055685731], [35.556997260538694, 24.47507303956259], [20.722054028163534, 52.806828540763085], [27.422317999515794, 15.163803808604863], [20.214548683035982, 6.970496965297287], [20.736814849112694, 51.94476316990143], [15.088273598823426, 54.22572356588315], [41.855343813578365, 68.57802948588777]], [[0.0, 0.0], [35.22842909807398, 54.44662357991496], [23.723636087895944, 62.400370450686474], [23.876869871295877, 54.018914897284226], [34.03593168465482, 68.52942771496224], [32.013934228631925, 59.213861055581845], [13.163877679003273, 46.18922218829132], [34.941851041780986, 63.45766480167093], [27.031700700464626, 55.43648897493339], [32.09527814754413, 34.89488528355022], [23.889135856674486, 29.971527217155597], [13.030684119770974, 35.6759959919072], [30.95824477864914, 49.9819464523552], [37.724834807539, 4.3931158244398345], [23.674711233938677, 29.142810663074663], [41.398710023155076, -1.0961378950075398], [34.47266740615691, 60.49573366509284], [30.501559718841808, 0.051854242322443796]], [[0.0, 0.0], [22.825891995642444, 24.581910619347564], [17.135846958501595, 29.501977298901792], [22.666818520699632, 12.351210584162859], [31.69217690323037, 68.83102920639372], [16.522326728858985, 18.447758409669174], [36.71345842060371, 9.704690796653411], [24.781492260013014, 54.005434073992355], [19.526620783136284, 15.232376655362122], [29.265653757675945, 57.13952995983665], [31.919185872516966, 28.333683009133775], [20.4283732405933, 41.69353136355979], [31.931958890104873, 14.628375552838147], [36.92500946140003, 33.7396553405003], [17.139943722848294, 36.15361247852556], [22.900469895718448, 21.8603652288969], [41.873313147887494, 4.610190039743882], [13.683882393412917, 24.093636509300502], [30.70589634492019, 11.577796198811996]], [[0.0, 0.0], [37.62213521754376, 35.40113800775475], [36.18260416360855, 52.085158084542165], [37.5689352373128, 65.57445841896968], [18.42754117917981, 11.74681681090474], [18.334896532358783, 43.86667101941809], [12.260791268788983, 34.33828330730312], [16.710898296443386, 19.096493318252495], [33.508256275592316, 11.693133129965076], [23.79611011989104, 24.426638903565145], [38.49080516407543, 48.86813336654603], [23.441193618005347, 56.89919177624976], [12.980203624704227, 39.560405528051774]], [[0.0, 0.0], [15.700133588458149, 34.812186546628844], [35.76116886774273, 56.417209876185645], [24.167831735434934, 41.46844615661774], [30.50061357418515, 23.226845539347735], [26.291215986560424, 21.219118383455612], [18.056677610931306, 50.34491677286756], [41.902657082972816, 5.685938738673054], [34.77483564407166, 26.748839653935306], [15.444352305213574, 42.56124673603631], [31.241118802732753, 32.84281051017341], [20.99215087676687, 27.931208236123652], [12.027564571795688, 19.437984244146843], [11.288374952483938, 34.75554240802083], [34.041567672148325, 1.6924618554382072], [16.879116876147776, 24.29920184511142], [13.48199749822658, 20.134002216473032], [16.034001871947098, 28.860089812365793], [19.257961403339156, 57.9880746390333]], [[0.0, 0.0], [32.15379431200049, 63.63800613050939], [32.21303455190993, 22.80045902287609], [19.331974657073072, 47.33879800155301], [13.187736697788834, 49.065071780774296], [34.85170148870129, 15.178169293282549], [33.272479772213295, 53.53379540476805], [13.768924738569124, 28.769896259943128], [34.99490713491435, 8.540754403500992], [33.102195594173914, 4.959672177784538], [44.98895819617949, 1.9779233593439833], [24.139428593392946, 46.3113915840849], [38.58016401152822, 39.92019037632351], [37.83478385147651, 69.10156345338639], [33.99080968237881, 42.25792074495991], [42.79132659532653, 65.99362110739972], [38.86500321347081, 46.663763843301126], [23.087611223988947, 64.73565835154902], [32.2989494465068, 55.70863672963546], [46.018773908999485, 67.2103871248712], [27.450820098894457, 30.987670136364954], [23.515784268747918, 50.02367188733958]], [[0.0, 0.0], [36.720077771829835, 51.25190597114257], [10.070063018341035, 28.96715232031431], [33.71279217875825, 28.956804951559313], [25.53866780944205, 39.30022549119684], [33.6051442999931, -0.5255901133632533], [28.18668412944587, 68.8110764486775], [29.000317577128047, 35.51689084079156], [33.95971361219706, 62.00826614919851], [42.7022616909968, 71.04633478242627], [10.318917125828392, 37.3798693120695], [32.74011690487601, 49.32665139738808], [25.568483840102257, 37.87524211348351], [39.68252986350688, 68.0957809313412], [37.19134262090294, 5.897306260060311], [23.256240215811847, 11.075440771963029], [23.00011555510187, 39.218583180977], [24.715268797919553, 17.49923826732129], [37.281990753405694, 47.49022022914042], [18.657028971981322, 56.737826265550446], [17.242975246906735, 28.046613244661273], [11.068246588933121, 40.02305418951452]], [[0.0, 0.0], [32.45578547787064, 34.17145545283315], [44.009648025629616, 0.06468982058548199], [25.40618807985645, 7.821925045075309], [10.885103539703623, 38.52519165183867], [17.89544393819962, 44.91010152817447], [35.99156927779956, 32.27262878258825], [32.088396481310234, 23.712004161893848], [17.153588391502147, 38.34457171999232], [33.96235191638362, 12.140033460923565], [20.89254389100373, 20.190702816826555], [35.29247562557202, 14.389814282354596], [35.593884676653026, 49.28874385599822], [27.01831576172368, 57.443562093592845], [38.74248705593987, -1.7640735879929965], [22.002170730194248, 19.412427533098366], [38.74440183743091, 36.12991162314234], [32.89416523494972, 61.22199314050747], [36.48045853508355, 12.763999314046762], [36.57858125862576, 71.51571992555164], [33.34252799987418, 48.34455562201904], [11.375495639517487, 42.9745720799201], [16.651424748510088, 43.23337924191785], [14.289923908016233, 26.116021344271108], [33.55897127983303, 54.85750798652234]], [[0.0, 0.0], [19.327038883860844, 43.87323224069081], [23.64299820386991, 3.2706838928427318], [14.52009167677521, 48.380681838401834], [28.691043282446937, 19.730761297615516], [44.81594843502016, 0.6252911194296976], [38.69931241829723, 42.31927626163567], [28.346877589552882, 6.258516200340218], [37.567451036920055, 12.862122757440682], [32.69036486585784, 20.349823152144292], [11.931335708545314, 44.574297244512536], [31.366308079237573, 24.27322851946222], [39.874533406614944, 73.05617368629082], [26.2575738006888, 39.30658208354459], [18.658574479340263, 19.800246424347595], [24.872948259794327, 5.169863561204673], [18.50085830327723, 40.33192144286686], [22.19022532588133, 11.357086827106396]], [[0.0, 0.0], [35.297609011410664, 50.67779686315937], [29.762520356440742, 47.036664097532146], [36.590661480694706, 64.42688110079172], [22.126224538129485, 25.9118323057344], [42.37231111748437, 66.7078072652225], [25.924141642123516, 58.96111670370207], [35.71205803306773, 25.765404865843028], [26.410293134682323, 12.063332669272848], [36.792094130054075, 8.974477008580761], [39.13164980746621, 66.14673477667922], [14.856279460359621, 33.025253719889456], [30.473448192589384, 37.23774273744828], [12.248667186849643, 33.71957408591897], [34.632242991494934, 47.163577084824595], [28.968457035314135, 63.70004219100815], [38.39674418188855, 3.145037065019459], [14.27881931794074, 16.31044598124317], [20.573564803403347, 49.88576580001246], [31.25032837300249, 54.72751756318741], [19.210298662445886, 56.362981518230185], [21.388083304354666, 9.08909165016927], [24.319551332809304, 42.24482170030881], [16.245452540921587, 54.94063648950767], [13.764633466280406, 51.39455144171371], [32.80589567371099, 40.45577866822405]], [[0.0, 0.0], [33.0761942404864, 43.309680361229454], [31.794431433967496, 21.907016993942996], [36.259170270891374, 62.400475326643246], [30.092071840156336, 66.17953577081578], [35.98492697943117, 29.50216128399071], [20.146898503035136, 46.72397238970336], [13.921861501388333, 17.28539298195945], [33.002995156758885, 30.75073872967314], [35.1466878393394, 33.38488972032159], [24.941464878368826, 53.0927120623769], [16.627905095917793, 13.35429157085719], [34.52679988448278, 29.51285607342805], [21.403623369702412, 43.115276449799694], [25.85254407372828, 40.175926816044225], [23.15130448977103, 30.53458340696252], [35.77815832582165, 26.542529055216974], [26.772380260270328, 63.10479109403648], [24.03808904948201, 25.155979620562107], [36.74427106746487, 68.46889575986685], [35.304433072097545, 11.232463311363976]], [[0.0, 0.0], [16.6247506049744, 22.960168405027737], [38.1543468324233, 49.648879396163125], [35.3634227554732, 42.19713270677701], [14.16214592042412, 26.18496766076856], [28.778851252284852, 32.100960943279695], [27.885425308180782, 51.284711222031824], [39.01188965302758, 41.63853080041089], [16.478870406911522, 57.16221080391592], [39.35914173131703, 68.72003942761339], [19.73314260122139, 43.52841927115427], [32.37788138888031, 35.44550752495339], [24.746413974127297, 13.095481231978317], [24.11859628582933, 6.02463030690731], [9.403431666021548, 37.6619576374633], [23.93970188607286, 66.79254326415061]], [[0.0, 0.0], [34.30291713719354, 71.59166584253718], [30.49655377798656, 17.372319287948816], [39.67976411274955, 69.96312998563715], [11.609230095876002, 44.67886754341176], [25.70173845424278, 32.14724986799687], [35.114934962340406, 61.496609377294185], [31.230032844771955, 15.021941658385591], [29.11604784675762, 12.20576109327976], [21.28504376878672, 34.43630292786973], [16.844059620327023, 50.28537262800679], [12.28293242611905, 25.679931765597132], [19.50549946052716, 12.601577952577493], [14.136123127638262, 47.06525529452037], [21.25067246930476, 30.698370175693487], [23.94829272498664, 32.247168505556274], [20.63406581514999, 61.81501045382168], [8.502712655939149, 33.0230671358289], [25.26204464089123, 5.549150927124868], [31.555633742073354, 28.801163235716594], [23.374016655913483, 40.365225582667776], [28.277397548316486, 66.70557296744641], [8.344549524775204, 38.07491254542101], [11.714859221888211, 42.13835271333786], [34.06861723607282, -2.474340152775185], [30.566823082284365, 65.71384596960287], [36.63626888256975, 5.551705629880974], [36.74761036042263, 67.25195152020486], [20.729817631098157, 6.348121855520839], [28.78525446099487, 68.94127720170366], [31.53837109617768, 65.4150323217404], [14.079530446474902, 48.03925043247799]], [[0.0, 0.0], [15.60806918659122, 48.53215793400113], [17.552693504306802, 57.11786637235486], [21.273911876397015, 43.05644845178767], [36.00887760060343, 16.73000698176513], [38.475095777887006, 46.009027080993675], [32.67047529104674, 64.91179535578493], [35.889348627207355, 65.3957220484076], [19.113320653860214, 44.75924951579668], [21.76462496498927, 51.41699088325915], [12.141509735371796, 37.097067700368235], [37.450233368524074, 40.768718298623085], [17.032311335405804, 59.40461277154137], [30.964342327904344, 39.294289583509304], [12.022855414805434, 27.161389199325026]], [[0.0, 0.0], [25.37571631970856, 56.45543917762825], [36.40226289671621, 24.332148263523422], [30.33269134213263, 62.78145709921338], [33.81260086695628, 23.106433955508976], [38.085445272699964, 37.86203143970915], [35.06012466705801, 28.32493259532109], [28.612318649190055, 30.271052574928685], [21.500605746707162, 59.333496941885976], [22.047721269746386, 37.05834628010666], [33.94183983223583, 21.296325770854292], [20.723823877287362, 32.30914944526763], [26.908377862724542, 64.78348738911434], [39.82573948809359, 0.6311715286686174], [38.49599329474806, 7.088432102565994], [23.09233480505105, 39.47209124709639], [23.457126178999992, 45.70331795697927], [32.67618201237898, 59.48633513991279], [33.043522452683355, 64.01718769608296], [36.09431081977883, 41.1703939189809], [15.319954530858476, 42.77296755484482], [29.493992401955342, 13.958536532660437], [27.14632666319763, 37.03014854840021], [16.256991521904226, 60.0851788677552], [34.30837262084011, 72.53545487326979], [21.650521843225825, 61.93123627859638], [40.176317568935985, 2.660733439072586]], [[0.0, 0.0], [22.468723510859405, 48.353842010400115], [22.628613424787517, 52.400976195334074], [24.17034472446759, 8.535400981249436], [28.89595895937322, 46.61985414471966], [27.444067645076192, 67.15505136865455], [38.56383918136604, 40.460471503214436], [25.090341815752904, 49.309765243880946], [33.36320538950277, 72.4325196493364], [19.03297104928521, 31.241624740885086], [17.940070463520694, 25.671155639573527], [45.207804927457154, 1.3207657018586196], [13.089946410444545, 36.85203866997647], [26.281855489551447, 66.13774002079619], [14.219906773472415, 29.285821806897953], [31.955375038635964, 27.009029205525998], [19.029824303269265, 32.0677470112847], [28.28295779328108, 55.62623383974924], [29.26597853580757, 19.36584228950728], [29.77946290608095, 29.123872653520877], [17.983497732870532, 34.85387097904986], [20.11533175014667, 47.78955309559338]], [[0.0, 0.0], [32.66873875271352, 45.54931491191971], [26.712538006110048, 48.4380182162631], [35.1040980567593, -2.7199569483423884], [19.794788547923932, 39.20265863197903], [27.461501501861978, 25.665387843690986], [40.57232671275745, 71.86243824343173], [25.996536311401126, 53.15850697760612], [30.181878892158544, 25.61133647141484], [35.4747685575939, 17.537903687251145], [22.31853656808052, 58.821636975493824], [21.183013393977394, 23.81327452209486], [25.79475868790949, 36.554644328703496], [37.39753722431139, 49.20419516855274], [35.12039393258135, 65.45243162596249], [32.62147472109196, 54.33379033295861], [36.884455986942704, 23.1921261055289], [34.98972323001362, 36.64653731459076], [27.93351966012736, 48.60404901665275], [36.738303519389866, 1.1112429215405342], [31.920672134719933, -1.7036998357702373], [23.308942732266587, 5.300872029167119]], [[0.0, 0.0], [20.948477079035683, 13.745464894189528], [20.015166470213867, 59.057347228349464], [22.606862943751505, 4.570248070374538], [37.752714142444624, 44.44369790137733], [34.88182835717482, 20.5510366599425], [17.74042504121475, 32.30763051996824], [21.403263531682853, 61.16111441967099], [26.85832208783334, 58.84890448563105], [31.00582380140103, 30.61388526805373], [31.01950233914317, 25.19127264036023], [39.92781351632967, 65.7336690075651], [34.75657124207804, 62.29339924862731], [21.709105581470574, 21.734620983477633], [28.965687497751752, 48.91932683610023], [20.3450450758941, 31.274255247754986], [18.837502365857492, 61.11084740277801]], [[0.0, 0.0], [40.16931480525742, 71.02942165497606], [29.646914681270545, 60.02755178125104], [37.457542758344495, 20.71587333174258], [27.12784782427792, 65.63313983182366], [27.433561422760228, 37.76957044966003], [12.081425002392356, 51.4708670709855], [9.417386510858309, 33.01970711058535], [29.78704061925008, 43.48248945841968], [21.518629177519863, 4.925348550438094], [23.49827083014581, 39.01848810602228], [20.735378613623222, 28.13959914333686], [20.977210626702494, 26.38436717792576], [23.917361085512677, 13.669769243467531], [30.937113515857877, 34.36047631077315], [20.79364387703988, 59.7512288836205], [20.611932572538315, 16.474489499474462]], [[0.0, 0.0], [24.017465555822206, 9.231362685608612], [19.022004255941646, 27.653131865619848], [25.908216973821556, 44.23411362058678], [14.242520363056542, 14.834203156580568], [12.603311914852826, 44.95091644538097], [29.809796986978636, 12.988575808679764], [22.16626216955017, 8.906809006153551], [24.506339529038538, 63.1887669188006], [18.0842580080912, 22.242624327210144], [31.22821482489987, 5.162735257344146], [29.665426077238624, 51.085290738591674], [30.136823296749032, 3.1105879977467463], [21.980380426315296, 19.23917603728486], [33.698583182833495, 26.508551286412157], [24.69760166525323, 26.752325301882536], [25.613086649980517, 57.12389000287118]], [[0.0, 0.0], [30.266415631406236, 67.86649237337363], [31.447624565197177, 4.524722384400811], [40.33850647991526, -2.5357756452327136], [39.92739452949492, 41.34981142819834], [43.03811520562024, -1.4342922792770092], [30.50896751540048, 53.718825517991164], [25.371082395694895, 48.496218626497445], [16.10473747317726, 26.74119901658445], [25.503355591779385, 64.50336697972614], [30.70375790401431, 3.7158327402122673], [21.527363735347503, 64.5759340638511], [10.369317124162402, 43.109188907112966], [37.14076479737156, -2.620568413769241], [31.231749164353054, 27.598296590154323], [24.35665820332678, 40.46261745951279], [34.527230110716864, 40.69020648610174], [34.16105110996898, 67.18974808550482], [24.592817807255486, 57.162373079309695], [32.15993802096816, 66.04034470443428], [27.298550792442207, 61.224733014883086], [18.158122530039442, 28.693424640484107], [22.297486735315065, 59.667267195189645], [26.140033349061614, 46.00571913197733], [21.84433998826646, 25.988129123100254], [28.486148647308617, 3.447467000898368], [17.785069338118916, 61.793829315196696], [39.62876162856475, 29.412025101884826], [22.279542688928267, 5.56630031015266]], [[0.0, 0.0], [35.20631519922122, 9.515991804702168], [30.294337561470257, 69.30905956360073], [31.983263515329494, 3.394746973386562], [31.465214254149227, 57.29402867784182], [12.852587711445059, 19.197775930933034], [31.568965155558303, 38.8891602125143], [24.718124146054773, 41.98998556271449], [19.025434134474153, 14.1205216710883], [30.066831969677754, 61.315510007941725], [11.81271442190344, 40.64400271212408], [21.73405249289058, 40.11514032396907], [24.289311603563334, 49.8149067620549], [25.450190249964955, 68.57974678214958], [31.042593729654897, 18.045329175505966], [29.038514435162558, 70.59631393096478], [17.532247782996336, 31.16229274362577]], [[0.0, 0.0], [39.9751187167578, 37.98712981137124], [19.629835488854564, 30.77810586330825], [22.586521923472475, 10.882665309422586], [36.38726165777806, 68.79216895392003], [11.525348688729421, 18.80586275543164], [15.932889510818208, 46.759782292356526], [36.44181224532426, 58.84532724211766], [30.981440935429305, 71.65967777189267], [22.231718925377766, 45.562966331638314], [21.76882219017968, 4.127547883913281], [28.174462217428328, 10.22950612813056], [43.3536752567589, 67.06313425388572], [18.120481988129225, 35.53883149763398], [29.372839346650082, 31.53507478180867], [22.64081162366531, 49.17876477832863], [19.181123067137523, 13.115449331703928], [27.627185216706984, 53.40193440730188], [33.116238367183364, 13.052478805245698], [14.602604270604031, 32.59657972709068], [36.12363385159203, 54.789169133673774], [15.144438929287258, 53.808231170308495], [35.396667486960666, -0.6178420655521765], [26.66789825870666, 5.288809141845089], [33.38778569438913, 3.3347259061424177], [19.15324978388849, 58.46846913413594], [28.519213019082056, 31.177620103385085], [25.22790591182028, 62.666049045309414]], [[0.0, 0.0], [25.829942558019518, 9.500707638124945], [16.16715591138796, 21.454591211348855], [35.61824744990659, 11.789953296605386], [25.497142090615185, 38.499551002282494], [19.78118380993783, 42.755900436102166], [27.191892174725126, 5.696928860983811], [43.93878281730365, 69.21276963234999], [32.41559701985663, 34.60403359439555], [41.08812528453579, 2.2670698924386508], [18.497562995423056, 18.388719391980853], [34.952719968229246, 57.29184975768407], [18.439623766884488, 31.742621083557655], [36.034571367013626, 33.4934117021253], [32.711294247905336, 13.669944661492945], [15.049708372887656, 40.6066835982037], [19.343925838041923, 52.13332395546629], [26.277515123348376, 38.686859381276214], [28.723120668401528, 21.4765068954902]], [[0.0, 0.0], [27.805979793021837, 35.87794431512796], [30.047623200601002, 19.72947542553805], [14.823785435753777, 13.479336313673326], [21.904339072255873, 41.09166061458324], [15.241017981839482, 44.40390998173787], [33.39870740506422, 2.39647490177096], [19.621763042594242, 35.01412969372955], [19.73501354359209, 25.3721869596476], [38.063917140456155, 72.5340954043668], [26.23183774369976, 44.92307363399445], [11.570146951089212, 20.456492240247055], [16.987348617251413, 32.227870741449394], [27.856855546372532, 41.91309458097815], [30.647929564094316, 68.59927447095902], [37.81609131169604, 23.19959332648099], [43.86161487089266, 67.65240032954293], [30.186321796998165, 20.678068803153668], [15.88180459449543, 20.49022363752538], [33.47827115291862, 50.72885811047423], [35.86600901558324, 69.78373079086985], [35.40571748310944, 72.86614015783063]], [[0.0, 0.0], [16.86346051622458, 25.041042061124383], [32.78088009663285, 51.44147669501536], [19.196092029601434, 63.0283327001578], [33.33748594610062, 21.775461392550902], [41.65247994384759, 4.623731035729672], [31.570200318511812, 43.6724593670966], [20.716974642942517, 21.91667364441277], [16.78350632644242, 20.175242891535827], [10.202531443457607, 42.35522588474477], [34.04387641095821, 7.827226910077054], [18.481387966283997, 55.49250933682503], [18.494297997123706, 21.269466707397537], [30.03375114280458, 15.41188914046002], [34.32662500853352, 21.846671726211465], [32.4570563018346, 28.364154224043368], [25.540033398314872, 28.693344167892217], [16.010633432132664, 50.927023505175725], [34.326517016973945, 3.085728321637562], [19.108646562608424, 48.433847970563065], [11.716636365778763, 45.6887576229127]], [[0.0, 0.0], [34.53644156525806, 37.98189598214061], [14.768053671838684, 30.220202802613112], [36.645876895567525, 3.279103294840168], [31.842418799310337, 16.720653591488478], [27.941820947295092, 16.471336005302994], [25.18612010482216, 55.707068975489605], [28.65880586363308, 44.940134706596645], [43.73692036285047, -1.2260299007105626], [19.693894109642024, 46.99973746999018], [21.59023807681898, 41.600658660482296], [29.39394055234267, 30.72380330198295], [20.40099438169587, 5.3538734410321815], [25.270504099299995, 52.43485276719512], [29.476468609884588, 40.77776979620136], [44.64777806751531, 67.29389595577366], [30.20938374171833, 1.1108927001066422], [32.69217062159534, 2.7988718703055495], [24.42246637084791, 5.232977725498101], [36.18414802776715, 10.340632316360894], [39.51138728396206, 70.77020496521413], [34.372798550065106, 34.774912775489916], [19.61762513036216, 55.44113987496137]], [[0.0, 0.0], [45.167348882184704, 68.2692961794789], [35.92394066843795, -1.6801646330023057], [35.52406488590642, 28.81888080858736], [28.61523007113279, -1.027521876642425], [38.4174863378777, -1.044792031933303], [16.42332125540552, 28.615455246892935], [24.535043600227244, 65.89090430881515], [29.11613231839279, 23.718863112948647], [26.47031281247998, 47.32439177065078], [25.22879211922057, 16.597647736389924], [19.529722972663016, 41.1661169054502], [18.183778132250733, 20.295841056048378], [15.81125900579158, 44.78926218819871], [41.175781037840345, 70.21195510310672], [22.551233366150132, 16.773400733276357], [31.490426557164934, 1.5771348241275371], [14.742296531206254, 24.075252717188988], [35.88697469608071, 7.561214694231107], [18.938751484187677, 34.46501330427252]], [[0.0, 0.0], [29.49692143659608, 69.70908001720622], [23.095356508652543, 32.196725350808926], [16.620791289529638, 52.85698429084437], [13.444413837008513, 51.37035291650993], [30.891914901362902, 0.8919862584073114], [24.40386520226178, 55.23482850782951], [33.323535220862624, 31.88801719102783], [44.59037592694164, 70.10372065918374], [23.850386618451044, 60.80387327214988], [44.54908361422776, 0.4862363179384701], [9.85920483815605, 24.713486770281065], [31.793362229730274, 67.12895136284028], [29.227675389923068, 35.89248061897788], [33.10892599386059, 18.853057466797367], [38.84515223719071, 0.9611678125148309], [32.214146528874785, 5.385958561606271]], [[0.0, 0.0], [20.382863482503023, 30.505520883749625], [20.74006115475129, 9.718500743172568], [31.414531941939007, 62.68783348071116], [28.97421341366144, 17.649496688086916], [14.284674732843246, 19.941071766991094], [31.415937371934874, 36.717028592653264], [15.153261605956837, 46.29418589647951], [31.93953940583566, 57.76952099857253], [26.624611711534893, 40.81321483080595], [10.342797663891107, 23.451156933130175], [29.912607316065767, 17.71833302823273], [31.036741983620356, 13.424737436657248], [20.02874665037756, 41.86438084089533], [23.288368072525138, 2.682928804085929], [10.714708978399525, 45.42094350978695], [42.053426330366676, 70.35072579053238], [32.49023775167757, 7.253348779825338]], [[0.0, 0.0], [25.000610128688056, 12.647515882838471], [15.847623134673942, 17.497175656163257], [27.689110241636048, 54.96277596505396], [24.205347230981285, 37.15663479187564], [25.891551178090996, 32.78934374227375], [18.375632260450978, 19.481322149024656], [30.528102348610883, 59.103465191805924], [21.650365714618108, 43.75610345735486], [8.658347085401092, 22.11061237914144], [16.223243004852552, 20.07882771741112], [35.04510600470074, 59.09946996810835], [22.00989012889704, 33.58794539033176], [33.941788765337115, 65.90907577864259], [40.20141106412109, 4.8841339878857175], [35.757575102785104, 71.32100301693083], [40.75870861687254, 70.48663762872437], [36.21708519449647, 62.38724182694178], [24.312659507459465, 62.82667308816227], [27.27544170072959, 27.909512691033033], [26.464828155529897, 15.273338620966683], [12.280578752563857, 45.2405131393208], [13.091438209361202, 49.51140986897526], [37.14327434594893, -4.026271862470956], [30.014190982908076, 6.594490203122811], [38.36832138458346, 0.1039073107001891]], [[0.0, 0.0], [38.236788393242875, 5.509302561755362], [36.2870944825332, 38.89677822033462], [35.724418832488524, 30.778789155546924], [28.87631535559931, 2.5078665172018915], [26.90794219382676, 65.31352220999378], [31.55457463518088, 5.931436092727084], [25.816317534159626, 24.691081785636616], [38.635427654454084, 27.63503482984323], [27.817847391830153, 55.74925250135965], [11.295899565244925, 25.88232650592536], [24.988610417590305, 37.76089990607151], [15.807463227115367, 13.493339950636388], [35.50398996567937, -2.5382669444053305], [31.39041078759109, 46.10112231012437], [26.343950724747312, 56.4844577831012], [14.82474948938537, 17.761025672817677], [38.02722965947209, 63.64535194963606], [35.41661550608638, 68.07970154350254], [36.630163237756435, 72.09636929480943], [14.613421854800611, 44.527038509417785], [16.23760358392324, 40.34787920362561], [28.983243168378106, 6.9302776676844875], [42.37995437473334, 2.881934118842961]], [[0.0, 0.0], [34.52641416420345, 31.877913902776008], [14.651851934980337, 40.83880820318192], [34.35121439835654, 25.765031627849133], [29.80593571568929, 41.096419314238524], [40.58776693423413, 3.9772228713624203], [19.784126421997374, 52.66720607471651], [35.403865829969966, 0.9153996051319209], [29.061521923392778, 44.96629915607036], [16.948257174687665, 54.18733332189575], [30.023312576244887, 58.515336560387134], [31.59783375347075, 51.833958894671596], [18.229761027617144, 60.56274039230945], [31.42426963945363, 15.437771972365551], [27.76340219816305, 59.83019675086268], [24.506089042898605, 8.480595784798144], [35.55048961771165, 5.5828541895957], [28.181336803800956, 1.0797812323963865], [18.49584996287164, 30.12220968402638]], [[0.0, 0.0], [12.874261745403658, 22.431487551529784], [40.84008530155202, -2.1833588992405537], [15.86976811966152, 39.37765319043245], [33.444505458480805, 8.422349837169987], [33.387024087791936, 68.22566742709584], [45.24539680899366, 69.10039320161432], [21.046797515130432, 57.192929216169304], [17.739008818945322, 25.308942262000674], [23.156838451164415, 6.48276726173225], [25.700967934345922, 34.24752257330213], [39.626966446273, 68.18021119871077], [24.041847328709185, 14.815157818070412], [17.445817164624195, 26.286498773966116], [25.22175726082772, 13.363291122676353], [15.714908138561144, 16.03569525997528], [20.066609523245155, 29.019245312020768], [13.02604928093939, 48.478232262221056], [31.85410484185406, -2.155526039852981]], [[0.0, 0.0], [22.201705714359623, 62.087979648797656], [31.175505776993464, 32.67532571701725], [29.63085628758366, 44.45724870810932], [26.3833038613559, -0.5228894053376422], [9.659960885515714, 36.960021103490675], [30.445188877764764, 46.33413289194421], [26.250286326137253, 46.42085183280925], [29.80050767845311, 28.340168651867256], [25.67831343713909, 66.699316418226], [18.14171613051648, 49.8384957400268], [14.830627672816805, 57.38636608568912], [31.7089024868087, 47.00593177907782], [30.11531825657043, 11.946368347534008], [21.677688760577297, 43.03913705664544], [17.73484413046059, 50.54564684381936], [8.527923917485497, 32.047295378379275], [18.81546474666388, 33.33288806385686], [31.98761023382721, 17.047247322137576], [28.88452247869777, 4.3300292645735885], [26.047666321999973, 1.1549260243882056], [28.95424547897873, 39.12811771813697], [32.360721899625354, 3.146799470721251], [9.509666236144584, 21.151599483261883], [26.506380197692003, 17.268060559941663], [13.274874004875889, 58.14407046690604]], [[0.0, 0.0], [15.57497340081432, 43.763419556246404], [11.249147789831587, 35.47958434562346], [22.60464302133059, 50.92506051630388], [11.780289383090462, 26.764966075470518], [24.068734972818724, 24.483235639037876], [14.697748873230305, 43.508166449805834], [28.670815600937438, 68.32194916333404], [18.87700304194416, 38.07059966077311], [36.8108917301714, 18.704117826623587], [26.64023457413767, 19.060420040604892], [33.50264484372391, 41.60258328264474], [22.626683554230777, 11.355770314647154], [24.68691274106761, 66.5842991453555]], [[0.0, 0.0], [31.03131132420928, 1.125663726119777], [12.58485424395631, 42.90818784164154], [14.10486540206646, 48.112583216002136], [29.253324980757544, 9.501107938368124], [42.07191184974387, 73.7363344236659], [16.695367280501696, 15.94311052163892], [28.001273703477814, 14.36509311106899], [12.07326968106515, 20.448434465314325], [36.16050153493139, 3.650731259425175], [13.508321632380218, 52.34112269147332], [29.555269281342778, 0.2184741113630955], [31.075386168863275, 25.546894243927678], [23.97859383034283, 53.908254707415885], [11.210087327153987, 20.633347115703323], [22.95182933899239, 61.093826620605974], [25.17663875383865, 1.8586172857504397], [18.152088770996418, 16.98701432919686]], [[0.0, 0.0], [15.775904886800154, 57.83625848380342], [17.032316322321602, 62.0471032545334], [23.542566796691734, 62.7285865958417], [35.097689211033526, 44.495878118615046], [30.65487124416023, -1.4145228829366108], [29.531019706307685, 67.51765984411203], [41.3626172328658, 2.5235894154802194], [23.650202072420687, 18.197427696859407], [19.070289824732395, 9.974274962582784], [33.12175718541076, 3.7084488666456843], [19.894730559764632, 16.629607774527667], [32.21609769928553, 7.517036641289241], [35.28254564464407, 34.649662023879436], [35.41605858056496, 60.53236123732114], [37.79155740168132, -2.3876098888130897], [37.59546297273167, 7.6250995752265345], [33.618707765533195, 53.98076086099086], [33.11429964196342, -2.9727202167344338], [24.735048351441627, 31.45009638403906], [20.017861342389576, 19.566321619364505], [46.35207353046889, 70.00917704257603], [38.418952866654216, 74.73152405865667], [34.17401822131969, 68.88298453243034], [7.576838393954269, 27.146958226794936], [17.074741057124765, 15.06452238837863]], [[0.0, 0.0], [33.82027858482076, 18.284084921084986], [37.91182441894982, 29.91599085304234], [26.284659818904267, 47.36250359198137], [18.368239618531206, 27.00100617632034], [24.986131955250205, 23.195502429844684], [36.42987831932168, 31.111400701515613], [34.430792296819575, 1.0828380126810264], [12.851884184472716, 57.43678346394041], [12.750567400734015, 24.61461472822641], [35.75370275576308, 44.915783314739734], [37.17658877188439, 34.04061252418478], [13.081000058904285, 56.560398987206725], [7.908998301011061, 26.29174343770594], [31.425977987530256, 37.39502506505373], [41.48314264632267, 3.6378098296912422], [36.96863363397787, 38.379597884422445], [14.941847353065725, 52.962210468310104], [30.656844380930526, 13.444342780343458], [19.370422069369802, 24.72467194644822], [16.589980324932334, 52.39997886940207], [16.7835403467838, 27.05321919460974]], [[0.0, 0.0], [26.945720481770714, 40.725922008714676], [30.94888937648482, 18.92824633001974], [43.54447516361087, -0.9096034961156833], [37.62960591024989, 33.392429110673056], [10.309916891850575, 20.926967457906557], [25.977358849434, 55.866962290991786], [30.657525476419853, 24.32565825234822], [37.499738841637104, 39.613588428225725], [25.92285765685583, -1.1931440440467194], [33.73621609102694, 15.597360059889697], [27.341651238853213, 64.55668656690929], [21.957324277864547, 38.608731248884936], [19.48634079437638, 62.577296059715984], [28.383372204924857, 25.096629239080364], [36.18371895148259, 12.91281186275434], [9.451463237237718, 26.926649710323737], [30.769967346110914, 66.11154301514244], [13.53645180274945, 51.49282041428104], [42.503996535086095, -0.5854844463804589]], [[0.0, 0.0], [28.33376892840986, 3.288884132878053], [47.02568769744135, 3.374010392889909], [9.277970684117902, 20.198888590776654], [23.734548210903615, 45.18291376538946], [36.89636838344608, 42.4965191915114], [16.99287768224083, 42.60250678542228], [15.507943733399857, 14.488428025854327], [22.306403251839953, 4.787201578795763], [20.323255576890823, 44.98157354861032], [22.799100086158415, 50.26872828109655], [20.965822291303564, 48.1141437851144], [41.42782606211025, -0.909771607752476], [34.10075885944827, 6.108385887977305], [38.38107201098816, 33.012249506293905], [9.279063899748182, 42.78138632650806], [20.899361028329697, 66.66433461857244], [15.936988081723145, 37.01709133412051], [22.990115961686353, 58.58859286934638]], [[0.0, 0.0], [27.029946488430223, 21.340024685158465], [37.213756485434715, -0.9186936877642716], [26.04824587620714, 58.04792166309848], [42.09072899947055, 72.80277041666874], [23.729214314331482, 35.490247639545146], [20.194092203137206, 48.67519314909441], [33.21259869207145, 11.856229290816822], [30.964837969407817, 65.00502056538733], [21.13519887253183, 36.289419349071565], [34.150218074281646, 13.864143755156356], [14.717813222539192, 24.589202812496094], [22.157993724051472, 22.74446472133138], [34.54220594589314, 40.3504908366463], [6.600390470821085, 33.72550916120322], [30.88499522530308, 33.669435902826365], [32.700236677105536, 70.89582119707218], [35.53272504762511, 1.7519746115008001], [23.1861464165801, 3.2691748415160378]], [[0.0, 0.0], [13.682840962123175, 33.182165100618526], [31.57950995150191, 55.46212240586949], [43.30276154799685, 2.737770563296251], [22.078372943748175, 58.20800970194919], [15.29052483530415, 35.454950338463924], [26.750246777886172, 43.42189103710177], [23.54301048728742, 53.3875907016786], [38.03930629004191, 27.889149334223553], [13.929070137719114, 46.08989479732248], [28.46977902440686, 0.26686181657487246], [15.26341236771321, 34.07567074819786], [29.359436073346014, 59.42717749053123], [21.972369908762655, 10.780292068782257], [25.474326834378243, 48.558265435598926], [44.410917505461434, 70.37874010006885], [29.131055074727776, 29.824302405163298], [37.0067110140531, 71.12768101947604], [21.712470024899645, 66.93197257511177], [11.959090966735236, 53.38468521850852]], [[0.0, 0.0], [11.330031678133404, 32.417140253478685], [24.758463845229862, 16.825939512875063], [16.85730564895547, 47.34256272669603], [24.032904404371077, 33.39849261441736], [35.68743117581253, 22.114257295321895], [15.998478290836289, 62.56860695436945], [11.837830124850075, 34.710074796730716], [13.794839322001415, 18.0434771305054], [21.19939257633418, 55.65357314288632], [32.92033844869684, 59.5109595215766], [39.15043892944357, 5.95521576117966], [24.577666456952613, 67.5062441142518], [28.73134610114308, 27.11489883749045], [26.21912847429354, 16.376662431257877], [20.181310394579434, 54.30256843771723], [24.78801345443701, 0.09032831949242312], [19.134283173866006, 45.716394334817124]], [[0.0, 0.0], [12.398945740124505, 56.113402766594334], [20.272191078498015, 7.895608219582524], [23.292154632094313, -0.12433027719934797], [32.31386411886797, 62.07742194314325], [38.46384124556139, 2.0391569992677185], [18.123908984129823, 38.91375284066218], [20.521949011784134, 22.96506625560447], [16.2911751889638, 34.39441460783473], [23.530400636571105, 2.2174046166611925], [23.87700647900738, 23.65425589412645], [9.925331632629058, 22.782846663050805], [35.68313560618626, 31.524489721287903], [23.793964668540724, 55.19438205628584], [22.01991537621577, 0.6215138367238155], [25.283811645309942, 56.81684710850304], [25.10646638765078, 60.360997635099615], [26.71480621078354, 23.426726221346964], [15.451818426269265, 54.906759939391975], [14.819601498992263, 48.735899702717205], [10.241564328070607, 39.37336370672849], [18.009316839496968, 34.055199844394856], [8.90044912466378, 40.640704922761714], [16.334483362645056, 56.369085145419696], [10.226118125024081, 47.71141233967903], [10.790715557551923, 34.4763485350257], [33.485118310767234, -2.251013229474578], [10.470938668802205, 22.03027034862171]], [[0.0, 0.0], [22.355308559127753, 16.312903879005912], [17.384087091744757, 53.54127200238148], [39.141911587534004, 2.9152469454192884], [8.43662510266035, 39.93515717997289], [20.519136831507527, 5.955265356609103], [13.845094330113335, 35.34719041842278], [26.844141287826947, 5.3110550358145225], [22.720709017993215, 65.2441767713319], [24.731923403350827, -0.9896796610019208], [21.076613626481876, 28.39607306105427], [14.008405647220497, 30.233990249573772], [32.91650015427533, 4.609868419787223], [17.41377050743639, 11.090250567173793], [29.348150830405128, 60.243559712677985], [28.013666239230705, 36.78535898516425], [15.141531510628932, 46.88920051315038], [31.440087588797372, 8.081790867948484], [19.97900677243483, 11.846348559275825], [25.59203335161325, 22.43325818854418]], [[0.0, 0.0], [27.830987936552983, 33.00173131215099], [28.394959836717135, 19.787185969642763], [34.46768809780511, 2.7626159104723333], [12.688840948172105, 51.888945742025285], [25.32198742020793, 68.43889180571301], [32.21458424254439, 70.37193194710932], [27.653487523395018, 61.62887179025996], [12.310050699339596, 15.110992998750811], [37.63236719996187, 29.117630284564513], [14.730230394378228, 16.08080101124732], [32.99749548125831, 20.113396212211793], [17.607148517889517, 36.99116527003428], [11.899251662709489, 23.484099756406156], [31.186848475258724, 30.829334320960452], [9.075775793174559, 18.72681090215383], [34.20612707351898, 39.6717949618628]], [[0.0, 0.0], [22.71446422075247, 17.433326425256574], [31.130269794002547, 47.50917501733777], [34.510860456555406, 66.57513679787725], [6.210451483266642, 36.55589440596232], [12.237588801003847, 22.499080283781428], [19.562658407163138, 3.2088114775825116], [31.20817660743217, 36.15349706366979], [6.404527701199405, 30.37770114718872], [20.51290571990229, 64.7144361863428], [28.07880165601323, 25.67197003193866], [34.352621794223175, 30.08784329932803], [22.426074528374635, 26.23031813237447], [15.61678753427565, 57.209347872081636], [12.747311742551686, 37.246739803262194], [31.65404996264403, 43.40457401082575], [7.185150897180836, 32.1523608580345], [30.827025041761942, 54.252796745305496], [14.236960733417282, 58.05881141438187], [13.614617141009388, 19.125668676862738], [28.915737929263294, 53.59524805733158], [41.09532533670706, 0.7167373965056477]], [[0.0, 0.0], [42.004102604344816, 0.0498394939074969], [28.954745216810533, 25.971120262180694], [33.325897348240794, 29.90273356373217], [12.323017970964706, 47.00564579780371], [21.34984852208341, 22.95926075043631], [32.014240722007315, 28.944527868866164], [24.69967907924179, 27.63503588071524], [21.438174881333595, 21.645631122234022], [29.942597514438432, 8.881702033643835], [14.229324310864033, 25.39115355017572], [22.4220784332058, 34.13186444900475], [27.584166487323625, 17.172743677446878], [25.72569832235688, 69.67224105152262], [28.94426529947139, 49.85820097662179], [30.40283313064072, 42.34822268044756], [29.832095236358764, 18.029973736760997], [10.210051692021183, 19.956677549368514], [27.92098595192334, 66.70064748332535], [28.496770116650264, 64.43088910122859], [15.33914154384058, 16.821901797910307], [16.51074933347793, 14.473408943199633], [37.10527949351418, 73.01243538012832]], [[0.0, 0.0], [20.475385001291183, 2.0224443719166425], [34.91985452968627, 50.52736197965765], [30.2985461593233, 23.121386008379584], [14.765657603959388, 31.911269065967463], [19.84899614804015, 39.72859861199975], [8.13183165116761, 36.88379944334905], [30.44523592503432, 59.691621644710594], [25.235068943174053, 5.938271101655769], [21.337002106349342, 5.791089691880328], [9.69459489541155, 46.95959172787799], [33.32500635566036, 71.42842541554239], [23.846736116973066, 22.220775141172698], [24.054855749676175, 29.999342577150035], [22.763874908615694, 57.84588666667891], [13.206752746114477, 21.619562614596827], [29.486296743907445, 47.76835552590964], [16.033113363934703, 45.45166067818991], [22.48519573473288, 6.442546904268796], [10.165932525998887, 27.443435983984248], [23.76801160215988, 5.816779597078517], [17.579119984289772, 35.40243839267732], [30.451408094570045, 0.7563769332057957], [19.54138962246589, 55.87710235274547], [22.84285456132237, 29.095243140970737], [14.22890704282915, 37.48447536097184]], [[0.0, 0.0], [35.927882790714094, 8.742729859432808], [23.013642245684743, 44.47056765910029], [6.4037444569141, 31.733376860619373], [25.578534909890717, 61.186403309315935], [14.935920277860705, 41.718680763585866], [34.75930893550733, 38.39026989778745], [32.505293804840846, 34.05220895593135], [11.153003265933775, 49.01800538356158], [36.07908943829935, 18.85471856847152], [16.074084876001447, 15.172631790384077], [27.258712867010754, 33.818352015144676], [12.960583033428238, 47.729726993289034], [14.337678903997373, 59.99489795907473], [33.66398772695636, 66.6112251824325], [27.07100029773593, 59.24353682221422], [43.32039459498318, 0.9143387612877695], [25.417818876508807, 27.05908502201252], [24.303302668156277, 69.97492769869685]], [[0.0, 0.0], [32.81398449771783, 5.5444231191570985], [11.979720413529245, 36.791313527860865], [17.56468222826682, 23.667360924108817], [22.73097892729319, 13.842224739120184], [8.830931710301927, 34.70939118842854], [26.18437046851378, 27.761352366782052], [28.088597788356086, 18.12880703377188], [32.55449930525162, 42.13357598953822], [29.107948012811335, 35.2084148095386], [23.34905741740656, 46.628990682103655], [32.550334593832496, -2.4641855630257004], [33.154059981506954, 14.709092473897513], [31.510975110886655, 7.1527513474102316], [29.215104197658686, 73.15321014728399], [24.85346386162367, 33.821738235476694], [31.471892029788695, 52.44535209934276], [14.347623443278598, 59.0984601105288], [32.127825914962976, 5.112213182093417], [17.471019650338995, 43.4769816545496], [16.84505350729657, 39.44425507092109]], [[0.0, 0.0], [43.95248503099032, 70.77952026623085], [31.16616310826978, 42.43173404774373], [37.469264704760256, 65.5652972477961], [20.269496321051456, 20.282666685904044], [12.476296521695431, 31.84676262567009], [8.025650448369845, 23.584686043862778], [25.657950639196844, 20.142373035734007], [28.373853242187316, 60.78705154287225], [23.538033926458354, 60.36210912904658], [27.158238964693698, 47.4188649197605], [27.591601374439723, 26.148180848854967], [34.75139422502694, 58.56089960213838], [27.08221603888867, 55.57241484137613], [27.074011680871042, 10.2021323138355], [22.902923577753214, 5.675707294259525], [29.25845138338697, 61.914663907187986], [12.571287906019345, 33.31411111659417], [21.774323453130158, 16.791521958655014], [13.385687191879157, 25.941668146256784], [11.246593432871208, 33.74209442712256], [26.06347792372086, 35.67762553024531], [8.666238323252122, 46.9801934244739]], [[0.0, 0.0], [32.29034583331776, 72.21555296522844], [9.041799755139934, 23.5063274610318], [28.431088336498217, 62.82288289205959], [27.089668669253435, 30.33720807452802], [9.37175607449469, 26.03567054118876], [30.296192023236884, 47.254363532915285], [28.169895973666264, 6.1557326538026755], [17.906085644354512, 55.78459223170002], [30.906682350557542, 69.08271664896915], [33.534694897665666, 44.06253279233494], [22.143196612567863, 15.19985619592999], [34.81712539852126, 53.28322968743996], [33.14171240778637, 52.83953894956319], [28.65798444276516, 20.609774532407723], [9.620348447635601, 44.238876507701775], [14.344748293393124, 14.28066209918558], [18.810114247296344, 12.837745509950338], [15.878469131435219, 55.59948588075558], [28.83405038916854, 14.059487254684889], [41.414098379918855, 68.74791086682441]], [[0.0, 0.0], [18.52845932380555, 24.052635028371775], [35.530491296759315, 12.38039868896636], [27.020709274378437, 12.960886535402219], [25.11570239602735, 35.241212312892635], [36.39296404895394, 45.96833112071177], [15.36909208086888, 62.1558581300659], [28.585990278448516, 43.00451872115949], [20.626737705957357, 14.690714607430976], [23.908905357096685, 16.740076464577353], [30.942388340293355, 1.9604909342124917], [14.451869005871, 51.193382752134816], [18.66686577620472, 57.29327582465472], [26.182408354452274, 44.60486718384207], [14.790090258345712, 13.362193915959361], [24.61285658061225, 65.28468212082306], [22.11691546630184, 14.494001863257418], [18.233943790601238, 46.50451389281873], [14.50323810882309, 18.41825504318826]], [[0.0, 0.0], [21.870093556710934, 41.7423431095666], [16.538122326826386, 7.735460615507672], [9.637398165958473, 37.65185670820877], [31.404915324733604, -3.8310588521034448], [30.801424889458954, 45.41426307564503], [21.344169848792923, 52.163952084428466], [16.4675350576067, 60.09998463417297], [29.503112499307925, 57.915752820521185], [13.711174157747124, 20.128039057722845], [44.81894988282015, 0.041185675227981125], [32.52309162064747, 20.67530505537646], [30.13494608214566, 14.187893397324189], [27.830330028371126, 69.3491401804996], [20.617049217171814, 33.74412184632946], [9.968462727319132, 23.702660957462648], [22.786269686880008, 36.01541515880618], [20.938437791977375, 8.83047149186409], [38.03368813921985, -1.0391138607580148]], [[0.0, 0.0], [16.354566728910328, 36.68081568492765], [15.722832695621522, 48.53738622463062], [18.588151779097625, 55.55589056609715], [15.771127721306119, 54.181411820493494], [18.975761992199963, 15.960398737338338], [31.265625201786868, 31.89251079442842], [26.593642117559213, 0.009064778964513099], [34.41021327339676, 46.95255791992651], [27.396364978988466, 58.55155465535471], [8.509199291201181, 28.34890311634228], [27.628393578876366, -2.2100360769070866], [12.640984803930335, 36.166829254358866], [8.695186223105033, 36.639230375265456], [14.72859992392271, 36.91433874237236], [18.264882275510846, 28.650547679997484], [25.65725391516292, 11.850955651309576], [38.95574750146689, 70.14567671079847]], [[0.0, 0.0], [24.049240306080538, 52.591851765358825], [25.948168858585884, 42.417766970381635], [37.95863916068322, -3.7694753412515496], [28.159951039902477, 29.186620168496983], [33.7118682194054, 73.15588987136694], [8.531350482411286, 39.25223200480358], [20.267333076687535, 32.67504603384851], [17.01794630289955, 59.70134840186655], [35.06081863545311, 16.516453016959556], [12.79764294362263, 59.42744932608235], [28.07577049456969, 48.034712646388485], [18.247097486486567, 8.925526917046849], [31.45343253948749, 59.3457357429925], [32.73356709834167, 17.503843626594968], [8.633992343839239, 27.695529063253083], [22.351899931910378, 7.802206170928313], [13.32897371300415, 34.66004677397726], [8.322179586547644, 25.60557118327744], [18.027438104205835, 20.52842404816692], [43.558740887749025, 69.73104776923238], [17.557540105191592, 58.934687184627855], [11.15780378280466, 19.55523411736616], [31.669366697509076, 39.92751604814054], [10.498130647680002, 32.96423712413893]], [[0.0, 0.0], [29.226990120873023, 5.945669361997177], [23.028535679297068, 45.692368957883694], [30.99257841998359, 29.0325253273262], [32.451078844034306, -1.6024291899246315], [17.41766928651484, 61.49856012465462], [23.490791222557405, 61.229175164988774], [39.03836295610588, 71.82928459189786], [23.284480753307044, 0.9490361356629315], [24.53648795270718, 22.43586400006571], [17.360474539460682, 8.193972427456359], [20.208232578901438, 31.18371393250809], [37.62042829441532, 36.58283201901268], [31.93255105649157, 59.7335332175036], [36.39284713867897, -1.1144240075659584], [31.861004656428687, 38.668581268859484], [37.00354369124084, 3.461299897178709], [31.85163204144263, 45.38859877942582], [26.003005461608726, 68.99201709133408], [13.869364550099302, 26.70284788971157], [21.37744713842622, 64.94140951826175], [21.00515920420128, 65.7652402985292], [44.94155965992619, 72.1211767703709], [9.56089755272586, 31.16474674563999]], [[0.0, 0.0], [18.71471079177122, 40.80717628949666], [21.34839532217766, 19.13802133569601], [18.678479286150004, 20.22550810219931], [36.83426395623808, 29.458550188111257], [29.099412936844022, 10.324880670874062], [35.02976056479279, 69.86469387759676], [39.09948316643711, 0.5130733219828785], [24.296232972424978, 59.83287408736751], [28.689052422524835, 65.20390156356707], [29.21200829694443, 54.675221842474926], [24.932669834405008, 0.5608260717911383], [36.28747831328026, 67.60519446056028], [40.24940279463883, -2.144592422302764], [19.147682361241216, 13.961279093691493], [18.383413970367997, 10.328487779132928], [11.4846459744048, 27.536383571578003], [39.85071256490828, 3.3875583300598477], [9.360393249265302, 36.304423971070115], [26.27072157996476, 58.66453933657368], [25.645822292132927, -0.03831084188196737], [30.48022963216241, 8.060012545311881], [6.770707361653842, 42.27915886007949], [26.368087471956052, 20.866436906975565], [27.355410455963977, 68.09385855953248], [21.838111809057555, 50.52794090393724]], [[0.0, 0.0], [17.603227818901278, 5.4618922388064055], [6.968208771505239, 29.760180447982805], [21.251893312887027, 26.97060229980512], [28.10106620690966, 13.33089981055739], [13.467332227446402, 22.317639070804397], [38.29405526193687, 67.87172797750843], [24.108382774364696, 12.934093541576406], [20.42498003828167, 26.802519614262945], [43.075842029301384, -2.9744324549679297], [40.05345610383248, 75.07872518949678], [35.52861217264461, 39.83474657108119], [28.272423218745246, 62.109284797450115], [15.73272128991117, 8.356558754581997], [15.529360334239536, 36.18130750386717]], [[0.0, 0.0], [35.406506473644065, 5.006000327725651], [27.72229422010226, 23.556655208971403], [36.34736812452088, 40.280801886495], [19.25557912446876, 8.957727039350184], [17.53529348107086, 9.563608210764993], [32.73159045786128, 44.23062210823178], [39.515295307706026, 71.09519438620582], [31.391172280927417, 9.285608212391416], [11.499794752724133, 39.99971044788936], [26.408050681881864, 70.10262093243615], [18.685459878471598, 52.4740546556194], [16.458574548533512, 23.416412415153502], [30.299340157007315, 52.530123265813735], [35.589907106154406, 2.8509578646747475]], [[0.0, 0.0], [9.000848382888087, 17.860226988524794], [37.39876631295382, 36.012044332601945], [30.826186255784013, 25.966092187969288], [30.942928271962302, 60.19460084469711], [19.277891899339377, 23.548211661920273], [14.652920384595625, 21.402138207039993], [19.70518823691874, 47.31176039992736], [10.28674369288965, 38.31880520643936], [28.523057246332396, 9.006910745879216], [11.562536712880208, 30.164888556782213], [18.951832628866136, 47.80719870411151], [29.52069568093066, 2.490912353344494], [37.656662130138635, 74.73582140890339], [28.34170299333409, 60.17547470250396], [21.560386535251606, 20.15353762153467], [15.901896894390987, 9.853777590838229]], [[0.0, 0.0], [19.79062996958991, 27.337539547712456], [20.114357398043214, 10.653731058242963], [28.659987002095164, 45.92523895123181], [35.33147490548246, -4.050860880940602], [33.48909230486749, 50.71903187053638], [10.270399928029573, 36.61851986997669], [22.267275467409306, 24.76811770548467], [25.014220457870604, 30.124947373845952], [33.6987565414439, 70.51001618866542], [31.278672236529417, 71.03115923509266], [19.432105564370538, 13.216980833883136], [32.38723255429789, 13.889876927671917], [35.080705335254144, 3.513824039331458], [21.091049912996386, 42.54365657904675], [10.898786033308665, 24.424773987160282], [18.807074312807895, 58.356340964939605], [25.52942877287583, 71.61294789063179], [38.19309311168087, 72.9118419706888]], [[0.0, 0.0], [19.329215689733, 37.16992216112782], [35.074058497170014, 35.56903306241863], [32.43105791592137, 50.827082216184216], [34.254221847598025, 51.70350759477275], [25.686290622936685, 43.173978533889404], [30.688713216784947, 51.55487991427358], [17.098369348536565, 46.63918392108751], [27.162353221502823, 12.264332599885053], [33.0620395498521, 40.78722848030173], [33.224147683914005, 63.25367071128687], [33.077448757530625, 9.147974153291619], [35.493443988064726, 38.54640607048282], [9.009937733696676, 49.763237208160824], [25.181137524530268, 16.00799917304824], [15.65669039672287, 28.394061806308148], [27.411968510502405, 62.860364729185655], [29.790041093596678, 25.98940943857904], [8.09732662908306, 32.588000327285606], [20.70094668561728, 27.74844491294156], [29.48723769246209, -0.9357024847572842], [33.652158068259844, 5.401780607519549], [22.770839908983888, 21.140535614783627], [23.13948068474057, 59.66151593010971]], [[0.0, 0.0], [16.516551909278828, 32.87401609197064], [29.94460502928097, 5.90462222414002], [33.391277383885985, 13.596671973299221], [24.446452930097706, 51.33442340942139], [17.460202946604596, 10.842818556882806], [43.919135202142435, -2.464303128843138], [9.093471692029599, 42.709168298423926], [20.160071814131452, 16.593229235269735], [14.1448862953424, 48.30364267363077], [12.545720793858546, 57.38525405686304], [11.589241778986425, 40.609172864109055], [21.93885749402682, 8.436979491455629], [27.339741227467133, 71.72552875437667], [12.032807187924904, 62.9217873827745], [26.728788627142425, 73.65945225373731], [32.363285648624384, -2.188684279461823]], [[0.0, 0.0], [26.564816395596974, 13.529232953389085], [22.75817826559027, 27.162296811325618], [18.1106966909242, 17.184817003890075], [27.750911316122963, 19.541400051662755], [30.292191976327146, 62.85790971249313], [17.20144289313306, 5.054259328073103], [20.738394171561257, 31.29844626509005], [15.108721562864517, 8.839920955364864], [33.60752651534396, 12.912802975430115], [13.66873253106997, 62.16427964117258], [34.99664821489245, 15.176775508841617], [22.58504975808216, 49.31582730316911], [42.0588686087456, 74.41216090748757], [12.592123776893926, 39.81159314266761], [20.862053979381866, 68.71570722049651], [35.404062651956714, 73.02362014796135], [14.147199008060335, 54.311108390959774], [23.19870960861362, 42.24207766543054], [17.05858218346267, 37.325623469755136], [8.078484686197957, 31.90127080554029], [29.313926904907742, 36.03442649714552], [26.61124449336294, 1.947150156514167], [9.41857459170201, 31.526801364648367], [22.517105608169206, 19.625843850311746], [25.15683826740698, 0.7844456168650314]], [[0.0, 0.0], [9.382349917050426, 46.615342965267445], [19.114519044307883, 2.6706887197494487], [25.65132935840041, 34.977498384879695], [34.90645310169864, 67.9264675194805], [23.216359601828955, 68.62133653827814], [18.248246849229794, 20.04899369025537], [12.2764898249006, 32.22619722205794], [21.755111286834524, 9.198742533544149], [37.87125808142597, -0.25996209088965555], [13.128280024276393, 30.2411841936217], [15.792473190276077, 65.84548639318287], [23.545256964377124, 55.14591691761543], [25.431814210114073, 51.007151222548806], [8.143406044854803, 45.88863518150515], [15.443530647919724, 27.319613303032188], [30.291405377197346, 8.12681834178576], [29.08872077063174, 17.57299308390065], [31.2842920768304, 55.16850260084273], [16.577831117285495, 40.22746519340115], [8.356868066656501, 16.02307635405654], [35.96345657600368, -2.607774578207037], [15.866626190282975, 4.488861013421322]], [[0.0, 0.0], [10.219721140692421, 13.09088186544447], [31.112944920637755, 49.95003367594138], [25.939525979129947, 5.621556732814971], [28.05783912139981, 48.9598320014725], [7.455816335930931, 39.05522719024746], [26.188519601861078, 22.260531020889175], [39.92655271199011, 70.73606308716528], [22.423537994361393, 9.700844332594109], [32.86643351641583, 62.37842426156519], [11.696812631454252, 41.83157286078108], [38.68336368633753, 0.13354230176162232], [35.25007193191232, -4.032040308030152], [23.37428896022737, 48.55868919700048]], [[0.0, 0.0], [30.084792892458694, 31.91403163392154], [23.805823671114553, 30.538600771613794], [25.933327474441636, 29.78129693143859], [25.14461857556935, -2.6148059065262226], [21.137947186886212, -0.5941106352258307], [16.170335757475296, 59.056070653626655], [26.73606977368195, 34.47579229356166], [33.25678206498002, 70.86930366551051], [37.69928005477161, 67.18179711485463], [31.88821920150428, 31.126688409390265], [37.21684825779795, -5.085128629504076], [30.958330964702817, -4.599439487777046], [34.40811881219094, 64.8187997790288], [31.53775984219767, 54.296992652673055], [44.67796568249085, 0.15477315401747227], [32.064977971387655, 37.499067838224796], [41.54564699895085, -4.671477557414678], [19.065924662346173, 0.9084161871080997], [40.14619087332481, 75.49798091259065], [20.69614712342121, 62.61150572436973], [29.37799485439223, 21.477538580212475], [32.789436789946734, 14.835409883810785], [10.031555003982621, 42.848444873511625], [5.641194360271878, 35.42792084991941], [9.217467862157491, 38.878949577537036]], [[0.0, 0.0], [35.242407818121706, -1.2114161083258452], [14.525351612401897, 12.466387046749645], [29.399999539983575, -0.8302466796873389], [30.504093598320452, 38.00968846078608], [24.8293412688156, 64.89716022748902], [7.630575743273203, 15.202639050929978], [29.946706669444637, 67.34203513778861], [12.93513717158159, 39.207156823925956], [22.531878941114865, 33.853304847160594], [5.103889326179216, 28.87666553837322], [30.32599097514901, 14.154675533559807], [39.26605500471408, 67.68243649844527], [20.20307796377401, 32.03122003870808], [8.855880132726027, 28.279363393848083], [33.00983261529886, 52.41485289407664], [9.599355437695818, 14.765678774549995], [3.4198398699267907, 35.81015664720146], [28.5309974845677, 14.255064172488861], [26.074481068357393, 51.679312405014194], [13.227517100120844, 48.7969176937018], [39.33747732571292, 68.5686667101036], [26.852036065595243, 43.942204194347354], [33.10079787068246, -1.2648411944272404]], [[0.0, 0.0], [27.455078161509906, 3.853217699204446], [28.292029041620783, 56.86460211794785], [31.419123666927177, 36.928356632857465], [29.3120767554839, 31.596020940389028], [9.846240454611957, 33.953470628044364], [30.412277758455446, 21.662277696174574], [28.63468494823562, 64.12254149776176], [29.820214755485544, 62.42143392097726], [24.33384730175309, 39.97008348029983], [35.89666487598585, 2.9683512039873836], [22.99064547501401, 63.680533219843035], [11.11836949610036, 56.05440330876219], [12.975490722294387, 33.02298704225759], [17.534218093280543, 47.35306982407132], [29.659990351364335, 2.221950138345022], [20.26189465939949, 35.289086565460074]], [[0.0, 0.0], [37.636892928022206, 73.14147326370946], [8.44220167994177, 20.741424377555614], [15.145044764768173, 17.848862660208173], [35.44860341857069, 21.246793774646328], [23.361963300213997, 25.347013439187403], [21.716840075721283, 43.96576173011648], [21.627244097702633, 32.65102108988847], [17.931516002146534, 58.202873988305434], [31.243152032620166, 73.7840142118048], [24.34282690374116, 24.05951882612921], [17.29712147666536, 50.180289926712064], [25.515013076960937, 13.287486719220025], [8.309672772239674, 42.11327442931464], [24.699894955819342, 50.50704428166369], [44.084471876147525, -0.5218533413928236], [21.789702043999736, 53.70825511833792], [22.73378641945407, 34.57288928388231], [8.846310093614605, 39.87673624364141], [13.019011601069064, 10.077352259497891], [15.329535452236716, 57.36574760733264]], [[0.0, 0.0], [28.994377974761335, 40.32863017843435], [14.796285363217505, 41.87743581897738], [13.75828015386218, 9.70565060591633], [22.0386776537623, 71.34493366900914], [33.324025796209696, 62.94010723222124], [32.185708557820995, 39.43285252438475], [9.46134032600665, 54.179687381181864], [15.462672398257629, 40.25135402861463], [25.19401444462554, 25.0039688300993], [22.934190902456034, 67.51545327617318], [15.885346729539634, 56.10315416613493], [20.112962343850338, 47.92614058508927], [32.50691995545858, 38.24458734275482], [21.120908376218637, 17.06156731211314], [42.46024756210634, -2.6007554117860514], [17.885422979717877, 9.284733344771851], [18.93715065107046, 37.840550435984866], [7.969235649123722, 28.7125773373586], [8.48771652772189, 15.120414363196955], [10.54957378588364, 38.457329109517715]], [[0.0, 0.0], [19.173086141783827, 63.51254423859683], [29.226662552371025, 30.327281069610056], [19.11224662368294, 59.155556284431796], [32.426403126293884, 24.47245439170241], [24.915477144197094, 9.719181685450053], [37.95687362290538, 71.93872985197297], [17.634585317965477, 28.799886480028604], [42.99085438327869, -2.1917057605871024], [28.181369280053172, 59.49697997699756], [28.90863128041806, 46.45141146711004], [33.002477917172484, 45.112400921943426], [9.855169228305272, 39.3342616168681], [29.590076599883897, 3.2960889635446597], [23.743469357456686, 6.0829573706663425], [32.08482389501147, 57.79376307990117], [43.15042431825139, 72.3276104517917], [14.112444652998414, 25.03797956359765], [41.82966761279207, 75.2781376599902], [18.590538673183843, 8.733743512539444], [19.61239665007283, 5.711011491600049], [5.588047816575649, 39.15479458981893]], [[0.0, 0.0], [34.21998164993784, 61.10836120716797], [32.77526916322227, 59.10722626614241], [18.577909986206034, 54.75274070167109], [10.727994792418459, 52.250971889492995], [22.26415097288484, 48.429515772390616], [34.98792790873154, 41.07639916739156], [16.630023950664892, 45.86674120699318], [17.41692299783563, 2.595726064501402], [36.584678004054226, 74.25061751924504], [8.553900704282217, 22.65234722336238], [14.81140136327314, 56.28378740608923], [15.902937709630438, 28.32723678573026], [20.66894802310199, 5.58202899726239], [32.723249231901164, 16.321049299744605], [20.309246181363104, 56.29128659722419], [32.817076747285824, 5.9218673396938994], [31.78094830640849, 8.144225613894417], [12.961067452627951, 63.17343108115588], [5.61821148114523, 42.47171948386982]], [[0.0, 0.0], [15.080298712231565, 25.664568732715956], [40.98651857988506, -5.150653112802936], [19.429947619469328, 51.5870042525894], [31.570390108135015, 48.05238287781897], [39.7087151437567, -1.7870592825645775], [32.5248652542558, 74.73169403566958], [26.307053946023345, 36.60168173187534], [35.38638058400473, 69.36187777956421], [12.982437069844883, 23.04584781244507], [42.40041090766736, 70.26408012186731], [30.241320931010545, -5.402078786799298], [18.363806695856788, 56.27858314410355], [36.12716902856414, 34.86868392969467], [29.758962935406945, 28.758381959527863], [7.3590043993651495, 32.749315450755184], [19.755279358402927, 14.491465787507082], [24.90993196215584, 27.747466555306737], [25.867198052561207, 21.485784628446165], [27.96708694247575, 15.55415677525593], [41.04231589111388, -3.844355587339915], [28.789940312906506, 73.59270408212483], [8.499338591310938, 13.087887244441236]], [[0.0, 0.0], [15.853555233240217, 17.415254870038396], [10.969040756624361, 25.985186745442586], [8.504588751222105, 41.27287340387593], [18.881111149825713, 44.51420691173457], [13.357316128934487, 40.56067161590245], [8.920287833192758, 17.866896478620607], [30.93357814733692, 7.462694591190236], [34.71982885242653, -6.103679864999003], [38.05947909551456, 70.0909362845087], [31.722582638870666, 10.503613102204744], [20.800868326366228, 12.664767047755955], [4.209977765391039, 35.63261630764215], [35.819381077947035, 74.52905327554542], [16.279314076964813, 45.01591191395831], [33.363787183815454, 68.373222046987], [11.113229345555393, 24.487968983352516], [43.79394796159074, 72.00534411929308], [30.298699833629424, 61.64542748619186], [16.991898622356516, 14.025270322725063], [18.07114795863495, 67.24114937602724], [13.630220555625522, 50.25566123737334], [35.325601074886265, 46.75120940683955], [22.51227010804142, 21.978243599375165], [12.132347393351619, 19.962817714493067], [5.389111773013956, 33.05039530924077], [30.242845798054073, 74.16063324727473], [21.624879712738736, 50.02787418247762], [40.759053917174455, 0.29531561553965996], [19.75127625072891, 13.09229742047774]], [[0.0, 0.0], [33.383374832769256, 36.78218520127404], [20.43161217580989, 21.682085647004634], [36.02234797637491, 43.18836581822404], [29.3631853272037, 56.61103123283922], [27.77225116240203, 35.06976470395168], [36.56980104973181, 1.7014853773976624], [5.277113788968597, 45.735815679773495], [27.26146800557306, 9.12545240405897], [34.05693684736891, 45.2780327472748], [25.816310039329796, 17.24857088365388], [19.69240193738657, 3.2416046891259214], [38.77074519114639, 69.15138666968079], [35.16685889854344, 27.17011994965771], [12.786431226469375, 43.080298289422764], [20.613594468730234, 65.35847153946199], [41.054605821291034, 73.88529555499274]], [[0.0, 0.0], [33.66227975780994, 26.804792434802827], [26.60765005628866, 37.28539862054911], [29.499269639159333, 53.991648588623995], [25.068313513546794, 14.010009399274976], [39.60143269459186, 69.47095119059904], [19.231535730812084, 56.054261558005955], [27.99296286914657, 71.94551194572466], [29.128886225419752, 23.07451226587565], [17.377148279209496, 39.08134422957608], [41.26121101585902, 70.2716970496556], [11.636380866141833, 57.64072835729378], [9.596362246410857, 35.85839021302094], [11.179699953837842, 26.838247293096643]], [[0.0, 0.0], [22.32645752949597, 32.93175944345942], [22.957912719972988, 5.198182213217508], [13.385528296751257, 8.332635557607604], [5.288761401054676, 24.033341170863558], [27.260212883823254, 73.4525358147434], [33.98776069482505, 28.73438340134454], [14.590984770466196, 29.706769650295467], [9.331508963217777, 20.252505211898875], [4.404917136747641, 42.34637469287588], [26.43412962368645, 73.15311585489273], [7.761563081001855, 49.66884546165376], [43.74069068817321, -1.9554183929926388], [37.80948401389331, 69.21358788152831], [25.059762000802785, 1.8450886448893016], [35.595182133708434, 43.95978847461311], [43.75101373521287, 75.01805536340811], [35.984322266561186, 73.74568354809306], [25.195643636505302, 5.787704291519756], [25.367056586443898, 11.849871111105216], [27.19153312377593, 67.68868388360548], [33.49910546309548, 74.74727035022879], [31.962026434861585, -3.2393665793760933], [25.876724510098825, 6.688842795318004]], [[0.0, 0.0], [32.4278586800008, 15.629344219141739], [20.170483673342094, 13.929248488347268], [33.10063324370919, 55.463518188695105], [11.261603520952182, 54.54627572819198], [25.002396629276053, 21.120536774353102], [33.15894287515653, 38.64150016176753], [39.69755201727583, -4.440537908740033], [3.9880437580661074, 28.373410865336286], [15.099929630498085, 30.583486161004778], [26.726603302498066, 39.4040218616851], [33.97602775191987, 33.97712122100016], [14.26636881736257, 11.396182628883375]], [[0.0, 0.0], [31.598039116760308, 19.96100660329754], [23.878079847838958, 40.82964109471326], [43.2967674392551, -3.3731319451507082], [19.77917305194628, 57.851572425822326], [19.98242635208092, 33.25688254187796], [21.529923908024422, 52.645536169634624], [27.85638583420172, 46.82408298463002], [22.653495389559684, 65.89988856491844], [45.30875694254383, 0.7838509895501059], [32.96877147419362, 32.91265637037188], [33.86028954919296, -1.465561847338854], [5.280797729521192, 26.211994671788975], [9.648952559155427, 58.0800782410428]], [[0.0, 0.0], [39.94098480183199, 74.16346360355124], [7.967380416562359, 44.43503454930765], [8.256726950178363, 26.514032992801152], [10.81754919645681, 42.39199102130124], [28.524480647383168, -2.4027709089824363], [31.082749484264248, 72.90462972534615], [21.823126262276627, 37.567438908071765], [28.464932353924354, 6.749523511886092], [9.275867853768625, 48.002256406553414], [17.354483409832742, 61.12232065401141], [20.921925967555282, 4.119182185072948], [33.11608613336757, 75.75766049007245], [21.555120180640426, 65.65207293711582], [18.448994980771154, 66.72034634707806], [14.605389168714844, 10.28570728544307], [9.805955057052595, 41.84616276355269]], [[0.0, 0.0], [30.805924717268486, 63.175612019900115], [16.949327037533717, 12.111654291853613], [27.307936376716036, 66.76228514363454], [16.113361123065044, 21.742210473326914], [29.22065685581641, 43.90489385328376], [12.716798696127267, 55.159898194024876], [14.777829376098529, 48.946749166024496], [39.5821259809968, -3.378792375972907], [10.687483962150415, 53.850517543844866], [40.43297420709249, 2.0282334901990686], [9.990579311643287, 18.78577523794973], [19.03420529661656, 16.185042587344526], [18.117020687185544, 33.00007681369572], [32.53183962880825, 68.5461265183521], [19.61814018944872, 68.33608715651505], [24.7587217567896, 8.18224934658704], [17.175203985409027, 31.890082726156024]], [[0.0, 0.0], [30.87289907490301, 48.781785298593874], [32.70819605733716, 9.192855725530777], [13.947643148298736, 51.60995346556073], [8.36782956753534, 40.43077450921644], [26.567573839232466, 21.55090281524054], [23.39005713155247, 44.299931184479206], [17.61912636697757, 40.53532582537396], [8.744067054136755, 29.169240358816456], [32.204283326602436, 23.4144025044625], [32.963003146405924, 30.383356995207034], [29.098150869454305, 57.40056965810507], [11.716115934396026, 38.34745789031659], [19.519364068030622, 12.205857484730274], [19.974370007152466, 44.69588491893079], [14.563084628636759, 23.574292701392434], [10.920364453591574, 30.81628798375903], [16.210880389989192, 14.313792202410687], [14.533928570353698, 33.34030079701272]], [[0.0, 0.0], [25.566056361368965, 25.570661011225425], [24.75779793864055, 25.866061574637996], [25.448104987377747, 26.460701898513864], [8.989970177827662, 11.67969112754992], [31.910382555665542, 17.475615175926634], [8.275898971484178, 52.7612106197028], [20.804725831075054, 10.892013515933948], [38.1363176995226, 2.569338439663482], [19.292909822839146, 60.71101310839218], [29.11163204540578, 75.23398390164189], [14.890849545723816, 51.13202521656232], [26.240205739496382, 33.01332738812391], [9.84012839986846, 17.23608100372555], [36.59356338733533, -0.8227137259276065], [9.193717203545237, 15.931400041778152], [41.22927391649999, -1.7140336447895252], [17.065940136301815, 65.22041672901129]], [[0.0, 0.0], [37.51437855287235, 3.795267765664993], [29.358322948696927, 66.12940415186155], [34.83489753669095, 37.42279672663616], [28.119814640105016, 51.251372964115454], [32.38116327636062, 75.78513086929263], [11.899930812404877, 42.95907684872855], [22.732150324009734, 36.384780064942326], [34.03426086733041, 37.22770937079758], [8.610121139571174, 47.63044243306945], [42.75492402160504, -4.0790264222079635], [15.399691478819651, 41.77597477277449], [20.831228389738275, 44.9931993005516], [26.79758558681773, 22.185709965721408], [18.007949058724332, 38.47703456152586], [27.127932418306944, 5.681451161149982], [38.59407101374238, 72.89003203036461]], [[0.0, 0.0], [24.088758351831302, 64.37058449146026], [25.636488872427066, 8.161087274572282], [31.80569128399767, 61.64058680856426], [22.115390348567587, 27.75347026907259], [16.729393494602537, 21.30681754044898], [12.950981107162916, 14.036973412392241], [22.846959974855764, 12.763117869989083], [27.069826185773593, 38.73818855559482], [22.280898931909668, 7.623051009838184], [28.6398462378296, 43.41371300384402], [18.04840609369933, 49.896256882499436], [20.823364852989588, 44.127943916773376], [32.99221651436269, 5.284063779235061], [17.629378461198204, 24.914272621959938], [14.83237703417454, 7.766409662443652], [23.608530673416567, 34.58504167939476], [7.438975227981125, 40.819448100417056], [21.187306518192155, 58.070816034582826], [17.555443528161643, 41.86750782301751], [30.98642608453151, 56.81857793444442], [28.724181916124515, 10.358127952670083], [21.9047244174594, 25.02108814250729], [21.20267017792622, 19.06635339278151]], [[0.0, 0.0], [28.342735527882457, 36.59836408858539], [11.716197546990388, 50.2520529105598], [37.97480478622444, 0.669701975973695], [6.600734919816421, 49.310572333331585], [34.68455850090781, 4.734302197881734], [16.508091434081646, 22.71743795212398], [15.899891885287172, 39.578288096156996], [16.385867771541896, 36.026733595944535], [26.009806850062404, 38.70619956946026], [34.25499250284772, 7.375985262065149], [24.69133170873075, 66.75424027657854], [28.235638666582606, 41.83015985341972], [13.564376899427291, 22.81807781638314], [23.743481480632113, 63.40970661417171], [10.271904846144206, 10.946427718127328], [25.85492618489418, 50.30567283462521], [20.83637277716507, 56.37742997312855], [4.374357510640044, 33.27667878299492], [19.97612854606234, 64.94119003625816], [9.046747401796111, 41.03399664305062], [21.874631302404072, 22.892225011467954], [36.27089758314072, 35.55225063012408], [4.751360317433896, 40.205392746242254], [35.89238852462785, 67.51465518958767], [43.57547962037425, 73.37162411686482], [22.4279159441769, 50.47632673039713], [22.585422122047948, 30.24922282558586], [37.31606829817855, 75.97307388352974], [14.924261482006159, 54.65319319899017]], [[0.0, 0.0], [18.428287258453384, 21.234112388212086], [31.21157341537051, 26.890884795378117], [12.99431627287285, 27.098854618704348], [31.022135284869833, 2.7534556025430743], [28.70896160797773, 51.12076146001097], [29.220154501842874, 19.076898632694565], [25.622594162763352, 28.177317715022063], [18.583243340374725, 29.30319367195681], [23.392016810698156, 72.60260843402202], [12.491271678718945, 47.647357307594], [12.378032168227055, 21.459852521477472], [24.82288688765217, 6.486140935787467], [6.175751178516691, 51.974987639141986], [23.059141689393496, 25.72292786947889], [14.265691528332702, 5.3936989172734355], [20.826939748599713, 37.197197896003075], [18.993749634710305, 56.13330158737808]], [[0.0, 0.0], [20.04129319908307, 5.524764902688377], [30.604215137191243, 10.992895024242168], [29.250009764984345, 69.45489269125173], [13.2494992195831, 14.967407808261543], [36.459367424812164, 3.9221410357619533], [3.2175878809985377, 26.565164429709352], [11.000572873032715, 51.7734363139674], [2.896278809943258, 42.00882126279476], [16.25534634028089, 35.31269875120417], [25.979634680021945, 54.347010719852626], [19.302881073144952, 67.53385715278381], [26.78352570186297, 54.067897476781866], [30.47674724331928, 65.95771401631548], [22.316684646659443, 70.56773784208563], [33.010539540837335, 47.30112135194031], [24.419325856016744, 44.63558668966636], [15.895209453653987, 11.805404532559349], [24.905453055418526, 64.66863612641806]], [[0.0, 0.0], [7.818725703044923, 28.32516861295966], [33.65120337330493, 20.310043804629803], [4.808119147138044, 46.472466361822086], [2.000828417472238, 33.75970949454955], [43.33027358073229, 73.13829431108711], [4.438707018485212, 15.54615455527522], [33.00174896955709, 0.13975840865087483], [24.706663750452854, 23.188442230445382], [27.64963357377633, 75.64966939997326], [15.173275459754409, 56.202545547414694], [22.495888727327237, 57.56343810361399], [40.802424589803124, -2.726961755374449], [42.814929760779215, 72.66455006017024], [13.139727806001014, 41.27538062472471], [18.554596382716404, 8.311152028939714], [6.0924697951833675, 30.14789473981878], [18.33278181180363, 68.97774303042591], [23.73674926875203, 48.10066107110316], [7.160699359432282, 20.97712080423991], [21.36225202279968, 69.87425163435908], [8.522744346855708, 29.001778828999498], [13.75397897324812, 36.24494060242288], [38.9259214231566, 70.90253973734332], [14.359108838155995, 11.56702348944942]], [[0.0, 0.0], [29.42791784097181, 9.817099146528664], [34.47402870049236, 39.45343198196198], [45.29206225828591, -3.2139855088693228], [19.413141259443545, 32.698221638372424], [9.24182876516677, 37.81801780467864], [33.62053162921214, 3.0649328691808315], [16.692557949791514, 45.31106928857955], [22.860389431393305, 41.75313760301352], [18.521581751243172, 55.58410966113412], [21.10796465989368, -1.157689904644751], [33.468102362733035, -3.1871237226876836], [29.6989472774173, 3.40292807595791], [4.114502901973225, 45.667837176062605], [22.187114520605576, 7.089509853787685], [14.571637724691998, 41.597008708795734], [17.31158358548036, 53.85993364351576], [13.981507677326697, 10.588232729143325]], [[0.0, 0.0], [11.443669602397188, 37.92596563159847], [32.58300392828931, 65.99381611201376], [23.517134620580773, 57.444146473096076], [33.99279138532954, -7.122065890339224], [4.941291445395506, 22.91117901265875], [13.478046829442881, 38.11034716556151], [2.100862394861764, 30.136149956729433], [26.51333926314994, 49.516485599264506], [30.306563380599155, 54.41098969692871], [18.06904698537093, 58.51092756741505], [15.914850624055934, 33.72490324905753], [30.287078874678762, 45.49394104225907], [14.794939706470723, 48.69148374847296], [16.441098155619002, 64.7985719436525], [32.5857782016959, 54.19351005662719], [15.773069351927935, 52.69388537103594], [8.292799956033113, 30.803207846396077], [25.594362818689675, 38.0690583321206], [14.491981828125473, 14.02109787093735], [18.976312675215198, 41.60853569453915]], [[0.0, 0.0], [1.5128174626249506, 27.244759500655864], [19.62361566016039, 3.4793618068602075], [8.36957129119599, 45.01018252295824], [17.681313767431377, 59.74477783853834], [20.330418310462196, 35.480278810096685], [6.458347932437361, 12.324386959032694], [11.597561424145649, 43.96898553474647], [8.532335003431038, 51.82525225762079], [22.35792691696107, 26.72589918141828], [30.22947552688003, 9.746245201455341], [27.721001627014708, 40.03356500684485], [10.113522763394787, 11.816861396089369], [23.27734187664106, 7.692235847109656], [22.93976639329003, 12.068976405565934], [34.41527684005988, -3.4358134506726508]], [[0.0, 0.0], [7.1990713111955165, 30.588262112807985], [20.854206657000987, 56.119536011609476], [16.94028228132481, 51.57001503261142], [15.600989227764098, 61.32394976661636], [14.112138010272476, 14.728853390216381], [28.599446872158406, 14.281064265398939], [21.815767187678137, 47.075552114356114], [32.99106717962987, 67.84982177092051], [2.1081772295782892, 37.495049956926536], [14.297474599552908, 29.037053834022704], [25.72375461288063, 49.11008902641882], [27.15475540458006, 58.330584605488994], [24.853919117315595, 8.06021294653331], [7.952291760520278, 27.188224300287107], [3.9207753452576415, 38.398504745524875], [11.561945378918756, 46.33026157316528], [19.985580632250528, 61.84638998953567]], [[0.0, 0.0], [30.021220183657917, 67.43584819919874], [2.071763273550271, 38.78138857089054], [11.409265837492285, 52.75430712020272], [11.430393192490056, 59.86741757097953], [31.760339863779834, 9.554190726720432], [31.54026644020261, 0.35650732371312543], [12.620496990277761, 25.584571223386035], [30.981187006961104, 32.825413791708236], [12.74710900139482, 44.97877770781376], [10.427350078506361, 33.83299129796797], [25.89425122257816, 0.058496835721155764], [25.705092102371093, 46.45310354361377], [33.33012031539595, 65.18816610772205], [15.616562221844596, 16.226588107130883], [26.452795151147473, 13.683394440136638], [27.589635532884863, 74.15465700995063], [22.959758731627705, 62.72007887372189], [20.286347946361502, 40.50886716864255], [24.9512549825169, 2.8798127228695636], [14.908363807808259, 3.601101420614321], [8.94380083966195, 22.566544864110128], [21.72835554746063, 28.260038738961768]], [[0.0, 0.0], [20.094781995435323, 29.89459808983453], [44.88116289030793, 74.25748114708054], [32.817302571355505, 40.60723075610701], [17.2400481346558, 60.31961230721066], [37.37600862227473, 69.75181725988048], [30.24570887600015, 16.10337809059573], [10.23601896923102, 10.806624185791224], [41.241357171723216, 77.46582368044041], [23.29435539407226, 19.9951299736075], [11.96249614927272, 39.20383268786742], [8.67229753314003, 14.465615376990714], [29.158350916748784, 5.60485963650996], [32.557542867270676, 6.302443860992484], [25.285705211875968, 18.672732966887192], [12.277895829906958, 18.45498102429889], [26.881292986239824, 51.4143144886317], [6.24765120403253, 45.39071749807881], [25.114051849793295, 62.755651291310656], [17.578822393522152, 17.345643124758904], [26.52244312322382, 58.910837004351585], [7.610668389338445, 46.48156587991287], [18.90910917987609, 30.605496293958534], [26.39154391876296, 23.614923134864778], [12.117533296329244, 27.27384297433393], [17.11092380816468, 2.0177841980938735]], [[0.0, 0.0], [17.500028801579113, 49.35660776251082], [29.51792080944088, 44.67770331990374], [31.986543487651886, 35.7166794796509], [31.636518236505967, 14.489112366235416], [38.074559322978835, 75.89540114799931], [8.998917393947696, 26.85584377907633], [24.71466417876157, 9.605820984340923], [36.410049533223784, -0.5022961246125351], [29.81956814907667, 19.967792010539206], [16.572300199993595, 1.2569006115426826], [27.58487197145692, 56.7884097208851], [22.8241848328922, 24.252919050073448], [28.69759806281323, 36.68070067046167], [24.252395009910686, 2.1344595121788825], [16.45640107215482, 55.250026362088285], [34.60951437757927, 66.43238158153132], [6.5419171739757465, 30.992956857869245], [8.756352964376322, 58.70828562779591], [7.214878899779917, 33.075805913891564]], [[0.0, 0.0], [2.807210640284622, 24.129572429783885], [6.649054137903981, 46.21974642303405], [32.20420955272324, 6.934620206000239], [9.184701517170591, 33.75156707551466], [18.14464863757875, 9.148145962695455], [9.701393290776398, 19.399900952804924], [7.884293950345059, 47.86707625783265], [11.209219081508182, 9.999142719190532], [33.71529123795572, 66.29850817953067], [25.46502012554291, 31.501705432026338], [10.342014862453698, 13.778049651843846], [7.2213238566300175, 56.43740113109292], [5.235196886869271, 42.664813811114236], [31.528417136706906, 64.39455245977412], [14.028379492603506, 21.973536515769617], [11.847715339689529, 5.903269214481581], [18.970146488539733, 25.06035288773456], [22.532973084828512, 19.30716898071404], [28.880496174419772, 26.231347506319356], [3.528574096691467, 29.287710307858543], [23.369576000974597, 13.7257240394186], [9.70325562945574, 12.690418061407097], [22.420624381860325, 72.96798276729187], [22.008699962840552, 0.8904794793055282]], [[0.0, 0.0], [27.17130664258989, 25.920655120718514], [8.483981623053406, 29.99922596364392], [31.685728138624743, 10.981121258104665], [13.146599601750138, 21.41882989157458], [21.194842679586504, 18.32289970969138], [15.188641518488293, 28.785996159382844], [27.490531578039683, 38.68444164049955], [11.417438985647104, 6.801620977357355], [33.33691852837633, 39.251967727134456], [15.263259751263103, 12.047638618377835], [15.068720592699101, 11.121923549416804], [2.125211888883245, 36.15584687588262], [18.015093591144623, 65.142843641398], [0.9605290942471404, 29.983755541157986], [29.52436827460971, 48.97759955080773], [10.316148590310524, 35.74913215996307], [17.48172112777425, 29.29956086668255], [26.97572887228703, 21.396700014964434], [28.156698502455157, 65.85001607912943], [12.36050048404813, 26.189718136479378], [34.65589823631538, 74.3476040312448], [35.499372005811104, 72.86102326709117]], [[0.0, 0.0], [21.564915030238108, 72.04678039089428], [10.610204244441293, 48.41376996105601], [10.241975680858035, 9.719957775317008], [26.128020441924093, 51.11585152080437], [9.086184595777905, 13.891238742948444], [7.367980360081745, 43.852809442119515], [19.907019657329005, 30.423704183250383], [23.08334890400717, 56.64646760242618], [13.17721335669438, 52.854884306383326], [29.16383535151718, 8.092498294369078], [22.150046313124093, 17.98080165743609], [20.699651072366663, 39.076119354492754], [20.807528044004773, 49.62414388881199], [22.119010366557266, 69.76743490865377]], [[0.0, 0.0], [30.296794432541255, 22.08752878903856], [30.286882817673355, 8.354658219049606], [8.62184548477374, 17.338233322482356], [18.450625994383955, 39.22880944979216], [33.85116531035271, 65.3545224740251], [30.42715672082396, -4.3340975407666535], [10.42801819322831, 62.073459359114345], [6.607176483810343, 50.38050058206077], [28.17975682152026, 54.077132292368546], [34.46686329573094, 46.10844112060261], [21.225279543641513, 13.219446127546094], [21.798076209338006, 35.078891732491336], [21.063996157169438, 23.838277921228038], [12.059346153470388, 43.26083716449599], [16.4077953928222, 26.131874333699663], [17.30506817782732, 61.78938982039082], [1.35225721565293, 32.35841572978113]], [[0.0, 0.0], [8.4345033904847, 15.515316668441992], [27.751880936128142, 20.383401471208717], [26.03368965768604, 43.191093141585505], [23.75213489777741, -4.3798629141116985], [5.739812163348276, 27.22858731790144], [12.278745564950773, 32.98579576003869], [29.671648991346817, 53.78384738589856], [1.803570538479055, 34.456735019401016], [22.673835085211277, 29.061080583354094], [33.63193110829494, 22.261589430311545], [12.816096325297636, 28.69407898589901], [28.845657950756074, 11.622566368409071], [20.87236857455887, 62.97912003892439], [6.028927614145596, 24.399444579993112]], [[0.0, 0.0], [16.74385763749883, 20.930383311951257], [20.463071812638454, -2.031143906467053], [25.622603619587885, 41.75135082849303], [12.618095849691995, 54.1001587204636], [7.747352873341205, 58.77663192082233], [31.96498588136433, 22.32858486597706], [35.21770762366873, 67.01491166949496], [33.69029045845402, 45.00101663640496], [28.719570284632002, 70.16781156967114], [17.03490167320887, 33.72766343805362], [24.961489252416282, 3.5996978808325406], [20.284705254023624, 31.145200171234787], [8.623564133559025, 39.3399240278996], [27.3042189848669, 60.877164112408984]], [[0.0, 0.0], [16.965861458266943, 47.37695974066539], [31.422573664718183, 35.05088802856702], [20.607686578815738, 64.54497241178734], [21.45262973365942, 59.006170563518246], [24.285004997421368, 17.312396177036792], [4.790589188704156, 13.95105470554392], [18.905233257008273, 23.196654352230784], [42.08299517519217, -1.0963285874446123], [27.113359492777185, 7.936884263728336], [24.00320616376833, 56.104299329697504], [30.33574094768505, 29.464720762825127], [20.035194950684712, 53.885036495297584], [11.966721789544378, 59.122217322146625], [23.83037867592832, 66.53941182284932], [25.383176492777768, 67.84356427445918], [26.62978077805517, -1.628064180485763], [22.754811991838427, 36.03511109812047], [7.694033382201714, 24.347532177574575]], [[0.0, 0.0], [13.96562893114839, 29.710064872674003], [16.332347453828774, 63.19784858537722], [16.98799925324234, 64.05833548078242], [9.743423518567953, 58.2619251142321], [27.087511912316366, 66.03608398238573], [19.917618370981817, 46.32366789012622], [27.34771297772951, 14.102755860430591], [4.950676176044066, 29.4976352928628], [21.420166021749225, 31.054496716515718], [17.528276457528477, 38.755844787014375], [5.730848080008981, 23.606346335935246], [24.29639245759521, 39.04889170552319], [20.68950367666812, 9.658438673310886], [3.0519175559298453, 30.54558114045302], [23.664028096267796, -2.0155789304798977]], [[0.0, 0.0], [24.486120238356033, 54.0020159428294], [35.362973483317326, 76.61454332712088], [34.68527641933808, -2.563797067049483], [22.88663158241473, 6.837681557240101], [17.84787610701571, 3.2735256578624665], [25.83520978786663, 62.49347821025863], [26.668312224765195, 3.3823736740088326], [8.379048265749665, 9.772175186305173], [8.694671373457593, 19.36584520020147], [6.196745053293229, 51.026494882301826], [30.917425778045335, 51.812896945565946], [28.874775399428735, 67.91491308501931], [36.37099865382795, 76.43627762208637]], [[0.0, 0.0], [5.796048072701639, 29.029092541464887], [17.302932480459514, 43.413446542660374], [28.84515442388639, 52.74040996001346], [16.516273905045704, 53.405985513605955], [25.26957979721504, 28.77995803578431], [12.991459916469601, 48.258264181886986], [4.082711040348832, 28.963311600335352], [32.11135433023841, 46.25253030470292], [45.956590967198146, -2.4623464281379674], [31.316028643547757, 36.44526170743075], [16.376456550542255, 18.002845760790393], [31.4369748612508, -6.828329268679461], [9.412676268219233, 14.777101336496258], [31.178182294219226, 41.73261921756932], [5.165489179424533, 33.47747769848157], [31.701667714949945, 66.39097694274996], [22.199906256414362, 47.92431777269702], [5.445163901872952, 52.66162343769829], [21.832810187139323, 38.69832210029534], [19.510581647419777, 64.2927602885205]], [[0.0, 0.0], [14.918683866613362, 20.192329502183103], [23.845996814887144, -3.1132101586291823], [12.058561210863735, 45.42354141801781], [26.549247082038796, 6.107273913810028], [16.811686773381023, 52.269467478273555], [26.793151839484494, -0.28167329046997613], [13.642169578689243, 60.51933729387776], [19.085665218947376, 62.70364970308159], [28.697287146068703, 39.78795173443957], [27.852066119765922, 15.62752483476788], [0.9300685416332941, 27.939471874456803], [19.100142032115446, 10.656722638794578], [17.71138725641529, 20.857612880045657], [24.149823892480033, 16.58236416070599], [45.37070444769678, 73.74849298176841], [31.91713207757972, 33.39022293294545], [12.691614948760469, 51.60058057245454], [31.97940202541871, -1.0351808513821508], [13.81484297500745, 33.696678090664896], [16.90247618468295, 4.424265890687031], [9.918717306025295, 45.288807798166104], [22.427579208319774, 4.851097483407376]], [[0.0, 0.0], [23.430936239886783, 43.57930186790401], [19.213772406174545, 34.930092012807386], [10.132910411853581, 31.25685716705854], [19.91721655589607, 10.827034152090523], [4.65166556481833, 34.39780060529851], [27.69184316650483, -1.7462001451021065], [28.496465681127074, 72.58778510335799], [33.660204856351235, 6.830784655103988], [15.057678002293544, 25.267917229103897], [6.806118770656231, 53.01431464712827], [10.892468774253512, 22.866784407399848], [18.47572231988833, 18.03928517265236], [12.616916326706999, 38.00251735795451], [22.746343909726225, 37.34396970912657], [18.677144729839256, 14.782239373479683], [41.600050149651786, 75.13094528680998], [24.333559081594263, 18.16931701905947], [31.953898748615785, 71.25514393974005], [13.164522955548827, 62.00287760590406]], [[0.0, 0.0], [15.906540400056786, 25.325521056016285], [31.446826553660667, 65.55072680603229], [19.15998286616711, 65.50934643170912], [32.57715143801142, -1.8576414084573465], [3.675740648590304, 24.624891115013096], [31.817751092240865, 49.12377763032631], [28.9299686171078, 0.8372410449659595], [25.874100259177986, 3.476813510578158], [10.406305503790419, 55.53861679788089], [19.80814034354898, 27.606780394687494], [32.915417577371436, 28.041985571594992], [16.208572428987207, 14.458755287582612], [17.076969926098347, 46.57212686562965], [42.74868259449692, 76.85330181562112], [7.676615315262969, 40.873468698815444], [22.932399566628064, 32.667457237754085], [23.222458541330838, 3.1720613052953444], [8.288686636410798, 49.99400297016731]], [[0.0, 0.0], [20.48055146933489, -0.7053739138811208], [9.557876929984129, 36.038860488592114], [16.389892423684323, 55.967178746831], [21.026377495115515, 30.27615227558967], [25.101667089697116, 10.566204352892033], [17.126611442115347, 27.53804296685887], [15.784819002409606, 4.424863440584287], [9.676438533467666, 56.65936926187959], [26.43462948446395, 12.262672456157404], [7.329134975745657, 50.5348773561603], [8.583640934294191, 20.183149762949117], [29.020751147499144, -5.052889606598243], [15.478172712448757, 45.92180644564255], [3.3917329597805677, 46.646277109282266], [15.139095192607732, 36.88964237684998], [14.56404779832545, 43.71641393878517], [22.442438903541976, 45.903467816619255]], [[0.0, 0.0], [13.525397080927698, 45.124649576066055], [26.049891428950453, 18.604537161284952], [16.795496792418316, 31.545002753547823], [18.298224850680704, 13.916145864635192], [25.765149400817993, 16.466445613267645], [25.0247529206879, 2.068201215527545], [20.009290993700517, 38.26989397490848], [34.39952944288412, 32.90132903631092], [11.571534816508768, 32.32306161928512], [20.649818938589057, 43.58955195976873], [33.07507563182456, -0.9077094563857961], [32.373182229080435, 25.248150831114803], [16.12591412279883, 67.7609403540359], [24.486264291745613, 28.196382256294953], [13.959633505320653, 38.65215679381512], [6.31170968792022, 43.96049833965451], [28.449924414560673, 45.695267561807], [19.810330307939704, 56.69899983070998], [16.2575446711155, 56.90351861260129], [10.672184713062, 22.049899192104725], [16.852277632980787, 67.11745451540926]], [[0.0, 0.0], [13.562889567295727, 50.370568353682], [23.70002799078344, 28.19832732476386], [10.628423884667171, 63.16872841873722], [24.270336953381378, 60.813993174416815], [29.524061281581833, 50.306858710285574], [8.841279602827605, 45.737228343215904], [40.80736204444624, 73.98927822439076], [23.2895334103499, 73.83329483699276], [18.27220025580061, 9.887350775302528]], [[0.0, 0.0], [26.067102251232193, 51.66651295021855], [22.922338933248767, 9.82535818470941], [28.900575314159372, 69.28454909744745], [21.70348492218758, 42.18610124421705], [16.279591314739648, 8.241214429081575], [6.590793598446636, 51.81037958861125], [18.541197737992643, 25.434145772409863], [27.99739809362992, 58.24095095937402], [7.704835976873593, 32.41896704590011], [32.84744306179248, 70.63703013474493], [30.47511606426405, -5.703697189127861], [10.142808454354563, 63.90040418963764], [25.83763651121256, 67.05019063726134], [11.655973592979032, 21.577788364023867], [10.884780027375436, 14.827893176666803], [14.918104972904505, 38.49413523380419]], [[0.0, 0.0], [11.970692208661404, 58.35924598889862], [46.86695734284229, -0.7394799904691265], [26.496767463545243, 55.03625678175547], [36.455501450433594, -4.636601382085307], [12.959820876639007, 59.38948384773287], [15.274887013230396, 3.0308047616164955], [22.20848387085161, 8.02389623795941], [20.622330607643445, 16.752850177751984], [7.257635587039637, 58.353205981248074], [27.226407518232467, 23.637417929561995], [15.505472536062815, 66.14492896199097], [8.789377811176786, 56.546689240726344], [33.61722359867632, 42.81462674368259], [10.696577396794536, 13.165847788327126], [8.09892149521576, 58.23031824680813], [23.522273609640326, 53.0627833061449], [24.438861583103247, 42.14245482803806], [23.20322206639896, -0.6619659877134435], [6.0586369068097685, 37.6174925213825]], [[0.0, 0.0], [5.807153126240628, 43.418602185367384], [2.9196199147591337, 45.87763752642064], [27.783804085479876, 22.062185626878925], [9.142244473587223, 15.520522454889575], [1.1744823500725068, 41.35604954758443], [20.285758577519953, 1.505680455607395], [3.5270812309407793, 37.97272843601646], [2.2130792637635786, 45.002175420824976], [31.982227671145317, 4.172171977573082], [33.822145097464855, 74.9678743603343], [22.284250479330463, 16.200388379740843], [14.464476648951711, 60.73260469847303], [6.017214497014229, 16.66932707988985], [5.364342741562227, 53.7487162720923], [23.486919551844984, 1.2886350422216115], [40.735427229456214, -6.217529874946797]], [[0.0, 0.0], [22.117932120283477, 59.20668684596057], [16.324689197824664, 15.259651785442243], [2.963905696885858, 30.10670318635782], [27.11988182621991, -2.7935388796406597], [29.041269643951733, 12.322842235747018], [25.887090558261626, 63.56817548620012], [30.14240086329638, 0.221275105261669], [32.56830622346544, 34.066379742939496], [24.28894452763688, 52.805447527847654], [7.827587884192614, 45.997008822450304], [7.41754911140525, 57.53088961665197], [26.686775818569046, 31.489747190279022], [34.11048872192059, 71.24857867480243], [29.187316027932216, 15.00714664408043], [15.983273828405336, 3.5247326938162367], [3.5729275413492227, 40.91990590510053], [13.377588521447692, 19.116891795379455], [23.264674305964633, 9.105738669576898], [33.523641458151005, 32.63028757851462], [27.63982724416238, 53.59349639031297], [8.887105250332421, 43.985887379161966], [31.854440011572994, 13.59924372962934], [29.655940590619387, 35.63558556266387], [23.69381791248644, 69.6426135860474]], [[0.0, 0.0], [42.20006000806495, -3.293490660800038], [32.15108791206913, 31.12853472625653], [30.37737775838137, 58.18245285684784], [24.788684380071288, 46.540737074189735], [10.380037905187802, 26.420808186769754], [3.4810087345049348, 19.557514688964652], [20.40650895555538, 23.195272561385426], [30.304952988182393, 19.019512173712144], [17.606155427165543, 47.82597520375231], [26.579940274196417, 34.319121545580934], [24.875266818476995, 45.78084665366634], [28.842674609216168, 50.04284178734406], [19.75617020695768, 26.08759278232718], [17.900219910793584, 62.56763374850417], [0.4622608739298837, 35.12377336744809], [25.516764129767058, 68.8657008763595], [22.036208129957686, 1.8056961759445862], [18.574523545873838, 63.83116519377838]], [[0.0, 0.0], [32.03217435902832, 73.97462593020451], [16.968921859113173, 18.508752952319536], [20.01542120621452, 49.059243492799276], [26.967683873047235, 53.15471285097054], [15.956020519233805, 16.808436891562998], [13.93498298021918, 37.67614664473255], [30.475666765928043, 3.7327082756210843], [40.909904287049336, -5.416318429990836], [18.438872509398287, 16.080063580060333], [22.78584318110113, 8.345739258464407], [12.873460558902204, 44.51887795874001], [21.605765819764468, 67.67033174501724], [26.245721585239824, 19.468162964688396], [8.188066719057273, 57.39190204276034], [32.58567836656894, 65.10792307220218], [9.157290080861099, 36.8223609968672], [17.14143968348014, 24.32442950481371], [18.162413608058678, 30.182579589026048], [18.040516651459853, 1.5917783075794465], [36.81575624294937, 73.54349713279136]], [[0.0, 0.0], [26.115769094543275, 46.763523943794844], [18.99880542323917, 8.57574242771863], [20.225007877370917, 54.94367118609165], [18.827262692849256, 37.534215731719364], [32.28945415587363, 2.214080835637279], [14.685841387856357, 17.387768584036632], [5.746412121937295, 54.96119948276587], [3.755912296155743, 39.96633970667579], [27.036795840724785, -1.2253798865601913], [30.564513872242085, 70.09457615572187], [15.75350815324544, 51.81262656846176], [16.84490947356882, 65.40425924980318], [28.76459506791369, -6.150022395900197], [9.498192520464773, 61.887569958224425]], [[0.0, 0.0], [34.158184488195886, -1.0921106087129735], [31.32154972165448, 29.38782970216409], [33.15114360210166, -7.179260520119651], [22.839408587872892, 0.3245291465278993], [26.51308405076516, 37.67154932929362], [36.36471941803587, 71.22983847735095], [30.717213830346566, 33.36186207974327], [23.61056782860169, 36.498610386600724], [18.31577260872373, 36.968875464325585], [45.80658039185749, 74.4786000424189], [15.229211005338044, 57.525949433881735]], [[0.0, 0.0], [22.683758683739914, 51.75892654883597], [28.319694638103083, 63.02485253967729], [15.379355978249862, 0.4848587655733294], [8.768158136304566, 35.56845661931415], [20.172481241989445, 59.825632247381186], [32.7242912564339, 32.42743496842206], [8.005045180085874, 40.125423612767335], [24.509438965175146, 29.07077943151328], [14.783526579539654, 6.919980599411958], [15.763422478064784, 21.441605643991473], [30.70399845717339, 75.16298958606221], [19.782838753763752, 20.651656154746124], [3.717363714267112, 29.773437796543856], [24.950063114189287, 55.732794134402766], [25.528753460368655, 26.678591401158997], [25.89854980937788, 6.6533138525334286], [18.877396743792445, 19.441881026504205], [29.66373968119696, 8.60859350406675], [1.8449882035941438, 26.467325175731], [29.407536160094477, 75.99114600631503]], [[0.0, 0.0], [7.31886507645107, 12.560724378343872], [13.775538313748504, 68.02358818380591], [11.289400957884364, 65.45453562924324], [9.721292970319999, 61.05147803342791], [19.00682976642777, 16.701468078764094], [29.357804053818835, 24.960679646514812], [28.49025254994728, 47.47483363268342], [19.62499169298825, 19.84582387932404], [24.43829421355993, 34.217931140259225], [26.523702251085417, 9.592596753228817], [29.03697874516927, 6.4353439971201905], [17.35869787063259, -0.3590895240986478], [6.403871949383969, 29.390007060217947], [12.471210719377382, 5.271570147552523], [22.74204434769718, 66.43445743065149]], [[0.0, 0.0], [7.432412136864547, 38.072399609841156], [11.78114836535012, 9.5747990874883], [45.63081546777005, -1.0038686867910134], [18.15424523293, 51.65902180799005], [12.256198243542933, 16.323351054053703], [30.90126174562967, 31.946796535688097], [0.4960259135323778, 34.154965345966346], [27.82642314340587, 5.25168716318105], [13.803272890096055, 18.480578619737948], [20.345593956988644, 45.55256386007975], [7.783597424247882, 20.378117377484166], [19.40794253383827, 49.874144975089465], [23.018274848719592, 24.89338623996057], [30.539507394428497, 3.006187032022017], [40.183055008127944, -2.7597461877852227], [1.2885007011627234, 42.09411312993296], [18.34915438372828, 5.9655110495140695], [28.220545203930946, 37.508073796752896], [26.952581619401553, 17.626537711276544], [20.202136217384684, 62.839344863705584], [6.372913645964126, 55.80091058038605], [22.576572915373543, 60.66018129740347]], [[0.0, 0.0], [13.755739610689696, 32.81530816853612], [29.391672918184838, 74.20581173822136], [17.401935244900688, 23.166675159705097], [15.163940851284814, 67.74493536669], [12.504250314334708, 43.95116854504804], [17.536953493668967, 53.16457536880841], [18.965729206321527, 52.887589204383765], [10.977428237470386, 45.585915539134206], [22.74824016699037, 22.746974510398], [2.340098646045847, 44.32653824212131], [28.069090045377493, 23.46148136403455], [18.122227521892622, 46.57617230590118], [19.892535949677786, 17.098759878337415], [18.296622850995725, 34.79056555994578], [7.947283428392127, 35.500581934997335], [28.575293944334042, 76.43181891360544], [10.652025368322128, 47.465690511484055], [17.719265714287143, 25.17372799789143]], [[0.0, 0.0], [24.546239578307247, 1.2334665379434437], [6.456465506654754, 45.5540628239707], [18.58700290075459, 2.902306413145109], [4.237524842072725, 43.000581646398814], [26.71065023253911, 27.489668843907975], [29.14764375219166, 43.60337227776785], [4.815310656069404, 31.418645812727956], [44.92938190136166, 72.66945363643292], [24.110463991642607, 3.9947260678629544], [13.95334831830366, 15.771588700318736], [28.567098256523007, -4.6431914133776395], [19.657697509175048, 59.49615391445294], [32.338633650309944, 75.34550450814363], [32.06312877196315, 77.58533305808594], [26.04075263983064, -1.1397424433252672], [5.642507508058587, 49.22190671463265], [8.910643097674498, 18.61085475508144]], [[0.0, 0.0], [31.943798442107326, 25.526840418225415], [17.541291620546072, 61.15971866923621], [13.963803450171696, 49.539410062019044], [17.22570427639559, 35.95329386930593], [27.049790286470653, 59.48295947503653], [25.427788536570034, 44.98874397074973], [20.17613361452878, 55.73207627277262], [15.521671890557732, 14.081917563285812], [29.581096815716656, 20.484204652844248], [32.94275843371984, 35.43483341895472], [29.401205319066104, 71.73420724862633], [2.548110006209548, 38.51761799809278], [6.673759582161916, 23.63940747340133], [14.987474894249887, 49.51295859293911]], [[0.0, 0.0], [16.94685154617914, -1.133076602724663], [23.637446864243206, 18.24971308348561], [19.982533082226716, 58.168804944956456], [30.121563120249228, 65.32820603083485], [9.840433578937729, 8.276479856953626], [19.481111649329495, 47.908949999842825], [21.874958877037596, 8.847915955895362], [22.728717243717586, 16.94316558982013], [21.074018894820473, 13.876799866822154], [25.455005414384058, 11.852219877921897], [10.76704765488188, 17.254916046330294], [31.883324407594106, 68.42874451165297], [32.70834854085181, 31.70098798509674], [31.75933793403711, 43.13256843700539], [28.351117852027762, 74.43432930743714], [23.311635266379465, 10.550263558312313], [26.199030776825037, -4.08045298055522]], [[0.0, 0.0], [5.305123337431754, 33.85429365108927], [38.69643845377766, -5.090240971334876], [24.400069590717084, 13.998007651175923], [11.246765063919733, 29.485922956910297], [35.72084690972172, -3.1910932428515117], [1.7219063377661137, 41.57212318112132], [18.287428631828487, -2.2222496317887512], [26.404727049247175, 41.01980928704547], [27.578830353079685, 55.935206728048804], [21.905548266275765, 71.7427787116889], [10.56171639894262, 20.247309642729977], [40.87481875909187, -1.2367639140759057], [23.558259936620907, 22.990852201825458], [4.7207689480034984, 47.54867078506702], [5.583821441351708, 18.93747507638688]], [[0.0, 0.0], [5.339355529104945, 35.37560085045301], [25.849557704033952, 17.280712311179627], [13.190022415482938, 65.57040250382906], [28.101379198821242, 75.2334258224419], [37.755227543017895, -3.6275087896155287], [25.357780168733154, 56.306975523303336], [11.680734110999763, 10.497624402525373], [24.673379217826092, 39.9326202237205], [4.387426972567806, 43.712867671649576], [29.24750058899627, 59.92998487627332], [29.271556498864904, 21.836052049737358], [25.545698618845286, -5.533804319207744], [13.580259313685993, 4.674442103624116], [28.77028272626477, 56.42619778636555], [29.232550271916157, 51.91405009900353], [31.537694631372744, 1.2463697463336583], [32.15064844415617, 69.59275236435509]], [[0.0, 0.0], [7.433339569199322, 48.779470665490415], [30.314463953205916, -7.8280091591766165], [24.638780178298493, 65.0528629735042], [32.472501846356195, -1.1864590003829258], [24.674923810119513, 40.629322858921874], [16.9538551688047, 44.74739779186326], [29.629347689898083, 65.10108837403739], [38.935853170360666, -1.9873112297716082], [13.493336330427095, 56.17939142968296], [27.25510125103086, 31.954659737681755], [4.095630449990439, 21.52502968211587], [12.07883210755655, 46.35912145106128], [16.313638108545927, 10.400184292124521], [28.409027388162055, 32.879267413767025], [35.20100630213733, 77.87067343273321], [18.044945903184402, 52.1088713637185]], [[0.0, 0.0], [25.613937187401348, 27.74928190539782], [32.121587293498116, 41.87647238887417], [28.024650680968534, 38.29474885139456], [25.106485703802385, 62.57204032101877], [3.445515367562626, 42.044070178496334], [14.75464704296917, 14.948229740753096], [17.71627383719391, 46.372918249013175], [28.05691413913849, 69.32007189855054], [16.721986036830174, 40.85874261379793], [18.40425139897474, 22.066413894323425], [11.14589739334231, 7.894411329097183], [18.40208454267045, 36.43388992742068], [37.55024413999994, -7.894686081987974], [6.323746423025485, 9.06526326650024], [27.38893108446204, 60.36531434293288], [24.081053340896304, 68.59430698978336], [9.704113319931656, 59.511673954856214], [15.120614256179072, 44.33693547330521], [32.1397850417499, 26.61852806368135], [21.43558826308269, -2.909276528159251], [26.096541380713294, 70.8615057459697], [7.046472795151718, 45.23811862213354], [24.14613539471284, 63.08881362015062], [22.588694331577592, 69.68147553196495]], [[0.0, 0.0], [27.49775150096061, -7.372499522175569], [8.579438197829147, 27.559771465445888], [27.222302739174374, 33.66042723725513], [12.908920719076008, 55.74569667668424], [29.079133862365868, 13.716414509337339], [-0.16344578986203745, 29.359228322838238], [22.81869662449591, 38.061148658706806], [24.17914558780096, 4.165552193617349], [24.092514335294055, 33.30118744100083], [14.073913613442269, 58.04809349052005], [30.008691843962982, 56.250114863282704], [4.730244283627091, 36.34530211207457], [20.53789181188641, 24.814217580781875], [24.423111800087135, -6.069216654028557], [27.800898240208006, 27.24649071447228], [14.742118962614159, 34.17376164212397], [23.982510591006694, 50.015384824110605], [19.11692233908109, -3.071905097161848], [13.225636753993722, 34.80501176798242], [14.494371375409393, 47.96568607140914]], [[0.0, 0.0], [23.628083019872587, 19.42513600931807], [21.667014452959567, 18.035752879315005], [29.95883003533716, 71.82197441024016], [34.16291545482799, 69.1646086363546], [5.67991214544711, 50.76154991548581], [27.683222283764632, 52.34804211610668], [40.48073214001348, 74.23442927573616], [9.507666711772233, 6.986945400096311], [23.37627209937736, 21.810171724654072], [22.864406469500967, 30.375700247806737], [24.51065006184783, 54.97823361953704], [22.296150134756818, 74.24091838575175], [26.995983784983476, 38.043966950700806], [18.02514326160483, 23.751586751006986], [10.878334016800562, 38.9268952550967], [1.6888567111835977, 35.974278630194554], [17.775017674949275, 69.73544970806788], [38.19477605094804, 74.67534238269118]], [[0.0, 0.0], [27.548236755516402, 34.40753445887356], [-1.092808470781874, 25.46254853717538], [27.25085961699756, -6.645082849916219], [20.635379031422435, 67.4172343458574], [12.538589216396709, 8.142700521894332], [2.8545464424319285, 17.587157920921506], [13.615984350069365, 55.218284703912346], [26.402092091148305, 9.40810559634339], [6.564582666557375, 20.976538982687973], [30.175695414767656, 0.8356146569319671], [13.652092333497192, 45.326512315200944], [24.198672026096727, 48.105197111859944], [33.94995904765183, 73.88909417624514], [32.09099981462604, 78.65376786826461], [8.788041229396233, 34.34712549769655], [7.906919863080625, 8.7849017504758], [1.860549086520983, 22.649835562349814], [5.278884705781918, 54.99404170172599], [31.804828463258875, 68.0574821351406], [10.820223653258711, 35.32376750627621], [19.045947978458138, -1.1423594678833628], [-0.292993748654804, 24.187125598671997]], [[0.0, 0.0], [21.57336275090168, -5.700716596510023], [17.25566045582207, 48.3786758221372], [19.442230011824517, 18.548970590375703], [36.303160094185834, 70.76051662373908], [11.682962978355409, 39.18294539061362], [19.391836361606867, 43.003142301836306], [16.207448613586454, 39.53729765197627], [10.92345310689771, 18.366067791956624], [26.545924798662437, 32.29467048622066], [2.745447361485273, 25.80446875026542], [29.19672658283623, 65.81786848615768], [6.513685856567968, 25.401027511948143], [5.753542873556127, 53.03881067800435], [8.373747837762533, 36.64489350115442], [24.650995821240574, 59.33024173297296], [34.8416680738902, 1.280576311786239], [13.83087237492735, 30.765020215246643], [19.866818988392172, 40.18187692720371], [13.0739095703793, 69.22355840318275], [20.52401226462528, -1.625370073751098], [30.17167456885385, 76.11166674775716], [25.009323779544047, 67.57864946413271], [14.545347213950947, 29.16517774679455], [4.3372837742965675, 45.08731405441032], [13.419541916202602, 67.22964735212531], [14.308195011268879, 36.160087064124525], [34.955300699929225, 72.22850782953239], [28.311522638928825, -6.2324638093540345], [6.747324507486602, 48.27383067858026], [29.90271731937075, 10.691643521186048], [12.130556242932018, 58.312429603904896], [33.770704170484805, -6.285542018513672]], [[0.0, 0.0], [20.43187581262284, 2.6897050105714415], [8.24682159264316, 22.72038726384177], [21.819434136056664, 50.53446997760673], [11.506861860952608, 23.758176344347344], [43.90726284033559, -5.61741481062625], [14.62956924070866, 26.674330114824432], [46.50311789995825, 73.53664262271774], [32.88892749642208, -6.49272250434838], [23.70918372822117, 29.94288055956778], [40.65740292627894, 77.15475396678171], [36.83159746407447, -2.415534877682789], [15.873733513684357, 1.8288137538750335], [23.406137883422765, 56.127025065187844]], [[0.0, 0.0], [20.703936298891705, 6.203146002371468], [25.85413420367044, 67.57696344109917], [9.839387427852163, 23.48007735713291], [14.967658195688976, 21.116960600693638], [13.277705395230717, 17.45593633069574], [26.646303614170268, 44.681955858115735], [37.5595486538226, -6.508250896608073], [-1.0286725749266903, 38.42513691371912], [7.924869567163774, 44.700594129416324], [13.317301158126906, 63.72727075237527], [17.995459468444665, 33.945938975086484], [13.967675569600226, 43.110907003691366], [28.274083466197013, 49.401380757036726], [10.130172810471505, 30.88294213532933], [19.404966996681864, 26.279556710816816], [13.827932154956898, 27.044792782381897], [43.11109197482849, -5.297609506353796], [27.31160918870382, 73.37925644304532], [25.60700758792215, 58.87539656957021], [26.49430957795354, 71.82022709912346], [6.687154319005334, 32.08475191311155], [7.810862232524651, 7.794336814680473], [7.212199249922316, 47.27521674293243], [11.189250146258992, 13.057325048687442]], [[0.0, 0.0], [17.891480691992438, 35.895922039751], [18.42365804790719, 5.581859935690778], [1.042499092208909, 36.374713894470155], [25.593604212130987, 66.6856002150905], [16.327985273390304, 3.4397261099156475], [18.46401014432552, 37.00369821144766], [25.88099505268297, 7.796320998387797], [22.034006380840033, 44.58539100823483], [21.807742472313254, 48.94771666356865], [14.483266318372609, 51.2165775804089], [37.77069633840011, -0.44878028998326186], [8.363395667046595, 41.1454287004938], [35.2598024455093, 69.87637255849097], [8.420505816978807, 42.114515966405186], [12.869677666838948, 11.669529713946556]], [[0.0, 0.0], [9.602379834052217, 58.849595921331186], [27.519810336651783, 49.839731785990566], [11.987556634277153, 3.6261874043842734], [25.14781983525845, 75.49641280680741], [1.258380331903084, 49.004833946908136], [27.81754916963018, 10.344888039704289], [7.627841970458215, 48.032557665795295], [29.669254332810436, 57.19314740132067], [15.711821670266186, 11.942854271488853], [31.24265407820723, -4.930029414516972], [27.523110938604884, -5.763516062952552], [34.54246848532619, 2.2872834576740972], [20.1346099077509, 4.027710781182506], [14.915223753118186, -1.5161449614102145], [45.4954176980934, -2.2913487354556876], [3.530691832946273, 20.282736287056565], [26.28763574564786, 48.09763774986255], [45.11225454550196, -4.313299758998688], [9.858391707503882, 18.28362001492477], [7.122661880222259, 29.243469624681786], [28.513263815663798, -3.6269996707081362], [33.836199845510336, 1.5846747522336813], [8.421801984450497, 55.3142133359025], [28.942918148243173, 61.58388521641067]], [[0.0, 0.0], [30.454297986569838, 72.78266104043846], [17.426377739912137, 23.253763749551947], [9.665465579329007, 17.370086854770246], [23.44494763406517, 39.96810564318974], [20.41617818416696, 7.915617965923187], [10.548764145027173, 29.735814839628883], [11.77405919865997, 47.701517567597826], [27.056742797880155, 75.73190593857872], [16.109374771656682, 51.79217379871167], [11.65648101418544, 16.35959517770997], [26.630647445945424, 50.3682962085631], [13.657197112376597, 65.87257346734371], [31.531800412481413, 41.0861279094584], [24.844568967489618, 35.023281406045186], [30.449440641696714, 5.069473358325099], [24.599790752412535, 14.721777263255108], [0.3381965180658727, 26.504320330795423], [25.76537302909285, 44.99148709316999], [16.586152396919896, 11.758994104300887], [25.701701232600385, 40.24951512974727], [9.502975337509698, 19.781325693791896], [15.11347058291588, 32.17128824172245], [6.448230963646538, 42.1291893525818], [37.450612107664405, 72.8116324643764], [25.274678390468278, 13.477122374266385], [6.3033839141458845, 58.156002583725666], [7.989275633851612, 15.058712676577782]], [[0.0, 0.0], [29.714332653203773, 14.45171405810054], [1.774438609129384, 31.365937548423727], [28.819230531312233, 37.36793568039546], [29.140554117321923, 49.63183253352038], [30.875074659476255, 30.03312013225888], [15.396011937162669, 24.686854217318626], [24.450287561316195, 62.40826592281044], [2.6258601360947837, 16.21121556419039], [30.281101236568077, 69.97136438378344], [11.670185105908901, 6.026514058493255], [2.0467102181103205, 19.737545242925773], [9.580483088357674, 42.15987587370807], [24.926976151495257, 23.34556228698071], [29.29102175196269, 2.8824951348027823], [28.199952788991375, 71.13619815622049], [6.786015159077271, 40.4163437918137], [7.152676113688909, 26.857782741422177], [19.238194875336102, 41.733613651299365], [29.337664790819087, 55.99143603237969], [23.376365607700432, 69.26813942561483], [31.077957455934325, 3.72112217682735], [-0.06488389495294844, 25.03456584108575], [20.472205094585735, 62.84974505924259]], [[0.0, 0.0], [23.164239814316936, 57.89065565832052], [8.712178374971023, 24.428881090441017], [21.58752772630347, 33.88825646406532], [29.43968150330375, 39.07710265671937], [19.73513329577946, 69.06695392918492], [24.474866361343118, 73.56248844657662], [2.3897711260405594, 35.71479482452535], [22.226144993628445, 15.354830788637758], [11.46606820223544, 37.25047042932276], [30.86753478372796, 73.76338602806295], [24.865847865041538, 12.294044535626014], [45.4520192267879, 75.29746263334181], [0.7339233694071139, 27.25349052965603], [21.773609355436417, -4.724664158398743], [27.814497408014525, 3.278980221874768], [28.673238225678396, 46.33835326515333], [26.15294968277037, 52.376659814149214], [16.5727298454096, 31.68899326897676], [18.494923118071345, 22.74393469837695], [32.576208748446604, 68.13068722176726], [16.558983292444463, 9.023755685884625]], [[0.0, 0.0], [7.50149533275657, 27.533448609536546], [22.43063727662639, 45.729909985529304], [22.241252602919, 19.867774320055595], [30.326008394186918, -7.011109149155166], [20.037894475459954, 25.421057259264803], [24.365082419987345, 43.47373926185029], [29.958032410791095, 51.52866375143861], [18.63743451745554, 62.88597238822383], [9.707984760409783, 14.560636516857276], [1.7038500583569756, 17.912498151859136], [15.016345460006491, 60.64400306735576], [39.859917119077686, -1.732056299527087], [10.765517249339402, 42.97136699495711], [20.760366337091725, 74.50419416639319], [29.08848993658794, 63.31844451667691], [18.963427636907888, -2.103144766235656], [0.6214655690930314, 45.838128823437145], [17.406902176763026, 42.65272544785794], [40.29014827441815, -7.098360446203582], [13.49555851046758, 29.503661669650096], [20.630755839987906, -0.01603569245388273], [18.80121007940243, 70.74629988721004]], [[0.0, 0.0], [7.578276600128258, 54.1088538029208], [20.721475132688113, 11.600837633425146], [37.24590869861135, 70.97252529464033], [27.478551347730328, 30.7325935516553], [-0.8574636717501711, 28.87228338507848], [31.029958788664793, 23.49346639459992], [0.5044682205903084, 34.170805462898166], [18.579106824015845, 53.8682824051573], [16.909357575237355, 66.64992528252453], [27.914565142770957, -2.2155440338824635], [12.588446857265845, 18.768035355956904]], [[0.0, 0.0], [16.217650997655028, 44.791478000668796], [16.073713797027025, 29.766129678501567], [28.200095847021743, 32.230002904105085], [13.61743364053723, 15.854573874029077], [26.942767605814954, 35.93129964751283], [28.031486672385295, 62.734159796019874], [43.05510020536059, 75.67187622528677], [7.64151586330609, 31.39479565640495], [10.393436538625494, 42.17874343080071], [18.255447504713853, 56.55849316893644], [18.212978915452844, 13.250812199540173], [30.866151231705466, 75.42849592611951], [15.163552427779656, 43.43516749197303], [21.676385894466307, -3.7250044944069596], [1.786945845941883, 25.004282361887235], [12.636124678525851, 2.264593718870572]], [[0.0, 0.0], [11.405558077709836, 43.539469756677995], [9.909123056302196, 48.14044959272148], [17.644025905725872, 67.88401012728743], [19.42590488986884, -3.927582934691146], [35.156983875630715, -5.7327484998802944], [4.097814402981209, 24.44052416837505], [20.907965503800572, 65.35635146735589], [13.995932595366247, 1.9660479373698794], [23.829323137710098, 65.74168292480883], [3.2898964163255804, 36.32218201990171], [25.755830074405065, 35.58921557530001], [-0.891149937873898, 40.079345491119206], [9.142291682321327, 6.206927663552626], [10.992662054484512, 64.4816874047083]], [[0.0, 0.0], [26.99657967704383, 8.314741381291746], [14.618090092018043, 70.73471746511842], [9.843405489701153, 28.413688118294356], [15.83279002971422, 41.29083425009677], [27.88660555174241, 1.8368126425462388], [29.34143249068231, 58.669875294320356], [25.650305183825218, 54.08572123499312], [28.427373402248705, 38.921280440151456], [20.806423967933846, 31.514048484251365], [12.610211393713808, 52.72670370750303], [6.230344890198535, 24.09535339492529], [14.815648057575103, 27.408088871096194], [5.26603170583743, 17.339262558719984]], [[0.0, 0.0], [16.101614194520845, 11.091793997869958], [25.054357665187386, 22.551267700945694], [12.597827678724004, 30.738880909809247], [26.550148508955335, 5.84072004276168], [16.238808229446224, 37.72312829185819], [28.21281402463003, 61.58204251349841], [31.51527141786981, 70.75805412060052], [21.202930381100924, 47.1302551148702], [15.590529747022005, 37.18732983068992], [16.70656943701091, -3.74538572187494], [29.360332703445913, 73.98852014714261], [41.378447804193804, -4.790366350019878], [9.722426210537424, 24.219707495398527], [8.852305012270604, 51.644814356934546], [10.684109773854704, 11.26169217147656], [19.79686146869397, 73.38415180586216]], [[0.0, 0.0], [25.966377919065383, 2.777867909245777], [13.788108982485562, 23.32591147601434], [5.606760646435613, 14.620860519042733], [23.511941256726107, -0.8763805813725661], [21.52808043123877, 72.89721170925887], [21.031059555303987, 27.05745588374258], [11.685276109460276, 52.28997170754517], [21.497968843056736, 19.147367253273185], [8.106894716754038, 37.663127930565885], [25.1696689600255, 8.168397255636163], [-1.6062865917360314, 27.85479883779403], [29.707174614346957, 27.380014227654776], [3.551236523189555, 14.144788580232538], [29.11731029134068, 3.8381329125411523]], [[0.0, 0.0], [1.5264667614547485, 34.11884409498499], [0.21561537608115708, 36.19451980671648], [40.78841921926306, 76.37659688035858], [25.02312372593439, 36.229820470156994], [23.009525480001667, 10.947897804260808], [9.366706645681436, 38.825593474537754], [0.6782381450927657, 33.578720753000304], [1.5565235260177985, 30.20486267384166], [14.90023832978313, 50.602957424432915], [10.939190579266166, 39.814451156998764], [27.633102498110876, 42.88269657281199], [17.959409069778193, 7.810311599567878], [28.573339323911, 1.5642890765003619], [7.867077251923815, 28.161551673382373], [28.155360946452348, 6.038789896860125], [7.35190239126644, 39.7791428105986], [10.62854956758617, 68.05129063966], [15.786116528993821, 25.700082681477404], [26.81320724401967, 22.37486139454229], [10.502547351033943, 10.251466815005402], [20.84806982772319, 73.6411109691393], [12.561745110790108, 36.886943766381904], [3.791638248306775, 17.04040252219279], [34.13653200813073, 75.07004899772947]], [[0.0, 0.0], [14.676902362005634, 36.75434486330778], [8.002297706498172, 50.239744399971656], [24.490568280339573, 44.67043270744995], [44.96233828305909, 75.68627659582198], [11.602487889103623, 27.529780612551175], [18.67644283151757, 4.8650532781821045], [25.664566907599543, -0.6669625533806782], [19.356765047120973, 34.670655527955525], [32.9107280014629, 72.55650018024916], [11.553047561180007, 48.5860887334096], [36.06247449845944, -4.943416209566344], [16.98576663550066, 51.70797156223002], [2.09681110346373, 51.91583297930553], [27.7596552826307, 11.275271077910663], [13.131895532397124, 32.120183824202215], [4.539697039720032, 18.344985734636865], [17.342365977204917, 2.7790785433062553], [20.380508998145256, 61.86818876556494]], [[0.0, 0.0], [1.9554260171563715, 16.60769035151276], [7.295874130479533, 59.86977362562169], [23.085965356229337, -1.7197654268725386], [21.513856145862658, 38.189588444840126], [30.540933392677655, -0.12006768006901329], [23.211126784237766, 74.29006991926072], [39.5688866664913, -6.880592445338276], [21.142718030661676, 53.77628100695923], [23.606290545191694, -2.3674876861288405], [8.715011054381852, 28.140714186805816], [2.102576260824345, 41.79957697306826], [10.105232918523072, 56.19810344039401], [43.31271692037201, 73.57090362724513], [2.396124139085455, 18.269074581425855], [7.6804818652333955, 56.45657794928379], [30.433118491737968, -4.307346712048101], [14.328242610425661, 14.009167758619634], [27.81965744667092, 65.16
[truncated: 1,246,036 more chars]
